# Supplementary material for: Transcriptome analysis reveals the complexity of alternative splicing regulation in the fungus Verticillium dahliae
Source: BMC Genomics. 2017 Feb 6;18:130. doi: 10.1186/s12864-017-3507-y (PMC5294800; doi:10.1186/s12864-017-3507-y)
Supplement: Additional file 3: Table S4. — IntronR-1st dataset. (XLSX 125 kb) [file 12864_2017_3507_MOESM3_ESM.xlsx]

## Sheet: 1st_IR
Chomosome	Start	End	Strand	GeneSymbol	AS_type	vw_Ratio	vb_Ratio	all_Ratio
Supercontig_1.1	420878	420936	-	VDAG_00123T0	IntronR	NO	NO	YES
Supercontig_1.1	555578	555726	-	VDAG_00154T0	IntronR	NO	NO	YES
Supercontig_1.1	1104073	1104182	+	VDAG_00334T0	IntronR	NO	YES	YES
Supercontig_1.1	1469441	1469524	+	VDAG_00437T0	IntronR	NO	YES	YES
Supercontig_1.1	166701	166781	+	VDAG_00048T0	IntronR	YES	NO	YES
Supercontig_1.1	765594	765802	-	VDAG_00217T0	IntronR	YES	YES	YES
Supercontig_1.1	2430717	2430768	-	VDAG_00732T0	IntronR	NO	NO	YES
Supercontig_1.1	739567	739660	+	VDAG_00207T0	IntronR	YES	NO	YES
Supercontig_1.1	1763499	1763595	-	VDAG_00535T0	IntronR	NO	NO	YES
Supercontig_1.1	424116	424435	+	VDAG_00125T0	IntronR	NO	NO	YES
Supercontig_1.1	1307742	1307908	-	VDAG_00392T0	IntronR	NO	NO	YES
Supercontig_1.1	2327912	2328725	+	VDAG_00694T0	IntronR	YES	YES	YES
Supercontig_1.1	760353	760420	+	VDAG_00214T0	IntronR	NO	NO	YES
Supercontig_1.1	99181	99243	+	VDAG_00029T0	IntronR	NO	NO	YES
Supercontig_1.1	2277729	2277830	+	VDAG_00683T0	IntronR	YES	YES	YES
Supercontig_1.1	1763840	1764046	-	VDAG_00535T0	IntronR	YES	NO	YES
Supercontig_1.1	1139687	1139827	-	VDAG_00342T0	IntronR	YES	YES	YES
Supercontig_1.1	54284	54485	-	VDAG_00011T0	IntronR	YES	YES	YES
Supercontig_1.1	888679	888811	+	VDAG_00271T0	IntronR	NO	YES	YES
Supercontig_1.1	803535	803596	+	VDAG_00236T0	IntronR	NO	YES	YES
Supercontig_1.1	507037	507140	-	VDAG_00144T0	IntronR	NO	NO	YES
Supercontig_1.1	625177	625270	+	VDAG_00171T0	IntronR	NO	YES	YES
Supercontig_1.1	1974856	1974950	-	VDAG_00594T0	IntronR	YES	NO	YES
Supercontig_1.1	545056	545126	-	VDAG_00151T0	IntronR	NO	NO	YES
Supercontig_1.1	1952398	1952609	-	VDAG_00590T0	IntronR	NO	NO	YES
Supercontig_1.1	814086	814365	+	VDAG_00242T0	IntronR	YES	YES	YES
Supercontig_1.1	2440993	2441438	+	VDAG_00736T0	IntronR	YES	YES	YES
Supercontig_1.1	2590098	2590159	+	VDAG_00785T0	IntronR	NO	YES	YES
Supercontig_1.1	1867346	1867467	-	VDAG_00570T0	IntronR	YES	NO	YES
Supercontig_1.1	260640	260809	-	VDAG_00073T0	IntronR	YES	YES	YES
Supercontig_1.1	1673647	1673676	+	VDAG_00510T0	IntronR	YES	NO	YES
Supercontig_1.1	1306831	1307058	-	VDAG_00392T0	IntronR	NO	YES	YES
Supercontig_1.1	489294	489605	+	VDAG_00137T0	IntronR	YES	YES	YES
Supercontig_1.1	712918	713009	-	VDAG_00198T0	IntronR	NO	NO	YES
Supercontig_1.1	1478041	1478269	+	VDAG_00442T0	IntronR	YES	YES	YES
Supercontig_1.1	952583	952642	-	VDAG_00291T0	IntronR	YES	YES	YES
Supercontig_1.1	1746660	1747212	-	VDAG_00529T0	IntronR	YES	YES	YES
Supercontig_1.1	1471850	1471925	-	VDAG_00439T0	IntronR	NO	YES	YES
Supercontig_1.1	2087460	2087707	+	VDAG_00626T0	IntronR	YES	YES	YES
Supercontig_1.1	792199	792331	-	VDAG_00228T0	IntronR	YES	YES	YES
Supercontig_1.1	2181266	2181663	+	VDAG_00652T0	IntronR	YES	YES	YES
Supercontig_1.1	453858	454093	+	VDAG_00134T0	IntronR	YES	NO	YES
Supercontig_1.1	444521	444623	-	VDAG_00130T0	IntronR	YES	YES	YES
Supercontig_1.1	916582	916711	+	VDAG_00280T0	IntronR	YES	YES	YES
Supercontig_1.1	371465	371529	+	VDAG_00108T0	IntronR	NO	NO	YES
Supercontig_1.1	53926	54147	-	VDAG_00011T0	IntronR	NO	YES	YES
Supercontig_1.1	1186592	1186660	+	VDAG_00353T0	IntronR	YES	YES	YES
Supercontig_1.1	2314834	2315548	-	VDAG_00693T0	IntronR	NO	YES	YES
Supercontig_1.1	2339158	2339237	-	VDAG_00697T0	IntronR	YES	YES	YES
Supercontig_1.1	2276827	2277064	+	VDAG_00683T0	IntronR	YES	YES	YES
Supercontig_1.1	231749	232042	-	VDAG_00066T0	IntronR	NO	NO	YES
Supercontig_1.1	370966	371104	+	VDAG_00108T0	IntronR	YES	YES	YES
Supercontig_1.1	217971	218220	+	VDAG_00063T0	IntronR	YES	YES	YES
Supercontig_1.1	1600938	1601032	+	VDAG_00478T0	IntronR	YES	YES	YES
Supercontig_1.1	430562	430634	-	VDAG_00128T0	IntronR	YES	NO	YES
Supercontig_1.1	2050663	2051020	+	VDAG_00616T0	IntronR	YES	YES	YES
Supercontig_1.1	2060188	2060543	-	VDAG_00619T0	IntronR	YES	NO	YES
Supercontig_1.1	1672730	1672795	+	VDAG_00510T0	IntronR	YES	YES	YES
Supercontig_1.1	2162808	2162870	-	VDAG_00647T0	IntronR	NO	NO	YES
Supercontig_1.1	1721815	1722242	-	VDAG_00520T0	IntronR	NO	YES	YES
Supercontig_1.1	578476	578605	-	VDAG_00161T0	IntronR	YES	YES	YES
Supercontig_1.1	929880	929925	+	VDAG_00284T0	IntronR	YES	YES	YES
Supercontig_1.1	1187391	1187522	+	VDAG_00353T0	IntronR	YES	YES	YES
Supercontig_1.1	1451273	1451422	+	VDAG_00433T0	IntronR	NO	YES	YES
Supercontig_1.1	916464	916543	+	VDAG_00280T0	IntronR	YES	NO	YES
Supercontig_1.1	1903909	1904206	+	VDAG_00581T0	IntronR	NO	NO	YES
Supercontig_1.1	1349384	1349637	-	VDAG_00406T0	IntronR	YES	NO	YES
Supercontig_1.1	66656	66830	-	VDAG_00016T0	IntronR	YES	YES	YES
Supercontig_1.1	264970	265042	-	VDAG_00074T0	IntronR	YES	YES	YES
Supercontig_1.1	888945	889005	+	VDAG_00271T0	IntronR	NO	YES	YES
Supercontig_1.1	2181738	2181798	+	VDAG_00652T0	IntronR	YES	YES	YES
Supercontig_1.1	1029175	1029309	+	VDAG_00313T0	IntronR	YES	YES	YES
Supercontig_1.1	973717	973930	+	VDAG_00297T0	IntronR	YES	YES	YES
Supercontig_1.1	1198649	1198723	+	VDAG_00357T0	IntronR	YES	YES	YES
Supercontig_1.1	1912616	1912984	-	VDAG_00582T0	IntronR	YES	YES	YES
Supercontig_1.1	722281	722540	+	VDAG_00200T0	IntronR	YES	YES	YES
Supercontig_1.1	975049	975106	+	VDAG_00297T0	IntronR	YES	NO	YES
Supercontig_1.1	428872	429146	-	VDAG_00128T0	IntronR	NO	YES	YES
Supercontig_1.1	2021135	2021579	-	VDAG_00609T0	IntronR	YES	YES	YES
Supercontig_1.1	252028	252334	+	VDAG_00070T0	IntronR	NO	YES	YES
Supercontig_1.1	783017	783242	-	VDAG_00224T0	IntronR	YES	NO	YES
Supercontig_1.1	2519114	2519723	-	VDAG_00762T0	IntronR	YES	YES	YES
Supercontig_1.1	277498	277653	+	VDAG_00078T0	IntronR	NO	YES	YES
Supercontig_1.1	778997	779136	-	VDAG_00223T0	IntronR	YES	YES	YES
Supercontig_1.1	746570	746704	-	VDAG_00209T0	IntronR	YES	YES	YES
Supercontig_1.1	499142	499251	-	VDAG_00142T0	IntronR	NO	YES	YES
Supercontig_1.1	1344387	1344935	-	VDAG_00404T0	IntronR	YES	YES	YES
Supercontig_1.1	739152	739302	+	VDAG_00207T0	IntronR	YES	YES	YES
Supercontig_1.1	1203684	1204204	-	VDAG_00358T0	IntronR	NO	YES	YES
Supercontig_1.1	1374538	1374606	-	VDAG_00415T0	IntronR	NO	YES	YES
Supercontig_1.1	2596459	2596603	+	VDAG_00788T0	IntronR	YES	YES	YES
Supercontig_1.1	1119516	1119639	-	VDAG_00337T0	IntronR	YES	YES	YES
Supercontig_1.1	961682	961794	+	VDAG_00293T0	IntronR	YES	NO	YES
Supercontig_1.1	1873702	1873777	-	VDAG_00571T0	IntronR	NO	NO	YES
Supercontig_1.1	852005	852600	-	VDAG_00255T0	IntronR	YES	YES	YES
Supercontig_1.1	422989	423053	+	VDAG_00124T0	IntronR	YES	YES	YES
Supercontig_1.1	707479	707816	-	VDAG_00196T0	IntronR	YES	YES	YES
Supercontig_1.1	744589	744671	+	VDAG_00208T0	IntronR	YES	YES	YES
Supercontig_1.1	1120344	1121128	-	VDAG_00337T0	IntronR	YES	YES	YES
Supercontig_1.1	15713	15774	+	VDAG_00001T0	IntronR	YES	YES	YES
Supercontig_1.1	1907406	1907651	+	VDAG_00581T0	IntronR	NO	YES	YES
Supercontig_1.1	1818685	1818753	+	VDAG_00553T0	IntronR	YES	NO	YES
Supercontig_1.1	2641851	2641922	+	VDAG_00800T0	IntronR	NO	NO	YES
Supercontig_1.1	1131671	1131848	+	VDAG_00341T0	IntronR	YES	YES	YES
Supercontig_1.1	2175725	2176251	+	VDAG_00651T0	IntronR	YES	YES	YES
Supercontig_1.1	990794	991064	-	VDAG_00302T0	IntronR	YES	NO	YES
Supercontig_1.1	1236863	1236921	+	VDAG_00371T0	IntronR	YES	NO	YES
Supercontig_1.1	1316412	1316546	-	VDAG_00395T0	IntronR	YES	YES	YES
Supercontig_1.1	2176355	2176540	+	VDAG_00651T0	IntronR	YES	YES	YES
Supercontig_1.1	213477	213592	+	VDAG_00062T0	IntronR	YES	YES	YES
Supercontig_1.1	1824110	1824153	-	VDAG_00555T0	IntronR	YES	YES	YES
Supercontig_1.1	1543984	1544108	+	VDAG_00460T0	IntronR	NO	NO	YES
Supercontig_1.1	1797566	1797892	-	VDAG_00547T0	IntronR	YES	YES	YES
Supercontig_1.1	759451	759478	+	VDAG_00214T0	IntronR	NO	NO	YES
Supercontig_1.1	2203497	2204428	+	VDAG_00661T0	IntronR	YES	YES	YES
Supercontig_1.1	790787	790851	+	VDAG_00227T0	IntronR	YES	YES	YES
Supercontig_1.1	2000400	2000572	+	VDAG_00603T0	IntronR	YES	YES	YES
Supercontig_1.1	1670491	1670676	+	VDAG_00510T0	IntronR	YES	YES	YES
Supercontig_1.1	78612	78756	+	VDAG_00019T0	IntronR	YES	YES	YES
Supercontig_1.1	1732649	1732690	-	VDAG_00524T0	IntronR	YES	YES	YES
Supercontig_1.1	1137487	1137659	-	VDAG_00342T0	IntronR	YES	YES	YES
Supercontig_1.1	346926	348665	-	VDAG_00099T0	IntronR	YES	YES	YES
Supercontig_1.1	1613404	1613884	-	VDAG_00483T0	IntronR	YES	YES	YES
Supercontig_1.1	1923671	1924105	-	VDAG_00585T0	IntronR	YES	YES	YES
Supercontig_1.1	2306749	2306799	+	VDAG_00689T0	IntronR	NO	NO	YES
Supercontig_1.1	1885908	1885966	-	VDAG_00575T0	IntronR	NO	YES	YES
Supercontig_1.1	2508863	2509437	+	VDAG_00757T0	IntronR	YES	YES	YES
Supercontig_1.1	1982517	1982595	+	VDAG_00597T0	IntronR	NO	YES	YES
Supercontig_1.1	117835	118185	+	VDAG_00035T0	IntronR	YES	YES	YES
Supercontig_1.1	2315892	2316125	-	VDAG_00693T0	IntronR	NO	YES	YES
Supercontig_1.1	39380	39517	-	VDAG_00007T0	IntronR	YES	NO	YES
Supercontig_1.1	2534216	2534315	-	VDAG_00766T0	IntronR	NO	NO	YES
Supercontig_1.1	1908703	1908806	+	VDAG_00581T0	IntronR	YES	NO	YES
Supercontig_1.1	1868316	1868707	-	VDAG_00570T0	IntronR	YES	YES	YES
Supercontig_1.1	2261502	2261624	+	VDAG_00681T0	IntronR	YES	NO	YES
Supercontig_1.1	981643	981717	+	VDAG_00299T0	IntronR	YES	YES	YES
Supercontig_1.1	1321554	1321761	-	VDAG_00396T0	IntronR	YES	YES	YES
Supercontig_1.1	2295549	2295626	+	VDAG_00688T0	IntronR	NO	NO	YES
Supercontig_1.1	1320459	1320522	-	VDAG_00396T0	IntronR	YES	NO	YES
Supercontig_1.1	1368478	1368607	+	VDAG_00412T0	IntronR	NO	YES	YES
Supercontig_1.1	1621436	1621490	+	VDAG_00489T0	IntronR	YES	YES	YES
Supercontig_1.1	738272	738406	+	VDAG_00206T0	IntronR	YES	YES	YES
Supercontig_1.1	2213869	2214028	+	VDAG_00665T0	IntronR	NO	YES	YES
Supercontig_1.1	2411780	2411844	-	VDAG_00723T0	IntronR	YES	YES	YES
Supercontig_1.1	1505326	1505406	-	VDAG_00450T0	IntronR	NO	YES	NO
Supercontig_1.1	892596	892777	+	VDAG_00272T0	IntronR	YES	NO	NO
Supercontig_1.1	354037	354246	-	VDAG_00102T0	IntronR	YES	NO	NO
Supercontig_1.1	2189754	2189870	+	VDAG_00656T0	IntronR	YES	NO	NO
Supercontig_1.1	46996	47225	-	VDAG_00009T0	IntronR	YES	NO	NO
Supercontig_1.10	482860	482932	-	VDAG_05444T0	IntronR	NO	NO	YES
Supercontig_1.10	610199	610550	+	VDAG_05482T0	IntronR	YES	NO	YES
Supercontig_1.10	853272	853336	-	VDAG_05543T0	IntronR	YES	NO	YES
Supercontig_1.10	545351	545404	+	VDAG_05464T0	IntronR	YES	NO	YES
Supercontig_1.10	1093415	1093496	+	VDAG_05618T0	IntronR	YES	NO	YES
Supercontig_1.10	728391	728464	-	VDAG_05512T0	IntronR	NO	YES	YES
Supercontig_1.10	646197	646780	-	VDAG_05492T0	IntronR	YES	YES	YES
Supercontig_1.10	380473	380600	+	VDAG_05412T0	IntronR	NO	NO	YES
Supercontig_1.10	1064406	1064495	+	VDAG_05610T0	IntronR	YES	YES	YES
Supercontig_1.10	392722	392912	+	VDAG_05417T0	IntronR	NO	NO	YES
Supercontig_1.10	897710	897793	-	VDAG_05558T0	IntronR	NO	YES	YES
Supercontig_1.10	844041	844097	+	VDAG_05540T0	IntronR	NO	NO	YES
Supercontig_1.10	567550	567666	-	VDAG_05471T0	IntronR	NO	NO	YES
Supercontig_1.10	69546	69712	+	VDAG_05314T0	IntronR	NO	NO	YES
Supercontig_1.10	66383	66539	+	VDAG_05314T0	IntronR	YES	NO	YES
Supercontig_1.10	290066	290191	-	VDAG_05382T0	IntronR	NO	NO	YES
Supercontig_1.10	931379	931639	-	VDAG_05570T0	IntronR	YES	YES	YES
Supercontig_1.10	474966	475019	-	VDAG_05441T0	IntronR	YES	NO	YES
Supercontig_1.10	59642	59777	-	VDAG_05313T0	IntronR	YES	YES	YES
Supercontig_1.10	71786	71917	+	VDAG_05314T0	IntronR	NO	NO	YES
Supercontig_1.10	964737	964803	+	VDAG_05582T0	IntronR	NO	YES	YES
Supercontig_1.10	1106291	1106393	-	VDAG_05623T0	IntronR	YES	YES	YES
Supercontig_1.10	696431	696707	-	VDAG_05506T0	IntronR	YES	YES	YES
Supercontig_1.10	1114497	1114559	+	VDAG_05625T0	IntronR	YES	YES	YES
Supercontig_1.10	978367	978444	+	VDAG_05587T0	IntronR	NO	YES	YES
Supercontig_1.10	188449	188566	+	VDAG_05353T0	IntronR	YES	YES	YES
Supercontig_1.10	81442	81496	+	VDAG_05315T0	IntronR	NO	YES	YES
Supercontig_1.10	361667	361946	+	VDAG_05405T0	IntronR	NO	NO	YES
Supercontig_1.10	110485	110572	-	VDAG_05328T0	IntronR	NO	NO	YES
Supercontig_1.10	594933	595029	+	VDAG_05479T0	IntronR	NO	YES	YES
Supercontig_1.10	1119122	1119573	-	VDAG_05627T0	IntronR	YES	YES	YES
Supercontig_1.10	284333	284546	-	VDAG_05381T0	IntronR	NO	YES	YES
Supercontig_1.10	458684	458772	-	VDAG_05437T0	IntronR	NO	NO	YES
Supercontig_1.10	1065604	1065746	+	VDAG_05610T0	IntronR	YES	YES	YES
Supercontig_1.10	1121312	1121378	-	VDAG_05629T0	IntronR	NO	NO	YES
Supercontig_1.10	998964	999193	-	VDAG_05595T0	IntronR	YES	YES	YES
Supercontig_1.10	87881	88328	-	VDAG_05318T0	IntronR	NO	YES	YES
Supercontig_1.10	576754	576950	-	VDAG_05474T0	IntronR	YES	YES	YES
Supercontig_1.10	997659	998032	-	VDAG_05594T0	IntronR	YES	YES	YES
Supercontig_1.10	547976	548088	+	VDAG_05464T0	IntronR	YES	YES	YES
Supercontig_1.10	791881	792426	+	VDAG_05525T0	IntronR	YES	YES	YES
Supercontig_1.10	69189	69337	+	VDAG_05314T0	IntronR	YES	YES	YES
Supercontig_1.10	875531	875591	+	VDAG_05551T0	IntronR	YES	YES	YES
Supercontig_1.10	51717	51839	-	VDAG_05310T0	IntronR	YES	YES	YES
Supercontig_1.10	762762	762838	-	VDAG_05517T0	IntronR	NO	NO	YES
Supercontig_1.10	297126	297464	-	VDAG_05385T0	IntronR	YES	NO	YES
Supercontig_1.10	1120304	1120357	+	VDAG_05628T0	IntronR	NO	NO	YES
Supercontig_1.10	1093950	1094035	+	VDAG_05618T0	IntronR	YES	YES	YES
Supercontig_1.10	632063	632134	+	VDAG_05487T0	IntronR	NO	NO	YES
Supercontig_1.10	684324	685805	-	VDAG_05502T0	IntronR	YES	YES	YES
Supercontig_1.10	383986	384082	+	VDAG_05413T0	IntronR	NO	NO	YES
Supercontig_1.10	592919	592983	+	VDAG_05478T0	IntronR	YES	YES	YES
Supercontig_1.10	1085425	1085491	-	VDAG_05615T0	IntronR	NO	YES	YES
Supercontig_1.10	384894	385004	-	VDAG_05414T0	IntronR	YES	YES	YES
Supercontig_1.10	1085792	1085873	-	VDAG_05615T0	IntronR	YES	NO	YES
Supercontig_1.10	123713	124208	-	VDAG_05332T0	IntronR	YES	NO	YES
Supercontig_1.10	996647	996787	-	VDAG_05594T0	IntronR	NO	YES	YES
Supercontig_1.10	472355	472540	-	VDAG_05440T0	IntronR	YES	YES	YES
Supercontig_1.10	829146	829196	-	VDAG_05536T0	IntronR	NO	NO	YES
Supercontig_1.10	121178	121233	-	VDAG_05331T0	IntronR	NO	NO	YES
Supercontig_1.10	380914	381177	+	VDAG_05412T0	IntronR	YES	YES	YES
Supercontig_1.10	609630	609745	+	VDAG_05482T0	IntronR	YES	YES	YES
Supercontig_1.10	1120566	1120629	+	VDAG_05628T0	IntronR	YES	NO	YES
Supercontig_1.10	71941	71995	+	VDAG_05314T0	IntronR	YES	NO	YES
Supercontig_1.10	24524	24562	-	VDAG_05300T0	IntronR	YES	YES	YES
Supercontig_1.10	1059416	1059534	+	VDAG_05609T0	IntronR	YES	YES	YES
Supercontig_1.10	38745	39169	+	VDAG_05304T0	IntronR	YES	YES	YES
Supercontig_1.10	293595	293739	+	VDAG_05383T0	IntronR	NO	YES	YES
Supercontig_1.10	165738	166061	+	VDAG_05347T0	IntronR	YES	NO	YES
Supercontig_1.10	451133	451265	-	VDAG_05433T0	IntronR	NO	NO	YES
Supercontig_1.10	575908	576656	-	VDAG_05474T0	IntronR	YES	YES	YES
Supercontig_1.10	1099570	1099635	+	VDAG_05620T0	IntronR	NO	YES	NO
Supercontig_1.10	124953	125264	-	VDAG_05332T0	IntronR	NO	YES	NO
Supercontig_1.10	1064812	1064857	+	VDAG_05610T0	IntronR	YES	NO	NO
Supercontig_1.11	551762	551848	+	VDAG_05811T0	IntronR	YES	NO	YES
Supercontig_1.11	986599	986665	-	VDAG_05947T0	IntronR	NO	NO	YES
Supercontig_1.11	733765	733824	+	VDAG_05868T0	IntronR	NO	NO	YES
Supercontig_1.11	798240	798302	-	VDAG_05892T0	IntronR	NO	NO	YES
Supercontig_1.11	372320	372928	-	VDAG_05758T0	IntronR	YES	YES	YES
Supercontig_1.11	325598	325911	+	VDAG_05741T0	IntronR	YES	NO	YES
Supercontig_1.11	393086	393448	-	VDAG_05762T0	IntronR	NO	YES	YES
Supercontig_1.11	17179	17292	-	VDAG_05636T0	IntronR	YES	NO	YES
Supercontig_1.11	146391	146620	-	VDAG_05685T0	IntronR	YES	YES	YES
Supercontig_1.11	44658	45208	+	VDAG_05644T0	IntronR	NO	YES	YES
Supercontig_1.11	888299	888349	-	VDAG_05915T0	IntronR	NO	NO	YES
Supercontig_1.11	958234	958323	+	VDAG_05935T0	IntronR	NO	NO	YES
Supercontig_1.11	688243	688577	+	VDAG_05857T0	IntronR	YES	YES	YES
Supercontig_1.11	193671	194023	+	VDAG_05695T0	IntronR	YES	NO	YES
Supercontig_1.11	556632	556729	+	VDAG_05814T0	IntronR	YES	NO	YES
Supercontig_1.11	863615	863680	-	VDAG_05909T0	IntronR	NO	NO	YES
Supercontig_1.11	212449	212551	+	VDAG_05702T0	IntronR	YES	NO	YES
Supercontig_1.11	296793	296956	+	VDAG_05731T0	IntronR	YES	YES	YES
Supercontig_1.11	172340	172395	-	VDAG_05689T0	IntronR	YES	YES	YES
Supercontig_1.11	785639	786108	+	VDAG_05886T0	IntronR	NO	YES	YES
Supercontig_1.11	552918	553234	-	VDAG_05812T0	IntronR	YES	YES	YES
Supercontig_1.11	954634	954702	+	VDAG_05935T0	IntronR	NO	NO	YES
Supercontig_1.11	146647	147046	-	VDAG_05685T0	IntronR	YES	YES	YES
Supercontig_1.11	438726	439262	+	VDAG_05776T0	IntronR	YES	YES	YES
Supercontig_1.11	584290	584357	-	VDAG_05822T0	IntronR	YES	NO	YES
Supercontig_1.11	177529	177664	-	VDAG_05690T0	IntronR	NO	YES	YES
Supercontig_1.11	690611	690769	-	VDAG_05858T0	IntronR	YES	NO	YES
Supercontig_1.11	834969	835283	+	VDAG_05903T0	IntronR	YES	YES	YES
Supercontig_1.11	421042	421097	+	VDAG_05771T0	IntronR	YES	YES	YES
Supercontig_1.11	889982	890058	-	VDAG_05915T0	IntronR	YES	NO	YES
Supercontig_1.11	675897	676039	-	VDAG_05854T0	IntronR	YES	YES	YES
Supercontig_1.11	685888	685972	+	VDAG_05856T0	IntronR	YES	YES	YES
Supercontig_1.11	889794	889848	-	VDAG_05915T0	IntronR	NO	NO	YES
Supercontig_1.11	503945	504055	-	VDAG_05794T0	IntronR	YES	YES	YES
Supercontig_1.11	660477	660581	-	VDAG_05850T0	IntronR	YES	NO	YES
Supercontig_1.11	147097	147176	-	VDAG_05685T0	IntronR	YES	YES	YES
Supercontig_1.11	324815	325369	+	VDAG_05741T0	IntronR	YES	YES	YES
Supercontig_1.11	450844	450969	-	VDAG_05779T0	IntronR	YES	NO	YES
Supercontig_1.11	304852	304967	+	VDAG_05735T0	IntronR	YES	YES	YES
Supercontig_1.11	376552	376622	-	VDAG_05759T0	IntronR	YES	YES	YES
Supercontig_1.11	996283	996412	-	VDAG_05949T0	IntronR	NO	YES	YES
Supercontig_1.11	742583	742768	+	VDAG_05873T0	IntronR	YES	YES	YES
Supercontig_1.11	406901	407097	-	VDAG_05767T0	IntronR	YES	NO	YES
Supercontig_1.11	625942	626000	+	VDAG_05839T0	IntronR	YES	NO	YES
Supercontig_1.11	745958	746674	+	VDAG_05875T0	IntronR	YES	YES	YES
Supercontig_1.11	293485	293581	+	VDAG_05730T0	IntronR	NO	NO	YES
Supercontig_1.11	298148	298202	-	VDAG_05732T0	IntronR	YES	YES	YES
Supercontig_1.11	644586	644852	-	VDAG_05844T0	IntronR	YES	YES	YES
Supercontig_1.11	42277	42517	+	VDAG_05644T0	IntronR	YES	NO	YES
Supercontig_1.11	858966	859096	-	VDAG_05908T0	IntronR	NO	NO	YES
Supercontig_1.11	20592	20729	+	VDAG_05637T0	IntronR	YES	YES	YES
Supercontig_1.11	857834	857936	-	VDAG_05907T0	IntronR	YES	YES	YES
Supercontig_1.11	949943	950009	+	VDAG_05934T0	IntronR	YES	NO	YES
Supercontig_1.11	604557	604637	-	VDAG_05830T0	IntronR	NO	NO	YES
Supercontig_1.11	267007	267068	-	VDAG_05720T0	IntronR	NO	YES	YES
Supercontig_1.11	376874	376926	-	VDAG_05759T0	IntronR	YES	YES	YES
Supercontig_1.11	632381	632470	+	VDAG_05840T0	IntronR	YES	YES	YES
Supercontig_1.11	467257	467350	+	VDAG_05783T0	IntronR	YES	YES	YES
Supercontig_1.11	198127	198216	-	VDAG_05696T0	IntronR	YES	YES	YES
Supercontig_1.11	499249	499505	+	VDAG_05792T0	IntronR	YES	YES	YES
Supercontig_1.11	845982	846272	-	VDAG_05905T0	IntronR	YES	NO	YES
Supercontig_1.11	957540	957607	+	VDAG_05935T0	IntronR	YES	YES	YES
Supercontig_1.11	858529	858589	-	VDAG_05907T0	IntronR	YES	NO	YES
Supercontig_1.11	221676	221836	-	VDAG_05704T0	IntronR	YES	NO	YES
Supercontig_1.11	555633	556006	+	VDAG_05814T0	IntronR	YES	YES	YES
Supercontig_1.11	915666	915722	+	VDAG_05924T0	IntronR	NO	NO	YES
Supercontig_1.11	121570	121975	+	VDAG_05675T0	IntronR	YES	YES	YES
Supercontig_1.12	47697	47956	+	VDAG_06301T0	IntronR	NO	YES	YES
Supercontig_1.12	810415	810558	+	VDAG_06530T0	IntronR	NO	YES	YES
Supercontig_1.12	935431	935589	-	VDAG_06563T0	IntronR	NO	NO	YES
Supercontig_1.12	981925	982584	+	VDAG_06580T0	IntronR	YES	YES	YES
Supercontig_1.12	703175	703519	+	VDAG_06498T0	IntronR	YES	NO	YES
Supercontig_1.12	490467	490602	-	VDAG_06432T0	IntronR	YES	NO	YES
Supercontig_1.12	117535	117646	-	VDAG_06328T0	IntronR	YES	YES	YES
Supercontig_1.12	577520	577646	+	VDAG_06461T0	IntronR	YES	NO	YES
Supercontig_1.12	289077	289185	+	VDAG_06377T0	IntronR	NO	NO	YES
Supercontig_1.12	124626	124771	+	VDAG_06332T0	IntronR	NO	YES	YES
Supercontig_1.12	86554	86825	-	VDAG_06319T0	IntronR	YES	NO	YES
Supercontig_1.12	800963	801044	+	VDAG_06527T0	IntronR	YES	YES	YES
Supercontig_1.12	683918	684835	+	VDAG_06494T0	IntronR	NO	YES	YES
Supercontig_1.12	450866	451038	-	VDAG_06423T0	IntronR	NO	NO	YES
Supercontig_1.12	284411	284625	+	VDAG_06376T0	IntronR	YES	YES	YES
Supercontig_1.12	535970	536054	+	VDAG_06447T0	IntronR	YES	NO	YES
Supercontig_1.12	361149	361270	+	VDAG_06396T0	IntronR	YES	NO	YES
Supercontig_1.12	227326	227409	-	VDAG_06358T0	IntronR	NO	NO	YES
Supercontig_1.12	117420	117457	-	VDAG_06328T0	IntronR	YES	YES	YES
Supercontig_1.12	536184	536294	+	VDAG_06447T0	IntronR	YES	YES	YES
Supercontig_1.12	381736	381813	-	VDAG_06404T0	IntronR	NO	YES	YES
Supercontig_1.12	995140	995712	+	VDAG_06587T0	IntronR	YES	YES	YES
Supercontig_1.12	119765	119842	-	VDAG_06329T0	IntronR	NO	YES	YES
Supercontig_1.12	906979	907343	+	VDAG_06555T0	IntronR	NO	YES	YES
Supercontig_1.12	858643	858750	-	VDAG_06542T0	IntronR	YES	NO	YES
Supercontig_1.12	90901	90959	+	VDAG_06321T0	IntronR	NO	NO	YES
Supercontig_1.12	397312	397719	-	VDAG_06409T0	IntronR	YES	NO	YES
Supercontig_1.12	441089	441440	+	VDAG_06420T0	IntronR	YES	YES	YES
Supercontig_1.12	15094	15152	+	VDAG_06289T0	IntronR	YES	YES	YES
Supercontig_1.12	811123	811255	+	VDAG_06530T0	IntronR	NO	YES	YES
Supercontig_1.12	572721	572858	+	VDAG_06460T0	IntronR	YES	YES	YES
Supercontig_1.12	373886	373946	-	VDAG_06401T0	IntronR	NO	YES	YES
Supercontig_1.12	165847	166693	+	VDAG_06343T0	IntronR	YES	YES	YES
Supercontig_1.12	682107	682214	+	VDAG_06493T0	IntronR	NO	YES	YES
Supercontig_1.12	642759	643521	-	VDAG_06479T0	IntronR	YES	YES	YES
Supercontig_1.12	374165	374477	-	VDAG_06401T0	IntronR	YES	YES	YES
Supercontig_1.12	254663	255191	+	VDAG_06366T0	IntronR	YES	YES	YES
Supercontig_1.12	585438	585538	+	VDAG_06464T0	IntronR	YES	YES	YES
Supercontig_1.12	498643	498696	-	VDAG_06434T0	IntronR	NO	YES	YES
Supercontig_1.12	594924	594973	+	VDAG_06465T0	IntronR	NO	NO	YES
Supercontig_1.12	881882	882027	+	VDAG_06550T0	IntronR	YES	YES	YES
Supercontig_1.12	572934	573000	+	VDAG_06460T0	IntronR	YES	YES	YES
Supercontig_1.12	686533	686623	+	VDAG_06495T0	IntronR	YES	YES	YES
Supercontig_1.12	91146	91219	+	VDAG_06321T0	IntronR	YES	NO	YES
Supercontig_1.12	359309	359763	-	VDAG_06395T0	IntronR	NO	YES	YES
Supercontig_1.12	939971	940350	-	VDAG_06565T0	IntronR	YES	NO	YES
Supercontig_1.12	524633	524854	-	VDAG_06442T0	IntronR	YES	YES	YES
Supercontig_1.12	58014	58071	-	VDAG_06308T0	IntronR	YES	NO	YES
Supercontig_1.12	650075	650259	-	VDAG_06482T0	IntronR	YES	NO	YES
Supercontig_1.12	864909	864974	+	VDAG_06546T0	IntronR	YES	NO	YES
Supercontig_1.12	361310	361530	+	VDAG_06396T0	IntronR	YES	YES	YES
Supercontig_1.12	135642	135885	-	VDAG_06335T0	IntronR	NO	NO	YES
Supercontig_1.12	653755	653862	-	VDAG_06482T0	IntronR	NO	YES	YES
Supercontig_1.12	312058	312220	-	VDAG_06384T0	IntronR	NO	YES	YES
Supercontig_1.12	114360	114427	+	VDAG_06327T0	IntronR	NO	YES	YES
Supercontig_1.12	113123	113191	+	VDAG_06327T0	IntronR	NO	NO	YES
Supercontig_1.12	264737	265170	-	VDAG_06370T0	IntronR	YES	YES	YES
Supercontig_1.12	817352	817412	+	VDAG_06532T0	IntronR	YES	NO	YES
Supercontig_1.12	391942	392365	+	VDAG_06407T0	IntronR	YES	YES	YES
Supercontig_1.12	530220	530377	+	VDAG_06445T0	IntronR	YES	YES	YES
Supercontig_1.12	742542	742607	-	VDAG_06508T0	IntronR	NO	YES	YES
Supercontig_1.12	594321	594406	+	VDAG_06465T0	IntronR	YES	YES	YES
Supercontig_1.12	765528	765630	-	VDAG_06515T0	IntronR	YES	YES	YES
Supercontig_1.12	500774	501022	+	VDAG_06435T0	IntronR	NO	YES	YES
Supercontig_1.12	113009	113063	+	VDAG_06327T0	IntronR	YES	NO	YES
Supercontig_1.12	439307	439459	+	VDAG_06420T0	IntronR	YES	YES	YES
Supercontig_1.12	367622	367725	-	VDAG_06398T0	IntronR	NO	NO	YES
Supercontig_1.12	492855	493259	-	VDAG_06433T0	IntronR	YES	YES	YES
Supercontig_1.12	32512	32616	+	VDAG_06297T0	IntronR	YES	NO	YES
Supercontig_1.12	994514	994865	+	VDAG_06587T0	IntronR	YES	YES	YES
Supercontig_1.12	889736	889795	-	VDAG_06552T0	IntronR	NO	NO	YES
Supercontig_1.12	995799	995892	+	VDAG_06587T0	IntronR	YES	YES	YES
Supercontig_1.12	855163	855371	+	VDAG_06541T0	IntronR	YES	YES	YES
Supercontig_1.12	212088	212152	+	VDAG_06354T0	IntronR	YES	NO	NO
Supercontig_1.12	211995	212072	+	VDAG_06354T0	IntronR	YES	NO	NO
Supercontig_1.12	82747	82807	+	VDAG_06317T0	IntronR	YES	NO	NO
Supercontig_1.12	67337	67522	-	VDAG_06311T0	IntronR	YES	NO	NO
Supercontig_1.12	801065	801167	+	VDAG_06527T0	IntronR	YES	NO	NO
Supercontig_1.13	449840	449933	-	VDAG_06092T0	IntronR	NO	YES	YES
Supercontig_1.13	928322	928407	+	VDAG_06262T0	IntronR	YES	YES	YES
Supercontig_1.13	892641	892699	-	VDAG_06248T0	IntronR	NO	YES	YES
Supercontig_1.13	145594	145696	-	VDAG_06009T0	IntronR	NO	NO	YES
Supercontig_1.13	892056	892119	-	VDAG_06248T0	IntronR	NO	YES	YES
Supercontig_1.13	506719	506781	+	VDAG_06114T0	IntronR	NO	YES	YES
Supercontig_1.13	34033	34437	+	VDAG_05966T0	IntronR	NO	NO	YES
Supercontig_1.13	890325	890392	+	VDAG_06246T0	IntronR	YES	YES	YES
Supercontig_1.13	719899	719973	+	VDAG_06179T0	IntronR	NO	YES	YES
Supercontig_1.13	27594	27937	-	VDAG_05964T0	IntronR	YES	YES	YES
Supercontig_1.13	920365	920527	+	VDAG_06258T0	IntronR	YES	YES	YES
Supercontig_1.13	428893	428953	+	VDAG_06085T0	IntronR	YES	NO	YES
Supercontig_1.13	711291	711365	-	VDAG_06176T0	IntronR	YES	NO	YES
Supercontig_1.13	157231	157305	-	VDAG_06012T0	IntronR	NO	NO	YES
Supercontig_1.13	330956	331119	-	VDAG_06064T0	IntronR	YES	NO	YES
Supercontig_1.13	768527	768584	+	VDAG_06198T0	IntronR	YES	YES	YES
Supercontig_1.13	743598	743894	-	VDAG_06188T0	IntronR	YES	YES	YES
Supercontig_1.13	112631	112732	-	VDAG_05993T0	IntronR	NO	YES	YES
Supercontig_1.13	893046	893189	-	VDAG_06248T0	IntronR	YES	YES	YES
Supercontig_1.13	873338	873556	-	VDAG_06241T0	IntronR	NO	NO	YES
Supercontig_1.13	690945	691052	+	VDAG_06168T0	IntronR	YES	NO	YES
Supercontig_1.13	86344	86526	-	VDAG_05985T0	IntronR	YES	NO	YES
Supercontig_1.13	845902	846297	-	VDAG_06230T0	IntronR	YES	YES	YES
Supercontig_1.13	745393	745452	+	VDAG_06189T0	IntronR	NO	NO	YES
Supercontig_1.13	754838	754922	+	VDAG_06193T0	IntronR	YES	NO	YES
Supercontig_1.13	389645	389952	+	VDAG_06077T0	IntronR	YES	YES	YES
Supercontig_1.13	816972	817078	-	VDAG_06215T0	IntronR	YES	YES	YES
Supercontig_1.13	428976	429057	+	VDAG_06085T0	IntronR	YES	YES	YES
Supercontig_1.13	390131	390286	+	VDAG_06077T0	IntronR	YES	NO	YES
Supercontig_1.13	269524	269859	+	VDAG_06047T0	IntronR	YES	YES	YES
Supercontig_1.13	768374	768437	+	VDAG_06198T0	IntronR	NO	YES	YES
Supercontig_1.13	629173	629244	-	VDAG_06144T0	IntronR	YES	YES	YES
Supercontig_1.13	494866	494969	+	VDAG_06108T0	IntronR	NO	NO	YES
Supercontig_1.13	896363	896414	-	VDAG_06249T0	IntronR	NO	NO	YES
Supercontig_1.13	217432	217495	+	VDAG_06032T0	IntronR	YES	NO	YES
Supercontig_1.13	936981	937229	+	VDAG_06266T0	IntronR	YES	YES	YES
Supercontig_1.13	641126	641265	-	VDAG_06150T0	IntronR	YES	NO	YES
Supercontig_1.13	735140	735394	-	VDAG_06185T0	IntronR	YES	YES	YES
Supercontig_1.13	202356	202925	-	VDAG_06026T0	IntronR	YES	YES	YES
Supercontig_1.13	691682	691738	+	VDAG_06168T0	IntronR	YES	NO	YES
Supercontig_1.13	830740	830804	+	VDAG_06223T0	IntronR	YES	YES	YES
Supercontig_1.13	303298	303369	+	VDAG_06058T0	IntronR	YES	NO	YES
Supercontig_1.13	768720	768810	+	VDAG_06198T0	IntronR	YES	YES	YES
Supercontig_1.13	763939	764019	+	VDAG_06196T0	IntronR	YES	YES	YES
Supercontig_1.13	13094	13365	+	VDAG_05960T0	IntronR	YES	YES	YES
Supercontig_1.13	185972	186578	+	VDAG_06021T0	IntronR	NO	YES	YES
Supercontig_1.13	916921	916971	+	VDAG_06256T0	IntronR	YES	YES	YES
Supercontig_1.13	64239	64298	+	VDAG_05975T0	IntronR	YES	NO	YES
Supercontig_1.13	264132	264541	-	VDAG_06044T0	IntronR	YES	YES	YES
Supercontig_1.13	625174	625249	+	VDAG_06142T0	IntronR	YES	YES	YES
Supercontig_1.13	457278	457627	+	VDAG_06093T0	IntronR	YES	NO	YES
Supercontig_1.13	745464	745609	+	VDAG_06189T0	IntronR	YES	YES	YES
Supercontig_1.13	113684	113770	-	VDAG_05994T0	IntronR	YES	YES	YES
Supercontig_1.13	886715	886792	-	VDAG_06245T0	IntronR	YES	NO	YES
Supercontig_1.13	772363	772421	+	VDAG_06200T0	IntronR	NO	YES	NO
Supercontig_1.13	835496	835550	+	VDAG_06226T0	IntronR	NO	YES	NO
Supercontig_1.13	848662	848753	+	VDAG_06232T0	IntronR	YES	NO	NO
Supercontig_1.13	646959	647025	-	VDAG_06152T0	IntronR	YES	NO	NO
Supercontig_1.13	916525	916575	+	VDAG_06256T0	IntronR	YES	NO	NO
Supercontig_1.14	621948	622067	-	VDAG_06787T0	IntronR	NO	YES	YES
Supercontig_1.14	35194	35303	+	VDAG_06607T0	IntronR	YES	NO	YES
Supercontig_1.14	346577	346651	-	VDAG_06704T0	IntronR	NO	NO	YES
Supercontig_1.14	654943	655288	-	VDAG_06797T0	IntronR	YES	YES	YES
Supercontig_1.14	515630	515761	+	VDAG_06761T0	IntronR	NO	YES	YES
Supercontig_1.14	662502	662734	-	VDAG_06800T0	IntronR	YES	NO	YES
Supercontig_1.14	382053	382442	+	VDAG_06716T0	IntronR	YES	NO	YES
Supercontig_1.14	446727	446989	+	VDAG_06740T0	IntronR	YES	NO	YES
Supercontig_1.14	92363	92506	-	VDAG_06629T0	IntronR	YES	NO	YES
Supercontig_1.14	267777	267886	+	VDAG_06679T0	IntronR	NO	YES	YES
Supercontig_1.14	399579	399664	+	VDAG_06722T0	IntronR	YES	NO	YES
Supercontig_1.14	460455	460521	-	VDAG_06744T0	IntronR	NO	NO	YES
Supercontig_1.14	713011	713217	-	VDAG_06814T0	IntronR	NO	YES	YES
Supercontig_1.14	139121	139243	-	VDAG_06647T0	IntronR	YES	NO	YES
Supercontig_1.14	713334	713450	-	VDAG_06814T0	IntronR	YES	NO	YES
Supercontig_1.14	884174	884251	-	VDAG_06870T0	IntronR	NO	YES	YES
Supercontig_1.14	891255	891320	+	VDAG_06873T0	IntronR	NO	NO	YES
Supercontig_1.14	780088	781037	+	VDAG_06834T0	IntronR	YES	NO	YES
Supercontig_1.14	110034	110216	+	VDAG_06634T0	IntronR	NO	YES	YES
Supercontig_1.14	291313	291554	-	VDAG_06689T0	IntronR	YES	YES	YES
Supercontig_1.14	705867	705958	-	VDAG_06813T0	IntronR	NO	YES	YES
Supercontig_1.14	182137	182197	-	VDAG_06657T0	IntronR	NO	NO	YES
Supercontig_1.14	238516	238681	-	VDAG_06673T0	IntronR	YES	YES	YES
Supercontig_1.14	73738	73837	-	VDAG_06621T0	IntronR	YES	NO	YES
Supercontig_1.14	910881	911353	+	VDAG_06881T0	IntronR	YES	YES	YES
Supercontig_1.14	264638	264748	-	VDAG_06678T0	IntronR	YES	NO	YES
Supercontig_1.14	96073	96136	-	VDAG_06629T0	IntronR	NO	NO	YES
Supercontig_1.14	16453	16544	+	VDAG_06597T0	IntronR	YES	NO	YES
Supercontig_1.14	31835	31946	-	VDAG_06605T0	IntronR	YES	NO	YES
Supercontig_1.14	322000	322072	+	VDAG_06697T0	IntronR	NO	NO	YES
Supercontig_1.14	713800	713928	-	VDAG_06814T0	IntronR	YES	YES	YES
Supercontig_1.14	722276	722333	+	VDAG_06816T0	IntronR	YES	YES	YES
Supercontig_1.14	847192	847277	-	VDAG_06859T0	IntronR	NO	YES	YES
Supercontig_1.14	177840	177964	-	VDAG_06656T0	IntronR	YES	YES	YES
Supercontig_1.14	195235	195351	+	VDAG_06662T0	IntronR	YES	YES	YES
Supercontig_1.14	848622	848686	-	VDAG_06859T0	IntronR	NO	YES	YES
Supercontig_1.14	637542	637652	+	VDAG_06792T0	IntronR	YES	NO	YES
Supercontig_1.14	149519	149609	+	VDAG_06649T0	IntronR	YES	YES	YES
Supercontig_1.14	349218	349279	+	VDAG_06705T0	IntronR	YES	YES	YES
Supercontig_1.14	10917	10972	-	VDAG_06596T0	IntronR	NO	NO	YES
Supercontig_1.14	797993	798042	-	VDAG_06841T0	IntronR	NO	YES	YES
Supercontig_1.14	11051	11109	-	VDAG_06596T0	IntronR	NO	NO	YES
Supercontig_1.14	55063	55157	-	VDAG_06615T0	IntronR	YES	YES	YES
Supercontig_1.14	887108	887269	-	VDAG_06871T0	IntronR	NO	NO	YES
Supercontig_1.14	848245	848413	-	VDAG_06859T0	IntronR	YES	YES	YES
Supercontig_1.14	177657	177718	-	VDAG_06656T0	IntronR	YES	YES	YES
Supercontig_1.14	812506	812658	+	VDAG_06848T0	IntronR	NO	NO	YES
Supercontig_1.14	863965	864168	+	VDAG_06864T0	IntronR	YES	YES	YES
Supercontig_1.14	216086	216141	+	VDAG_06668T0	IntronR	NO	YES	YES
Supercontig_1.14	11181	11316	-	VDAG_06596T0	IntronR	NO	NO	YES
Supercontig_1.14	405131	405204	-	VDAG_06724T0	IntronR	YES	YES	YES
Supercontig_1.14	655536	655630	-	VDAG_06797T0	IntronR	YES	YES	YES
Supercontig_1.14	17334	17394	+	VDAG_06597T0	IntronR	YES	YES	YES
Supercontig_1.14	280805	280869	+	VDAG_06685T0	IntronR	YES	NO	YES
Supercontig_1.14	369879	370143	+	VDAG_06712T0	IntronR	NO	NO	YES
Supercontig_1.14	611175	611225	-	VDAG_06785T0	IntronR	YES	YES	YES
Supercontig_1.14	388653	388716	+	VDAG_06718T0	IntronR	YES	NO	YES
Supercontig_1.14	759223	759323	+	VDAG_06830T0	IntronR	YES	YES	YES
Supercontig_1.14	572475	573057	-	VDAG_06776T0	IntronR	NO	YES	YES
Supercontig_1.14	351260	351399	-	VDAG_06706T0	IntronR	YES	NO	YES
Supercontig_1.14	215683	215747	+	VDAG_06668T0	IntronR	NO	YES	YES
Supercontig_1.14	224299	224346	+	VDAG_06670T0	IntronR	YES	NO	YES
Supercontig_1.14	118569	118945	-	VDAG_06638T0	IntronR	NO	NO	YES
Supercontig_1.14	19757	19975	+	VDAG_06599T0	IntronR	NO	YES	YES
Supercontig_1.14	723351	723444	+	VDAG_06816T0	IntronR	YES	YES	YES
Supercontig_1.14	869391	869445	-	VDAG_06865T0	IntronR	NO	YES	YES
Supercontig_1.14	24432	24478	-	VDAG_06602T0	IntronR	YES	NO	YES
Supercontig_1.14	826676	826886	+	VDAG_06854T0	IntronR	NO	YES	YES
Supercontig_1.14	228943	229579	+	VDAG_06671T0	IntronR	NO	YES	NO
Supercontig_1.14	163909	164306	-	VDAG_06653T0	IntronR	YES	NO	NO
Supercontig_1.14	17751	17823	-	VDAG_06598T0	IntronR	YES	NO	NO
Supercontig_1.14	882483	882603	-	VDAG_06870T0	IntronR	YES	NO	NO
Supercontig_1.14	18967	19048	-	VDAG_06598T0	IntronR	YES	NO	NO
Supercontig_1.15	639511	639573	-	VDAG_07082T0	IntronR	NO	NO	YES
Supercontig_1.15	15214	15301	+	VDAG_06892T0	IntronR	NO	NO	YES
Supercontig_1.15	193076	193184	+	VDAG_06944T0	IntronR	NO	YES	YES
Supercontig_1.15	936861	937060	-	VDAG_07182T0	IntronR	NO	NO	YES
Supercontig_1.15	171668	171945	-	VDAG_06937T0	IntronR	NO	YES	YES
Supercontig_1.15	30378	30544	-	VDAG_06900T0	IntronR	NO	YES	YES
Supercontig_1.15	42719	42870	-	VDAG_06903T0	IntronR	YES	NO	YES
Supercontig_1.15	639922	639977	-	VDAG_07082T0	IntronR	YES	YES	YES
Supercontig_1.15	586426	586653	-	VDAG_07069T0	IntronR	YES	NO	YES
Supercontig_1.15	545961	546179	+	VDAG_07054T0	IntronR	NO	NO	YES
Supercontig_1.15	730042	730496	-	VDAG_07112T0	IntronR	NO	NO	YES
Supercontig_1.15	927927	927991	+	VDAG_07178T0	IntronR	NO	NO	YES
Supercontig_1.15	82559	82870	-	VDAG_06915T0	IntronR	YES	YES	YES
Supercontig_1.15	585607	585717	-	VDAG_07069T0	IntronR	NO	NO	YES
Supercontig_1.15	844965	845066	+	VDAG_07154T0	IntronR	NO	YES	YES
Supercontig_1.15	851404	851623	+	VDAG_07156T0	IntronR	YES	YES	YES
Supercontig_1.15	638926	638984	+	VDAG_07081T0	IntronR	NO	YES	YES
Supercontig_1.15	905145	905361	-	VDAG_07174T0	IntronR	YES	NO	YES
Supercontig_1.15	782956	783682	+	VDAG_07133T0	IntronR	YES	YES	YES
Supercontig_1.15	304389	304480	-	VDAG_06985T0	IntronR	YES	YES	YES
Supercontig_1.15	47231	47473	+	VDAG_06906T0	IntronR	YES	YES	YES
Supercontig_1.15	131796	132103	-	VDAG_06928T0	IntronR	YES	YES	YES
Supercontig_1.15	424498	424554	+	VDAG_07019T0	IntronR	NO	YES	YES
Supercontig_1.15	160455	160613	-	VDAG_06935T0	IntronR	YES	YES	YES
Supercontig_1.15	639747	639820	-	VDAG_07082T0	IntronR	YES	YES	YES
Supercontig_1.15	928032	928326	+	VDAG_07178T0	IntronR	YES	YES	YES
Supercontig_1.15	636989	637049	+	VDAG_07081T0	IntronR	NO	NO	YES
Supercontig_1.15	898590	898655	-	VDAG_07171T0	IntronR	NO	YES	YES
Supercontig_1.15	59789	60271	-	VDAG_06907T0	IntronR	YES	YES	YES
Supercontig_1.15	853999	854087	+	VDAG_07156T0	IntronR	YES	YES	YES
Supercontig_1.15	901473	901719	+	VDAG_07172T0	IntronR	NO	NO	YES
Supercontig_1.15	643943	644054	-	VDAG_07085T0	IntronR	NO	YES	YES
Supercontig_1.15	299839	300012	+	VDAG_06982T0	IntronR	YES	YES	YES
Supercontig_1.15	222951	223016	+	VDAG_06955T0	IntronR	NO	NO	YES
Supercontig_1.15	255630	255718	-	VDAG_06970T0	IntronR	YES	YES	YES
Supercontig_1.15	641832	642069	+	VDAG_07083T0	IntronR	YES	YES	YES
Supercontig_1.15	512295	512397	-	VDAG_07044T0	IntronR	NO	YES	YES
Supercontig_1.15	587534	587793	+	VDAG_07070T0	IntronR	NO	NO	YES
Supercontig_1.15	517811	517862	-	VDAG_07045T0	IntronR	YES	YES	YES
Supercontig_1.15	318134	318189	+	VDAG_06989T0	IntronR	YES	YES	YES
Supercontig_1.15	205894	206199	+	VDAG_06948T0	IntronR	NO	NO	YES
Supercontig_1.15	503080	503450	+	VDAG_07041T0	IntronR	NO	YES	YES
Supercontig_1.15	336476	336612	+	VDAG_06995T0	IntronR	NO	NO	YES
Supercontig_1.15	409588	409683	+	VDAG_07014T0	IntronR	NO	YES	YES
Supercontig_1.15	394530	394677	-	VDAG_07011T0	IntronR	YES	YES	YES
Supercontig_1.15	99820	100080	-	VDAG_06920T0	IntronR	YES	YES	YES
Supercontig_1.15	175880	176095	+	VDAG_06938T0	IntronR	NO	YES	YES
Supercontig_1.15	390262	390432	-	VDAG_07010T0	IntronR	YES	YES	YES
Supercontig_1.15	753718	753787	+	VDAG_07121T0	IntronR	NO	NO	YES
Supercontig_1.15	337317	337401	+	VDAG_06995T0	IntronR	NO	NO	YES
Supercontig_1.15	499078	499358	-	VDAG_07039T0	IntronR	NO	YES	YES
Supercontig_1.15	640844	640963	+	VDAG_07083T0	IntronR	YES	YES	YES
Supercontig_1.15	802705	802768	+	VDAG_07139T0	IntronR	NO	YES	NO
Supercontig_1.15	47774	47848	+	VDAG_06906T0	IntronR	YES	NO	NO
Supercontig_1.16	861025	861112	+	VDAG_07460T0	IntronR	NO	YES	YES
Supercontig_1.16	704928	705012	+	VDAG_07413T0	IntronR	YES	NO	YES
Supercontig_1.16	846083	846229	+	VDAG_07456T0	IntronR	NO	NO	YES
Supercontig_1.16	37036	37338	-	VDAG_07193T0	IntronR	YES	YES	YES
Supercontig_1.16	184469	184549	+	VDAG_07246T0	IntronR	YES	NO	YES
Supercontig_1.16	860594	860867	+	VDAG_07460T0	IntronR	YES	NO	YES
Supercontig_1.16	358936	359150	+	VDAG_07300T0	IntronR	YES	NO	YES
Supercontig_1.16	152759	152812	-	VDAG_07233T0	IntronR	NO	NO	YES
Supercontig_1.16	88800	88883	-	VDAG_07212T0	IntronR	YES	YES	YES
Supercontig_1.16	182975	183053	-	VDAG_07245T0	IntronR	NO	NO	YES
Supercontig_1.16	723359	723510	+	VDAG_07419T0	IntronR	NO	NO	YES
Supercontig_1.16	725198	725552	-	VDAG_07420T0	IntronR	YES	YES	YES
Supercontig_1.16	666096	666137	-	VDAG_07404T0	IntronR	YES	YES	YES
Supercontig_1.16	456752	456822	+	VDAG_07332T0	IntronR	NO	NO	YES
Supercontig_1.16	692429	692602	+	VDAG_07409T0	IntronR	NO	NO	YES
Supercontig_1.16	791318	791416	-	VDAG_07440T0	IntronR	YES	YES	YES
Supercontig_1.16	138966	139043	+	VDAG_07227T0	IntronR	YES	YES	YES
Supercontig_1.16	773100	773427	+	VDAG_07434T0	IntronR	YES	YES	YES
Supercontig_1.16	398237	398306	-	VDAG_07311T0	IntronR	YES	YES	YES
Supercontig_1.16	138642	138719	+	VDAG_07227T0	IntronR	YES	YES	YES
Supercontig_1.16	590288	590376	+	VDAG_07383T0	IntronR	YES	YES	YES
Supercontig_1.16	141961	142015	-	VDAG_07229T0	IntronR	YES	YES	YES
Supercontig_1.16	478100	478163	+	VDAG_07341T0	IntronR	YES	NO	YES
Supercontig_1.16	874667	874784	-	VDAG_07463T0	IntronR	NO	NO	YES
Supercontig_1.16	64623	65062	+	VDAG_07203T0	IntronR	YES	YES	YES
Supercontig_1.16	107848	107985	+	VDAG_07216T0	IntronR	YES	YES	YES
Supercontig_1.16	268843	269091	+	VDAG_07277T0	IntronR	NO	YES	YES
Supercontig_1.16	268299	268355	-	VDAG_07276T0	IntronR	NO	YES	YES
Supercontig_1.16	863837	863916	+	VDAG_07461T0	IntronR	NO	NO	YES
Supercontig_1.16	358453	358548	+	VDAG_07300T0	IntronR	NO	NO	YES
Supercontig_1.16	160434	160503	-	VDAG_07237T0	IntronR	YES	YES	YES
Supercontig_1.16	384755	384804	-	VDAG_07308T0	IntronR	NO	NO	YES
Supercontig_1.16	789684	790068	-	VDAG_07440T0	IntronR	YES	YES	YES
Supercontig_1.16	584285	584485	-	VDAG_07380T0	IntronR	NO	NO	YES
Supercontig_1.16	137797	137864	+	VDAG_07227T0	IntronR	YES	YES	YES
Supercontig_1.16	494200	494461	+	VDAG_07346T0	IntronR	YES	NO	YES
Supercontig_1.16	666790	667049	-	VDAG_07404T0	IntronR	YES	YES	YES
Supercontig_1.16	724102	724322	-	VDAG_07420T0	IntronR	NO	YES	YES
Supercontig_1.16	884571	884633	-	VDAG_07469T0	IntronR	YES	YES	YES
Supercontig_1.16	62779	62838	-	VDAG_07202T0	IntronR	YES	YES	YES
Supercontig_1.16	767208	767290	+	VDAG_07432T0	IntronR	YES	YES	YES
Supercontig_1.16	107321	107650	+	VDAG_07216T0	IntronR	YES	NO	YES
Supercontig_1.16	63659	64579	+	VDAG_07203T0	IntronR	YES	YES	YES
Supercontig_1.16	358017	358138	+	VDAG_07300T0	IntronR	NO	YES	YES
Supercontig_1.16	872613	872769	-	VDAG_07463T0	IntronR	YES	YES	YES
Supercontig_1.16	107736	107778	+	VDAG_07216T0	IntronR	YES	NO	YES
Supercontig_1.16	497270	497610	-	VDAG_07348T0	IntronR	YES	YES	YES
Supercontig_1.16	51146	51737	-	VDAG_07198T0	IntronR	NO	NO	YES
Supercontig_1.16	158595	158654	+	VDAG_07236T0	IntronR	YES	NO	YES
Supercontig_1.16	107146	107246	+	VDAG_07216T0	IntronR	YES	YES	YES
Supercontig_1.16	773461	773626	+	VDAG_07434T0	IntronR	YES	NO	YES
Supercontig_1.16	757915	758752	+	VDAG_07431T0	IntronR	YES	NO	YES
Supercontig_1.16	788129	788243	+	VDAG_07439T0	IntronR	YES	YES	YES
Supercontig_1.16	791468	791706	-	VDAG_07440T0	IntronR	YES	YES	YES
Supercontig_1.17	94298	94361	+	VDAG_07506T0	IntronR	NO	NO	YES
Supercontig_1.17	292829	293152	+	VDAG_07579T0	IntronR	YES	YES	YES
Supercontig_1.17	11756	11903	-	VDAG_07479T0	IntronR	YES	YES	YES
Supercontig_1.17	620861	620943	-	VDAG_07695T0	IntronR	YES	YES	YES
Supercontig_1.17	57191	57657	-	VDAG_07493T0	IntronR	YES	YES	YES
Supercontig_1.17	827440	827494	-	VDAG_07751T0	IntronR	YES	YES	YES
Supercontig_1.17	15231	15373	-	VDAG_07479T0	IntronR	YES	YES	YES
Supercontig_1.17	673748	673889	-	VDAG_07710T0	IntronR	NO	NO	YES
Supercontig_1.17	229159	229255	+	VDAG_07555T0	IntronR	YES	YES	YES
Supercontig_1.17	361882	362018	-	VDAG_07600T0	IntronR	YES	YES	YES
Supercontig_1.17	10500	10556	-	VDAG_07479T0	IntronR	NO	YES	YES
Supercontig_1.17	10857	10908	-	VDAG_07479T0	IntronR	YES	YES	YES
Supercontig_1.17	400585	401112	-	VDAG_07616T0	IntronR	YES	YES	YES
Supercontig_1.17	90007	90080	+	VDAG_07504T0	IntronR	NO	NO	YES
Supercontig_1.17	622494	622745	+	VDAG_07696T0	IntronR	YES	YES	YES
Supercontig_1.17	374662	374858	-	VDAG_07605T0	IntronR	YES	YES	YES
Supercontig_1.17	86622	86691	-	VDAG_07503T0	IntronR	NO	YES	YES
Supercontig_1.17	474331	474433	+	VDAG_07640T0	IntronR	YES	NO	YES
Supercontig_1.17	399338	399396	+	VDAG_07615T0	IntronR	YES	YES	YES
Supercontig_1.17	54743	54853	+	VDAG_07492T0	IntronR	YES	YES	YES
Supercontig_1.17	275062	275135	+	VDAG_07571T0	IntronR	YES	NO	YES
Supercontig_1.17	673338	673473	-	VDAG_07710T0	IntronR	YES	NO	YES
Supercontig_1.17	190994	191068	-	VDAG_07545T0	IntronR	NO	YES	YES
Supercontig_1.17	472730	473176	+	VDAG_07640T0	IntronR	YES	YES	YES
Supercontig_1.17	824947	825065	-	VDAG_07749T0	IntronR	YES	YES	YES
Supercontig_1.17	618574	618612	+	VDAG_07694T0	IntronR	NO	NO	YES
Supercontig_1.17	180675	180779	+	VDAG_07540T0	IntronR	NO	NO	YES
Supercontig_1.17	583454	583894	+	VDAG_07685T0	IntronR	YES	YES	YES
Supercontig_1.17	10111	10211	-	VDAG_07479T0	IntronR	YES	YES	YES
Supercontig_1.17	18017	18087	-	VDAG_07480T0	IntronR	YES	NO	YES
Supercontig_1.17	23099	23189	+	VDAG_07482T0	IntronR	YES	YES	YES
Supercontig_1.17	529322	529616	-	VDAG_07661T0	IntronR	YES	YES	YES
Supercontig_1.17	206676	207013	-	VDAG_07548T0	IntronR	NO	YES	YES
Supercontig_1.17	157446	157658	-	VDAG_07530T0	IntronR	YES	YES	YES
Supercontig_1.17	227091	227405	+	VDAG_07555T0	IntronR	NO	YES	NO
Supercontig_1.18	355952	356004	+	VDAG_07898T0	IntronR	NO	NO	YES
Supercontig_1.18	134719	135281	-	VDAG_07816T0	IntronR	YES	NO	YES
Supercontig_1.18	775611	775670	-	VDAG_08037T0	IntronR	NO	YES	YES
Supercontig_1.18	134171	134308	-	VDAG_07816T0	IntronR	NO	YES	YES
Supercontig_1.18	84671	85356	+	VDAG_07795T0	IntronR	YES	YES	YES
Supercontig_1.18	377288	377408	+	VDAG_07906T0	IntronR	NO	YES	YES
Supercontig_1.18	120874	121135	+	VDAG_07810T0	IntronR	NO	YES	YES
Supercontig_1.18	470422	470472	-	VDAG_07942T0	IntronR	NO	NO	YES
Supercontig_1.18	465155	465237	-	VDAG_07940T0	IntronR	YES	YES	YES
Supercontig_1.18	531636	531755	-	VDAG_07965T0	IntronR	YES	NO	YES
Supercontig_1.18	274544	274703	-	VDAG_07873T0	IntronR	NO	NO	YES
Supercontig_1.18	279422	279476	-	VDAG_07876T0	IntronR	YES	YES	YES
Supercontig_1.18	650301	650414	-	VDAG_07997T0	IntronR	NO	YES	YES
Supercontig_1.18	795746	795857	+	VDAG_08041T0	IntronR	NO	NO	YES
Supercontig_1.18	37667	38059	-	VDAG_07773T0	IntronR	YES	YES	YES
Supercontig_1.18	508268	508366	+	VDAG_07958T0	IntronR	NO	YES	YES
Supercontig_1.18	491973	492218	-	VDAG_07952T0	IntronR	YES	YES	YES
Supercontig_1.18	219809	219990	-	VDAG_07851T0	IntronR	YES	YES	YES
Supercontig_1.18	298928	299036	-	VDAG_07882T0	IntronR	NO	YES	YES
Supercontig_1.18	517657	517770	+	VDAG_07961T0	IntronR	YES	NO	YES
Supercontig_1.18	722339	722392	+	VDAG_08020T0	IntronR	YES	YES	YES
Supercontig_1.18	735287	735346	-	VDAG_08026T0	IntronR	YES	YES	YES
Supercontig_1.18	304795	304878	-	VDAG_07883T0	IntronR	YES	YES	YES
Supercontig_1.18	214549	214640	-	VDAG_07848T0	IntronR	NO	NO	YES
Supercontig_1.18	523774	524475	-	VDAG_07964T0	IntronR	YES	YES	YES
Supercontig_1.18	214439	214496	-	VDAG_07848T0	IntronR	YES	YES	YES
Supercontig_1.18	453499	453580	+	VDAG_07934T0	IntronR	YES	NO	YES
Supercontig_1.18	473876	474295	-	VDAG_07943T0	IntronR	YES	YES	YES
Supercontig_1.18	446732	447505	-	VDAG_07932T0	IntronR	YES	YES	YES
Supercontig_1.18	804942	805155	+	VDAG_08041T0	IntronR	YES	YES	YES
Supercontig_1.18	537889	538035	+	VDAG_07968T0	IntronR	NO	NO	YES
Supercontig_1.18	475832	475968	-	VDAG_07944T0	IntronR	YES	YES	YES
Supercontig_1.18	464100	464182	-	VDAG_07940T0	IntronR	YES	YES	YES
Supercontig_1.18	653821	653968	-	VDAG_07998T0	IntronR	NO	NO	YES
Supercontig_1.18	285374	285441	+	VDAG_07877T0	IntronR	YES	YES	YES
Supercontig_1.18	179787	179834	+	VDAG_07832T0	IntronR	NO	NO	YES
Supercontig_1.18	712317	712379	+	VDAG_08015T0	IntronR	NO	NO	YES
Supercontig_1.18	654292	654468	-	VDAG_07998T0	IntronR	YES	NO	YES
Supercontig_1.18	295750	295831	+	VDAG_07880T0	IntronR	YES	NO	YES
Supercontig_1.18	684726	685145	-	VDAG_08006T0	IntronR	YES	YES	YES
Supercontig_1.18	373299	373656	-	VDAG_07905T0	IntronR	YES	NO	YES
Supercontig_1.18	378644	378876	-	VDAG_07907T0	IntronR	YES	YES	YES
Supercontig_1.18	265701	265842	-	VDAG_07870T0	IntronR	YES	NO	YES
Supercontig_1.18	717163	717251	-	VDAG_08018T0	IntronR	NO	NO	YES
Supercontig_1.18	265110	265173	-	VDAG_07870T0	IntronR	NO	YES	YES
Supercontig_1.18	716579	716802	-	VDAG_08018T0	IntronR	YES	YES	YES
Supercontig_1.18	689264	689425	-	VDAG_08007T0	IntronR	YES	YES	YES
Supercontig_1.18	641215	641290	-	VDAG_07994T0	IntronR	NO	YES	NO
Supercontig_1.18	33209	33317	+	VDAG_07771T0	IntronR	YES	NO	NO
Supercontig_1.19	502626	502705	+	VDAG_08217T0	IntronR	YES	NO	YES
Supercontig_1.19	48239	48334	+	VDAG_08066T0	IntronR	NO	YES	YES
Supercontig_1.19	155979	156069	+	VDAG_08104T0	IntronR	YES	NO	YES
Supercontig_1.19	650712	651006	+	VDAG_08258T0	IntronR	YES	NO	YES
Supercontig_1.19	187197	187291	-	VDAG_08115T0	IntronR	NO	YES	YES
Supercontig_1.19	162512	162604	-	VDAG_08106T0	IntronR	YES	NO	YES
Supercontig_1.19	143825	143926	+	VDAG_08100T0	IntronR	YES	YES	YES
Supercontig_1.19	396704	396875	-	VDAG_08183T0	IntronR	YES	YES	YES
Supercontig_1.19	410957	411327	-	VDAG_08188T0	IntronR	YES	NO	YES
Supercontig_1.19	673718	674041	-	VDAG_08267T0	IntronR	YES	YES	YES
Supercontig_1.19	94217	94544	+	VDAG_08083T0	IntronR	YES	YES	YES
Supercontig_1.19	585687	585757	-	VDAG_08251T0	IntronR	YES	YES	YES
Supercontig_1.19	227496	227629	+	VDAG_08126T0	IntronR	NO	NO	YES
Supercontig_1.19	473418	473491	+	VDAG_08207T0	IntronR	YES	YES	YES
Supercontig_1.19	389878	389931	+	VDAG_08181T0	IntronR	YES	YES	YES
Supercontig_1.19	441509	441967	-	VDAG_08195T0	IntronR	YES	YES	YES
Supercontig_1.19	354412	354469	-	VDAG_08168T0	IntronR	NO	NO	YES
Supercontig_1.19	641839	641911	+	VDAG_08256T0	IntronR	NO	NO	YES
Supercontig_1.19	2696	2800	+	VDAG_08049T0	IntronR	YES	NO	YES
Supercontig_1.19	333174	333235	+	VDAG_08161T0	IntronR	YES	NO	YES
Supercontig_1.19	377905	377972	+	VDAG_08178T0	IntronR	NO	NO	YES
Supercontig_1.19	414528	414649	-	VDAG_08188T0	IntronR	YES	NO	YES
Supercontig_1.19	392691	392923	+	VDAG_08182T0	IntronR	YES	YES	YES
Supercontig_1.19	143027	143082	+	VDAG_08100T0	IntronR	YES	YES	YES
Supercontig_1.19	594961	595080	-	VDAG_08253T0	IntronR	YES	NO	YES
Supercontig_1.19	417703	417887	+	VDAG_08189T0	IntronR	YES	NO	YES
Supercontig_1.19	142429	142508	+	VDAG_08100T0	IntronR	YES	YES	YES
Supercontig_1.19	179679	180068	+	VDAG_08113T0	IntronR	NO	NO	YES
Supercontig_1.19	144471	144519	+	VDAG_08100T0	IntronR	YES	YES	YES
Supercontig_1.19	27744	28172	+	VDAG_08058T0	IntronR	YES	YES	YES
Supercontig_1.19	258264	258324	+	VDAG_08132T0	IntronR	YES	NO	YES
Supercontig_1.19	436783	437018	-	VDAG_08194T0	IntronR	YES	YES	YES
Supercontig_1.19	655445	655496	+	VDAG_08260T0	IntronR	YES	YES	YES
Supercontig_1.19	686911	687189	+	VDAG_08274T0	IntronR	YES	NO	YES
Supercontig_1.19	155829	155885	+	VDAG_08104T0	IntronR	YES	YES	YES
Supercontig_1.19	454941	454967	-	VDAG_08201T0	IntronR	NO	NO	YES
Supercontig_1.19	421173	421254	-	VDAG_08191T0	IntronR	YES	YES	YES
Supercontig_1.19	416112	416170	+	VDAG_08189T0	IntronR	YES	NO	NO
Supercontig_1.2	1998799	1998870	+	VDAG_01470T0	IntronR	NO	NO	YES
Supercontig_1.2	661813	662249	-	VDAG_01014T0	IntronR	YES	NO	YES
Supercontig_1.2	1849175	1849266	+	VDAG_01426T0	IntronR	YES	NO	YES
Supercontig_1.2	1382764	1383054	+	VDAG_01272T0	IntronR	NO	YES	YES
Supercontig_1.2	2153882	2153956	+	VDAG_01521T0	IntronR	NO	YES	YES
Supercontig_1.2	2438350	2438414	-	VDAG_01612T0	IntronR	YES	NO	YES
Supercontig_1.2	112718	112819	+	VDAG_00836T0	IntronR	NO	NO	YES
Supercontig_1.2	1837230	1837641	+	VDAG_01423T0	IntronR	YES	NO	YES
Supercontig_1.2	1828621	1828730	+	VDAG_01417T0	IntronR	NO	YES	YES
Supercontig_1.2	678828	679161	+	VDAG_01020T0	IntronR	NO	YES	YES
Supercontig_1.2	418571	418679	-	VDAG_00940T0	IntronR	YES	NO	YES
Supercontig_1.2	2427657	2427788	-	VDAG_01608T0	IntronR	NO	NO	YES
Supercontig_1.2	1003648	1003707	-	VDAG_01134T0	IntronR	NO	YES	YES
Supercontig_1.2	2321305	2321419	+	VDAG_01570T0	IntronR	YES	YES	YES
Supercontig_1.2	2249629	2249723	+	VDAG_01553T0	IntronR	NO	NO	YES
Supercontig_1.2	373071	373212	+	VDAG_00926T0	IntronR	YES	NO	YES
Supercontig_1.2	2208262	2208351	-	VDAG_01539T0	IntronR	YES	NO	YES
Supercontig_1.2	1468564	1468909	-	VDAG_01305T0	IntronR	NO	NO	YES
Supercontig_1.2	726166	726275	+	VDAG_01034T0	IntronR	YES	YES	YES
Supercontig_1.2	134300	134378	+	VDAG_00844T0	IntronR	NO	YES	YES
Supercontig_1.2	2088721	2088925	+	VDAG_01502T0	IntronR	YES	NO	YES
Supercontig_1.2	1811783	1811844	+	VDAG_01412T0	IntronR	YES	NO	YES
Supercontig_1.2	1802351	1802580	-	VDAG_01408T0	IntronR	YES	YES	YES
Supercontig_1.2	1487598	1487830	+	VDAG_01312T0	IntronR	YES	YES	YES
Supercontig_1.2	1493285	1493353	-	VDAG_01315T0	IntronR	YES	NO	YES
Supercontig_1.2	2106954	2107080	-	VDAG_01507T0	IntronR	YES	NO	YES
Supercontig_1.2	630098	630419	-	VDAG_01006T0	IntronR	YES	NO	YES
Supercontig_1.2	1728345	1728400	+	VDAG_01389T0	IntronR	YES	NO	YES
Supercontig_1.2	772618	772680	-	VDAG_01052T0	IntronR	NO	NO	YES
Supercontig_1.2	1846695	1846780	+	VDAG_01426T0	IntronR	NO	YES	YES
Supercontig_1.2	1196263	1196369	+	VDAG_01207T0	IntronR	YES	NO	YES
Supercontig_1.2	2426747	2427393	-	VDAG_01608T0	IntronR	YES	YES	YES
Supercontig_1.2	1506253	1506655	-	VDAG_01318T0	IntronR	NO	NO	YES
Supercontig_1.2	1921220	1921361	-	VDAG_01449T0	IntronR	NO	YES	YES
Supercontig_1.2	1009239	1009321	+	VDAG_01137T0	IntronR	YES	YES	YES
Supercontig_1.2	1666490	1666590	-	VDAG_01369T0	IntronR	YES	NO	YES
Supercontig_1.2	2289281	2289342	-	VDAG_01563T0	IntronR	NO	NO	YES
Supercontig_1.2	2115647	2115750	-	VDAG_01510T0	IntronR	YES	NO	YES
Supercontig_1.2	959187	959460	-	VDAG_01115T0	IntronR	YES	NO	YES
Supercontig_1.2	518212	518284	+	VDAG_00973T0	IntronR	YES	YES	YES
Supercontig_1.2	1611457	1611791	+	VDAG_01350T0	IntronR	YES	YES	YES
Supercontig_1.2	577813	577877	-	VDAG_00993T0	IntronR	NO	NO	YES
Supercontig_1.2	1390700	1390838	+	VDAG_01274T0	IntronR	YES	YES	YES
Supercontig_1.2	1686155	1686272	-	VDAG_01374T0	IntronR	YES	YES	YES
Supercontig_1.2	2209136	2209192	-	VDAG_01539T0	IntronR	YES	NO	YES
Supercontig_1.2	2521688	2521758	+	VDAG_01638T0	IntronR	NO	NO	YES
Supercontig_1.2	2209272	2209386	-	VDAG_01539T0	IntronR	YES	YES	YES
Supercontig_1.2	1760867	1761003	-	VDAG_01395T0	IntronR	NO	NO	YES
Supercontig_1.2	1247428	1247742	+	VDAG_01222T0	IntronR	NO	YES	YES
Supercontig_1.2	1202120	1202412	+	VDAG_01209T0	IntronR	YES	YES	YES
Supercontig_1.2	2167308	2167370	-	VDAG_01526T0	IntronR	NO	YES	YES
Supercontig_1.2	1004023	1004075	-	VDAG_01134T0	IntronR	YES	YES	YES
Supercontig_1.2	278389	278450	-	VDAG_00892T0	IntronR	NO	YES	YES
Supercontig_1.2	1061564	1061621	+	VDAG_01159T0	IntronR	NO	NO	YES
Supercontig_1.2	1647535	1647626	+	VDAG_01362T0	IntronR	NO	YES	YES
Supercontig_1.2	1894912	1895895	+	VDAG_01441T0	IntronR	YES	YES	YES
Supercontig_1.2	343373	344302	+	VDAG_00915T0	IntronR	NO	YES	YES
Supercontig_1.2	2205160	2205237	-	VDAG_01537T0	IntronR	YES	NO	YES
Supercontig_1.2	1011651	1011809	-	VDAG_01138T0	IntronR	YES	NO	YES
Supercontig_1.2	1863	1932	+	VDAG_00810T0	IntronR	NO	NO	YES
Supercontig_1.2	2364256	2364608	+	VDAG_01587T0	IntronR	YES	YES	YES
Supercontig_1.2	1669210	1669281	+	VDAG_01370T0	IntronR	NO	YES	YES
Supercontig_1.2	177212	177319	+	VDAG_00859T0	IntronR	YES	YES	YES
Supercontig_1.2	2465988	2466292	+	VDAG_01620T0	IntronR	NO	YES	YES
Supercontig_1.2	1424665	1424754	+	VDAG_01286T0	IntronR	YES	NO	YES
Supercontig_1.2	436255	436324	-	VDAG_00946T0	IntronR	NO	YES	YES
Supercontig_1.2	2006289	2006385	-	VDAG_01473T0	IntronR	NO	YES	YES
Supercontig_1.2	334594	334651	+	VDAG_00911T0	IntronR	YES	YES	YES
Supercontig_1.2	2340866	2341162	+	VDAG_01580T0	IntronR	NO	NO	YES
Supercontig_1.2	1900941	1901013	-	VDAG_01443T0	IntronR	NO	NO	YES
Supercontig_1.2	1875657	1875702	+	VDAG_01433T0	IntronR	YES	YES	YES
Supercontig_1.2	2522601	2522730	+	VDAG_01638T0	IntronR	NO	YES	YES
Supercontig_1.2	863928	864175	-	VDAG_01080T0	IntronR	NO	YES	YES
Supercontig_1.2	524230	524351	+	VDAG_00974T0	IntronR	NO	YES	YES
Supercontig_1.2	1392399	1392516	-	VDAG_01275T0	IntronR	YES	YES	YES
Supercontig_1.2	293841	294249	+	VDAG_00896T0	IntronR	NO	NO	YES
Supercontig_1.2	2189337	2189389	+	VDAG_01532T0	IntronR	NO	NO	YES
Supercontig_1.2	1515387	1515445	-	VDAG_01319T0	IntronR	NO	NO	YES
Supercontig_1.2	1997827	1998035	+	VDAG_01470T0	IntronR	YES	YES	YES
Supercontig_1.2	131498	131608	-	VDAG_00843T0	IntronR	YES	YES	YES
Supercontig_1.2	462654	462888	+	VDAG_00956T0	IntronR	NO	YES	YES
Supercontig_1.2	195715	195784	-	VDAG_00865T0	IntronR	NO	YES	YES
Supercontig_1.2	1167286	1167382	+	VDAG_01197T0	IntronR	NO	NO	YES
Supercontig_1.2	1998453	1998627	+	VDAG_01470T0	IntronR	YES	YES	YES
Supercontig_1.2	2205015	2205102	-	VDAG_01537T0	IntronR	YES	YES	YES
Supercontig_1.2	2304109	2304283	-	VDAG_01568T0	IntronR	YES	NO	YES
Supercontig_1.2	1247748	1247844	+	VDAG_01222T0	IntronR	NO	NO	YES
Supercontig_1.2	1812301	1812508	+	VDAG_01412T0	IntronR	YES	YES	YES
Supercontig_1.2	1804374	1804435	+	VDAG_01409T0	IntronR	YES	YES	YES
Supercontig_1.2	1998899	1999000	+	VDAG_01470T0	IntronR	NO	YES	YES
Supercontig_1.2	1047400	1047455	+	VDAG_01154T0	IntronR	YES	NO	YES
Supercontig_1.2	2113386	2113554	-	VDAG_01510T0	IntronR	YES	YES	YES
Supercontig_1.2	2073437	2076068	+	VDAG_01498T0	IntronR	NO	YES	YES
Supercontig_1.2	1560535	1561449	+	VDAG_01335T0	IntronR	YES	YES	YES
Supercontig_1.2	988169	988882	+	VDAG_01127T0	IntronR	YES	NO	YES
Supercontig_1.2	1642379	1642488	+	VDAG_01360T0	IntronR	YES	YES	YES
Supercontig_1.2	1240182	1240241	-	VDAG_01220T0	IntronR	NO	NO	YES
Supercontig_1.2	1919441	1919696	-	VDAG_01448T0	IntronR	YES	YES	YES
Supercontig_1.2	1892004	1892140	+	VDAG_01440T0	IntronR	YES	YES	YES
Supercontig_1.2	2208718	2208814	-	VDAG_01539T0	IntronR	YES	YES	YES
Supercontig_1.2	1387884	1387957	-	VDAG_01273T0	IntronR	NO	YES	YES
Supercontig_1.2	908548	908632	-	VDAG_01095T0	IntronR	YES	NO	YES
Supercontig_1.2	2435179	2435369	-	VDAG_01610T0	IntronR	YES	YES	YES
Supercontig_1.2	1928733	1928913	-	VDAG_01452T0	IntronR	YES	NO	YES
Supercontig_1.2	2091067	2091218	+	VDAG_01502T0	IntronR	YES	YES	YES
Supercontig_1.2	1650594	1650692	+	VDAG_01364T0	IntronR	YES	YES	YES
Supercontig_1.2	2130328	2130389	+	VDAG_01514T0	IntronR	NO	YES	YES
Supercontig_1.2	860419	860478	+	VDAG_01079T0	IntronR	YES	YES	YES
Supercontig_1.2	1636	1707	+	VDAG_00810T0	IntronR	YES	NO	YES
Supercontig_1.2	1417490	1417624	+	VDAG_01284T0	IntronR	YES	YES	YES
Supercontig_1.2	1812091	1812148	+	VDAG_01412T0	IntronR	YES	NO	YES
Supercontig_1.2	1691089	1691159	-	VDAG_01376T0	IntronR	YES	NO	YES
Supercontig_1.2	1922185	1922310	-	VDAG_01449T0	IntronR	YES	YES	YES
Supercontig_1.2	2296195	2296298	-	VDAG_01566T0	IntronR	NO	NO	YES
Supercontig_1.2	1682336	1682398	-	VDAG_01373T0	IntronR	YES	YES	YES
Supercontig_1.2	691430	691565	+	VDAG_01023T0	IntronR	NO	YES	YES
Supercontig_1.2	2140806	2140884	+	VDAG_01518T0	IntronR	NO	YES	YES
Supercontig_1.2	684108	684223	+	VDAG_01021T0	IntronR	NO	YES	YES
Supercontig_1.2	561476	561531	+	VDAG_00986T0	IntronR	YES	YES	YES
Supercontig_1.2	666424	666573	+	VDAG_01015T0	IntronR	YES	YES	YES
Supercontig_1.2	1870162	1870305	+	VDAG_01431T0	IntronR	YES	NO	YES
Supercontig_1.2	291646	291735	+	VDAG_00895T0	IntronR	YES	YES	YES
Supercontig_1.2	2499706	2499984	+	VDAG_01630T0	IntronR	YES	YES	YES
Supercontig_1.2	482695	482835	+	VDAG_00965T0	IntronR	NO	NO	YES
Supercontig_1.2	648492	648712	-	VDAG_01011T0	IntronR	YES	YES	YES
Supercontig_1.2	156903	157109	+	VDAG_00851T0	IntronR	YES	YES	YES
Supercontig_1.2	2478463	2478818	-	VDAG_01624T0	IntronR	YES	YES	YES
Supercontig_1.2	943340	943670	+	VDAG_01108T0	IntronR	YES	NO	YES
Supercontig_1.2	2033218	2033270	+	VDAG_01481T0	IntronR	YES	NO	YES
Supercontig_1.2	1169861	1170008	-	VDAG_01198T0	IntronR	YES	YES	YES
Supercontig_1.2	1012041	1012104	-	VDAG_01138T0	IntronR	YES	NO	YES
Supercontig_1.2	275470	275558	+	VDAG_00891T0	IntronR	YES	YES	YES
Supercontig_1.2	1919751	1919864	-	VDAG_01448T0	IntronR	NO	YES	YES
Supercontig_1.2	2470028	2470414	-	VDAG_01622T0	IntronR	YES	YES	YES
Supercontig_1.2	2251645	2251699	+	VDAG_01553T0	IntronR	YES	YES	YES
Supercontig_1.2	628306	628397	+	VDAG_01005T0	IntronR	YES	YES	YES
Supercontig_1.2	1827855	1827912	+	VDAG_01417T0	IntronR	YES	YES	YES
Supercontig_1.2	877983	878087	-	VDAG_01086T0	IntronR	YES	NO	YES
Supercontig_1.2	752813	752880	+	VDAG_01044T0	IntronR	NO	YES	YES
Supercontig_1.2	2141907	2141982	+	VDAG_01518T0	IntronR	NO	YES	YES
Supercontig_1.2	608982	609196	+	VDAG_01001T0	IntronR	YES	YES	YES
Supercontig_1.2	116101	116164	-	VDAG_00838T0	IntronR	YES	YES	YES
Supercontig_1.2	394375	394442	+	VDAG_00933T0	IntronR	YES	YES	YES
Supercontig_1.2	2093737	2093953	-	VDAG_01503T0	IntronR	YES	YES	YES
Supercontig_1.2	648848	649023	-	VDAG_01011T0	IntronR	YES	YES	YES
Supercontig_1.2	1103970	1104065	-	VDAG_01174T0	IntronR	YES	YES	YES
Supercontig_1.2	2100113	2100192	+	VDAG_01506T0	IntronR	NO	NO	YES
Supercontig_1.2	839337	839809	-	VDAG_01071T0	IntronR	NO	YES	YES
Supercontig_1.2	487766	487842	-	VDAG_00967T0	IntronR	YES	NO	YES
Supercontig_1.2	2477785	2477847	-	VDAG_01624T0	IntronR	YES	YES	YES
Supercontig_1.2	615418	615712	+	VDAG_01002T0	IntronR	YES	YES	YES
Supercontig_1.2	1016069	1016762	+	VDAG_01140T0	IntronR	NO	NO	YES
Supercontig_1.2	913096	913190	+	VDAG_01096T0	IntronR	NO	NO	YES
Supercontig_1.2	197208	197791	-	VDAG_00865T0	IntronR	YES	YES	YES
Supercontig_1.2	912317	912395	+	VDAG_01096T0	IntronR	NO	NO	YES
Supercontig_1.2	418132	418515	-	VDAG_00940T0	IntronR	NO	YES	YES
Supercontig_1.2	1904441	1904505	-	VDAG_01444T0	IntronR	YES	YES	YES
Supercontig_1.2	878117	878172	-	VDAG_01086T0	IntronR	YES	NO	YES
Supercontig_1.2	657813	658042	+	VDAG_01013T0	IntronR	NO	YES	YES
Supercontig_1.2	1806171	1806300	-	VDAG_01410T0	IntronR	YES	YES	YES
Supercontig_1.2	2157108	2157215	+	VDAG_01523T0	IntronR	NO	YES	NO
Supercontig_1.2	2153593	2153658	+	VDAG_01521T0	IntronR	NO	YES	NO
Supercontig_1.2	1892257	1892363	+	VDAG_01440T0	IntronR	NO	YES	NO
Supercontig_1.2	1390859	1390925	+	VDAG_01274T0	IntronR	NO	YES	NO
Supercontig_1.2	2091969	2092038	+	VDAG_01502T0	IntronR	NO	YES	NO
Supercontig_1.2	351510	351603	-	VDAG_00917T0	IntronR	YES	NO	NO
Supercontig_1.2	1292431	1292498	+	VDAG_01240T0	IntronR	YES	NO	NO
Supercontig_1.2	1493976	1494426	-	VDAG_01315T0	IntronR	YES	NO	NO
Supercontig_1.2	2373711	2373768	+	VDAG_01589T0	IntronR	YES	NO	NO
Supercontig_1.20	564156	564452	-	VDAG_08478T0	IntronR	NO	YES	YES
Supercontig_1.20	608481	608587	-	VDAG_08494T0	IntronR	NO	NO	YES
Supercontig_1.20	306555	306609	+	VDAG_08400T0	IntronR	YES	YES	YES
Supercontig_1.20	92906	93277	-	VDAG_08325T0	IntronR	YES	YES	YES
Supercontig_1.20	514671	515065	-	VDAG_08455T0	IntronR	NO	YES	YES
Supercontig_1.20	236258	236316	-	VDAG_08377T0	IntronR	YES	NO	YES
Supercontig_1.20	524290	524501	+	VDAG_08458T0	IntronR	NO	NO	YES
Supercontig_1.20	489711	489823	+	VDAG_08451T0	IntronR	NO	NO	YES
Supercontig_1.20	260984	261074	+	VDAG_08385T0	IntronR	NO	NO	YES
Supercontig_1.20	202337	202392	+	VDAG_08361T0	IntronR	NO	YES	YES
Supercontig_1.20	261796	261866	+	VDAG_08385T0	IntronR	NO	YES	YES
Supercontig_1.20	394664	395174	-	VDAG_08423T0	IntronR	NO	NO	YES
Supercontig_1.20	49106	49174	+	VDAG_08309T0	IntronR	NO	NO	YES
Supercontig_1.20	272624	272788	+	VDAG_08390T0	IntronR	YES	YES	YES
Supercontig_1.20	154856	154930	-	VDAG_08343T0	IntronR	YES	YES	YES
Supercontig_1.20	557273	557474	-	VDAG_08475T0	IntronR	NO	NO	YES
Supercontig_1.20	387317	387658	-	VDAG_08419T0	IntronR	YES	YES	YES
Supercontig_1.20	265311	266010	+	VDAG_08387T0	IntronR	YES	NO	YES
Supercontig_1.20	637967	638069	+	VDAG_08504T0	IntronR	YES	YES	YES
Supercontig_1.20	174224	174278	-	VDAG_08351T0	IntronR	NO	NO	YES
Supercontig_1.20	175048	175195	-	VDAG_08351T0	IntronR	YES	YES	YES
Supercontig_1.20	270935	271023	-	VDAG_08389T0	IntronR	YES	NO	YES
Supercontig_1.20	193683	194065	-	VDAG_08357T0	IntronR	YES	NO	YES
Supercontig_1.20	637594	637685	+	VDAG_08504T0	IntronR	YES	YES	YES
Supercontig_1.20	304875	305157	+	VDAG_08400T0	IntronR	YES	YES	YES
Supercontig_1.20	266083	266520	+	VDAG_08387T0	IntronR	NO	YES	YES
Supercontig_1.20	169814	169918	+	VDAG_08349T0	IntronR	YES	YES	YES
Supercontig_1.20	202153	202213	+	VDAG_08361T0	IntronR	YES	YES	YES
Supercontig_1.20	514414	514549	-	VDAG_08455T0	IntronR	NO	YES	YES
Supercontig_1.20	556170	556325	-	VDAG_08475T0	IntronR	YES	YES	YES
Supercontig_1.20	68413	68538	+	VDAG_08316T0	IntronR	YES	NO	YES
Supercontig_1.20	448586	448650	+	VDAG_08439T0	IntronR	YES	YES	YES
Supercontig_1.20	304760	304812	+	VDAG_08400T0	IntronR	YES	YES	YES
Supercontig_1.20	58746	59050	-	VDAG_08311T0	IntronR	YES	NO	YES
Supercontig_1.20	615937	615988	-	VDAG_08497T0	IntronR	NO	NO	YES
Supercontig_1.20	389315	389464	+	VDAG_08420T0	IntronR	YES	YES	YES
Supercontig_1.20	246110	246520	+	VDAG_08379T0	IntronR	YES	YES	YES
Supercontig_1.20	638303	638404	+	VDAG_08504T0	IntronR	YES	YES	YES
Supercontig_1.20	630419	630475	-	VDAG_08503T0	IntronR	YES	YES	YES
Supercontig_1.20	217563	217732	+	VDAG_08369T0	IntronR	YES	YES	YES
Supercontig_1.20	81961	82314	-	VDAG_08322T0	IntronR	YES	YES	YES
Supercontig_1.20	448464	448549	+	VDAG_08439T0	IntronR	YES	NO	YES
Supercontig_1.20	301042	301219	+	VDAG_08398T0	IntronR	YES	YES	YES
Supercontig_1.20	37416	37580	-	VDAG_08304T0	IntronR	YES	YES	YES
Supercontig_1.20	68192	68389	+	VDAG_08316T0	IntronR	YES	YES	YES
Supercontig_1.20	106804	107079	-	VDAG_08330T0	IntronR	YES	YES	YES
Supercontig_1.20	439297	439916	-	VDAG_08437T0	IntronR	YES	NO	YES
Supercontig_1.20	580728	581112	-	VDAG_08483T0	IntronR	YES	YES	YES
Supercontig_1.20	243854	243911	+	VDAG_08379T0	IntronR	NO	YES	YES
Supercontig_1.20	380780	380890	-	VDAG_08418T0	IntronR	YES	YES	YES
Supercontig_1.20	191485	191716	+	VDAG_08356T0	IntronR	NO	YES	YES
Supercontig_1.20	300220	300693	+	VDAG_08398T0	IntronR	NO	YES	NO
Supercontig_1.20	107101	107169	-	VDAG_08330T0	IntronR	YES	NO	NO
Supercontig_1.20	153861	153922	-	VDAG_08343T0	IntronR	YES	NO	NO
Supercontig_1.20	594172	594258	+	VDAG_08488T0	IntronR	YES	NO	NO
Supercontig_1.21	254488	254660	+	VDAG_08578T0	IntronR	NO	YES	YES
Supercontig_1.21	123821	123878	-	VDAG_08537T0	IntronR	YES	NO	YES
Supercontig_1.21	417447	417551	-	VDAG_08631T0	IntronR	NO	YES	YES
Supercontig_1.21	365479	365690	-	VDAG_08616T0	IntronR	YES	NO	YES
Supercontig_1.21	583129	583240	+	VDAG_08676T0	IntronR	YES	YES	YES
Supercontig_1.21	70811	70898	-	VDAG_08521T0	IntronR	NO	NO	YES
Supercontig_1.21	527801	528054	+	VDAG_08658T0	IntronR	NO	YES	YES
Supercontig_1.21	418787	418924	-	VDAG_08631T0	IntronR	YES	YES	YES
Supercontig_1.21	387993	388082	-	VDAG_08621T0	IntronR	NO	NO	YES
Supercontig_1.21	297812	297958	+	VDAG_08592T0	IntronR	YES	YES	YES
Supercontig_1.21	421289	421484	+	VDAG_08632T0	IntronR	YES	YES	YES
Supercontig_1.21	30208	30525	+	VDAG_08510T0	IntronR	YES	YES	YES
Supercontig_1.21	23786	24205	-	VDAG_08507T0	IntronR	YES	YES	YES
Supercontig_1.21	568621	568701	+	VDAG_08671T0	IntronR	YES	YES	YES
Supercontig_1.21	571432	571527	-	VDAG_08673T0	IntronR	NO	YES	YES
Supercontig_1.21	349848	349948	-	VDAG_08609T0	IntronR	YES	YES	YES
Supercontig_1.21	101000	101138	-	VDAG_08529T0	IntronR	NO	NO	YES
Supercontig_1.21	201838	201925	+	VDAG_08562T0	IntronR	NO	NO	YES
Supercontig_1.21	293111	293213	-	VDAG_08591T0	IntronR	YES	YES	YES
Supercontig_1.21	491912	491978	-	VDAG_08652T0	IntronR	YES	NO	YES
Supercontig_1.21	194831	194975	+	VDAG_08560T0	IntronR	YES	NO	YES
Supercontig_1.21	113964	114621	+	VDAG_08533T0	IntronR	YES	YES	YES
Supercontig_1.21	349476	349561	-	VDAG_08609T0	IntronR	YES	YES	YES
Supercontig_1.21	425865	425927	-	VDAG_08635T0	IntronR	NO	YES	YES
Supercontig_1.21	568336	568413	+	VDAG_08671T0	IntronR	YES	YES	YES
Supercontig_1.21	195664	195733	+	VDAG_08560T0	IntronR	NO	NO	YES
Supercontig_1.21	29913	29983	+	VDAG_08510T0	IntronR	YES	YES	YES
Supercontig_1.21	569715	569803	-	VDAG_08672T0	IntronR	YES	NO	YES
Supercontig_1.21	164060	164715	-	VDAG_08553T0	IntronR	YES	YES	YES
Supercontig_1.21	566021	566152	+	VDAG_08670T0	IntronR	NO	YES	YES
Supercontig_1.21	539655	539831	+	VDAG_08662T0	IntronR	NO	NO	YES
Supercontig_1.21	75150	75211	-	VDAG_08522T0	IntronR	NO	NO	YES
Supercontig_1.21	593403	593580	-	VDAG_08680T0	IntronR	YES	YES	YES
Supercontig_1.21	496349	496573	+	VDAG_08653T0	IntronR	YES	YES	YES
Supercontig_1.21	46551	46677	-	VDAG_08514T0	IntronR	NO	NO	YES
Supercontig_1.21	540035	540233	+	VDAG_08662T0	IntronR	YES	YES	YES
Supercontig_1.21	420934	421039	+	VDAG_08632T0	IntronR	YES	YES	YES
Supercontig_1.21	241646	241696	-	VDAG_08573T0	IntronR	YES	NO	YES
Supercontig_1.21	349655	349710	-	VDAG_08609T0	IntronR	NO	YES	NO
Supercontig_1.21	433403	433506	-	VDAG_08637T0	IntronR	YES	NO	NO
Supercontig_1.21	147990	148159	-	VDAG_08546T0	IntronR	YES	NO	NO
Supercontig_1.22	550578	550819	-	VDAG_08836T0	IntronR	YES	NO	YES
Supercontig_1.22	163024	163241	-	VDAG_08732T0	IntronR	YES	NO	YES
Supercontig_1.22	209014	209072	-	VDAG_08748T0	IntronR	YES	YES	YES
Supercontig_1.22	209471	209578	-	VDAG_08748T0	IntronR	YES	YES	YES
Supercontig_1.22	171818	171882	+	VDAG_08736T0	IntronR	NO	NO	YES
Supercontig_1.22	584295	584658	+	VDAG_08848T0	IntronR	YES	YES	YES
Supercontig_1.22	218340	218406	+	VDAG_08751T0	IntronR	NO	NO	YES
Supercontig_1.22	421955	422094	-	VDAG_08798T0	IntronR	NO	YES	YES
Supercontig_1.22	36904	36962	-	VDAG_08699T0	IntronR	NO	NO	YES
Supercontig_1.22	213100	213183	+	VDAG_08749T0	IntronR	YES	YES	YES
Supercontig_1.22	453161	453222	+	VDAG_08803T0	IntronR	YES	YES	YES
Supercontig_1.22	506930	507090	+	VDAG_08824T0	IntronR	YES	NO	YES
Supercontig_1.22	616667	616928	-	VDAG_08860T0	IntronR	YES	NO	YES
Supercontig_1.22	588019	588093	+	VDAG_08849T0	IntronR	NO	YES	YES
Supercontig_1.22	372156	372361	+	VDAG_08785T0	IntronR	NO	YES	YES
Supercontig_1.22	610774	610927	+	VDAG_08857T0	IntronR	YES	YES	YES
Supercontig_1.22	594474	594557	+	VDAG_08851T0	IntronR	NO	YES	YES
Supercontig_1.22	467077	467132	-	VDAG_08808T0	IntronR	NO	NO	YES
Supercontig_1.22	538885	539248	-	VDAG_08832T0	IntronR	NO	YES	YES
Supercontig_1.22	158885	159017	+	VDAG_08731T0	IntronR	NO	NO	YES
Supercontig_1.22	209287	209346	-	VDAG_08748T0	IntronR	YES	YES	YES
Supercontig_1.22	420534	420693	-	VDAG_08798T0	IntronR	NO	YES	YES
Supercontig_1.22	517337	517365	+	VDAG_08827T0	IntronR	NO	NO	YES
Supercontig_1.22	36576	36695	-	VDAG_08699T0	IntronR	YES	YES	YES
Supercontig_1.22	421497	421893	-	VDAG_08798T0	IntronR	YES	YES	YES
Supercontig_1.22	212454	212931	+	VDAG_08749T0	IntronR	NO	YES	YES
Supercontig_1.22	124646	124704	-	VDAG_08721T0	IntronR	NO	YES	YES
Supercontig_1.22	269318	269742	-	VDAG_08762T0	IntronR	YES	YES	YES
Supercontig_1.22	595786	595862	+	VDAG_08851T0	IntronR	YES	YES	YES
Supercontig_1.22	295449	295535	+	VDAG_08767T0	IntronR	YES	YES	YES
Supercontig_1.22	394429	394471	-	VDAG_08788T0	IntronR	YES	YES	YES
Supercontig_1.22	164161	164330	-	VDAG_08733T0	IntronR	NO	YES	YES
Supercontig_1.22	369537	369615	-	VDAG_08784T0	IntronR	YES	YES	YES
Supercontig_1.22	193795	193900	-	VDAG_08744T0	IntronR	NO	NO	YES
Supercontig_1.22	209611	209677	-	VDAG_08748T0	IntronR	YES	YES	YES
Supercontig_1.22	119150	119229	-	VDAG_08720T0	IntronR	YES	YES	YES
Supercontig_1.22	312547	312605	-	VDAG_08772T0	IntronR	NO	NO	YES
Supercontig_1.22	169588	169647	-	VDAG_08735T0	IntronR	NO	YES	YES
Supercontig_1.22	233580	234260	-	VDAG_08754T0	IntronR	YES	NO	YES
Supercontig_1.22	47302	47498	-	VDAG_08704T0	IntronR	YES	YES	YES
Supercontig_1.22	534870	534941	-	VDAG_08831T0	IntronR	YES	NO	YES
Supercontig_1.22	162074	162275	-	VDAG_08732T0	IntronR	YES	YES	YES
Supercontig_1.23	97966	98226	-	VDAG_09086T0	IntronR	NO	NO	YES
Supercontig_1.23	93808	93865	-	VDAG_09083T0	IntronR	NO	NO	YES
Supercontig_1.23	178823	178955	+	VDAG_09110T0	IntronR	YES	NO	YES
Supercontig_1.23	537717	537821	+	VDAG_09226T0	IntronR	YES	YES	YES
Supercontig_1.23	183163	183665	-	VDAG_09111T0	IntronR	YES	NO	YES
Supercontig_1.23	7137	7304	+	VDAG_09055T0	IntronR	YES	YES	YES
Supercontig_1.23	7329	7420	+	VDAG_09055T0	IntronR	YES	NO	YES
Supercontig_1.23	159027	160074	-	VDAG_09104T0	IntronR	NO	YES	YES
Supercontig_1.23	20592	20668	-	VDAG_09060T0	IntronR	YES	YES	YES
Supercontig_1.23	145434	145828	-	VDAG_09100T0	IntronR	YES	NO	YES
Supercontig_1.23	216781	216836	-	VDAG_09122T0	IntronR	YES	NO	YES
Supercontig_1.23	216125	216198	-	VDAG_09122T0	IntronR	YES	NO	YES
Supercontig_1.23	179664	180089	+	VDAG_09110T0	IntronR	YES	NO	NO
Supercontig_1.24	111086	111235	-	VDAG_08897T0	IntronR	YES	NO	YES
Supercontig_1.24	444963	445040	-	VDAG_09013T0	IntronR	YES	NO	YES
Supercontig_1.24	508473	508648	-	VDAG_09038T0	IntronR	YES	NO	YES
Supercontig_1.24	416800	416852	+	VDAG_09001T0	IntronR	YES	YES	YES
Supercontig_1.24	176512	176556	-	VDAG_08925T0	IntronR	YES	YES	YES
Supercontig_1.24	372948	373137	+	VDAG_08988T0	IntronR	NO	YES	YES
Supercontig_1.24	58438	58537	+	VDAG_08876T0	IntronR	YES	NO	YES
Supercontig_1.24	102413	102543	+	VDAG_08894T0	IntronR	NO	YES	YES
Supercontig_1.24	50904	51159	+	VDAG_08873T0	IntronR	NO	YES	YES
Supercontig_1.24	416417	416490	+	VDAG_09001T0	IntronR	YES	YES	YES
Supercontig_1.24	54744	55002	+	VDAG_08874T0	IntronR	YES	YES	YES
Supercontig_1.24	184587	184722	+	VDAG_08929T0	IntronR	YES	NO	YES
Supercontig_1.24	209524	210435	-	VDAG_08939T0	IntronR	YES	YES	YES
Supercontig_1.24	177276	177337	+	VDAG_08926T0	IntronR	YES	YES	YES
Supercontig_1.24	537119	537245	-	VDAG_09049T0	IntronR	NO	YES	YES
Supercontig_1.24	187520	187723	-	VDAG_08930T0	IntronR	YES	YES	YES
Supercontig_1.24	7626	8450	+	VDAG_08864T0	IntronR	YES	YES	YES
Supercontig_1.24	58750	58806	+	VDAG_08876T0	IntronR	YES	NO	YES
Supercontig_1.24	510888	511117	+	VDAG_09039T0	IntronR	YES	YES	YES
Supercontig_1.24	55079	55173	+	VDAG_08874T0	IntronR	NO	YES	YES
Supercontig_1.24	528972	529042	+	VDAG_09045T0	IntronR	YES	YES	YES
Supercontig_1.24	168165	168504	+	VDAG_08920T0	IntronR	YES	YES	YES
Supercontig_1.24	382582	382742	-	VDAG_08992T0	IntronR	YES	NO	YES
Supercontig_1.24	267233	267449	-	VDAG_08962T0	IntronR	NO	YES	YES
Supercontig_1.24	456181	456409	+	VDAG_09018T0	IntronR	YES	YES	YES
Supercontig_1.24	498538	498596	-	VDAG_09034T0	IntronR	YES	YES	YES
Supercontig_1.24	501820	501881	-	VDAG_09035T0	IntronR	YES	YES	YES
Supercontig_1.24	4457	4521	-	VDAG_08863T0	IntronR	YES	YES	YES
Supercontig_1.24	502273	502324	-	VDAG_09035T0	IntronR	YES	NO	YES
Supercontig_1.24	5103	5174	-	VDAG_08863T0	IntronR	YES	YES	YES
Supercontig_1.24	445173	445260	-	VDAG_09013T0	IntronR	YES	YES	YES
Supercontig_1.24	157836	158152	-	VDAG_08917T0	IntronR	NO	NO	YES
Supercontig_1.24	174129	174197	-	VDAG_08923T0	IntronR	YES	YES	YES
Supercontig_1.24	524051	524262	+	VDAG_09043T0	IntronR	YES	NO	YES
Supercontig_1.24	416530	416700	+	VDAG_09001T0	IntronR	YES	YES	YES
Supercontig_1.24	208084	208153	+	VDAG_08938T0	IntronR	YES	YES	YES
Supercontig_1.24	422817	422881	-	VDAG_09003T0	IntronR	NO	NO	YES
Supercontig_1.24	419208	419269	-	VDAG_09002T0	IntronR	NO	YES	YES
Supercontig_1.24	414243	414379	-	VDAG_09000T0	IntronR	YES	YES	YES
Supercontig_1.24	88477	88547	+	VDAG_08889T0	IntronR	NO	YES	NO
Supercontig_1.25	149534	149719	-	VDAG_09270T0	IntronR	YES	NO	YES
Supercontig_1.25	180723	180779	-	VDAG_09283T0	IntronR	NO	YES	YES
Supercontig_1.25	117907	118181	+	VDAG_09257T0	IntronR	YES	YES	YES
Supercontig_1.25	287122	287510	+	VDAG_09324T0	IntronR	YES	NO	YES
Supercontig_1.25	454346	454577	-	VDAG_09386T0	IntronR	YES	YES	YES
Supercontig_1.25	249936	250082	+	VDAG_09310T0	IntronR	YES	YES	YES
Supercontig_1.25	183515	183662	+	VDAG_09284T0	IntronR	YES	YES	YES
Supercontig_1.25	107645	107761	+	VDAG_09256T0	IntronR	NO	NO	YES
Supercontig_1.25	46046	46886	+	VDAG_09235T0	IntronR	YES	YES	YES
Supercontig_1.25	216981	217057	+	VDAG_09298T0	IntronR	NO	NO	YES
Supercontig_1.25	200231	200326	-	VDAG_09292T0	IntronR	YES	YES	YES
Supercontig_1.25	75436	75522	+	VDAG_09244T0	IntronR	YES	YES	YES
Supercontig_1.25	130789	131063	-	VDAG_09263T0	IntronR	YES	YES	YES
Supercontig_1.25	131186	131602	-	VDAG_09263T0	IntronR	YES	NO	YES
Supercontig_1.25	78862	79622	-	VDAG_09245T0	IntronR	YES	YES	YES
Supercontig_1.25	205103	205255	-	VDAG_09293T0	IntronR	YES	YES	YES
Supercontig_1.25	214460	214513	-	VDAG_09297T0	IntronR	YES	YES	YES
Supercontig_1.25	456254	456316	-	VDAG_09387T0	IntronR	YES	YES	YES
Supercontig_1.25	184300	184447	-	VDAG_09285T0	IntronR	NO	NO	YES
Supercontig_1.25	348205	348283	+	VDAG_09348T0	IntronR	YES	YES	YES
Supercontig_1.25	241641	241699	-	VDAG_09307T0	IntronR	YES	YES	YES
Supercontig_1.25	204673	204924	-	VDAG_09293T0	IntronR	YES	YES	YES
Supercontig_1.25	204974	205073	-	VDAG_09293T0	IntronR	YES	YES	YES
Supercontig_1.25	44023	44092	+	VDAG_09235T0	IntronR	NO	YES	YES
Supercontig_1.25	79799	80269	-	VDAG_09245T0	IntronR	YES	YES	YES
Supercontig_1.25	120309	120406	-	VDAG_09258T0	IntronR	YES	YES	YES
Supercontig_1.25	297960	298178	+	VDAG_09328T0	IntronR	YES	NO	YES
Supercontig_1.25	183945	184043	-	VDAG_09285T0	IntronR	YES	NO	YES
Supercontig_1.25	297448	297854	+	VDAG_09328T0	IntronR	YES	YES	YES
Supercontig_1.25	119327	119544	-	VDAG_09258T0	IntronR	YES	YES	YES
Supercontig_1.26	47778	47868	-	VDAG_09431T0	IntronR	NO	YES	YES
Supercontig_1.26	82521	82595	-	VDAG_09444T0	IntronR	NO	YES	YES
Supercontig_1.26	409547	409729	+	VDAG_09541T0	IntronR	NO	YES	YES
Supercontig_1.26	259767	259881	+	VDAG_09495T0	IntronR	YES	NO	YES
Supercontig_1.26	363979	364065	+	VDAG_09527T0	IntronR	YES	NO	YES
Supercontig_1.26	410175	410335	+	VDAG_09541T0	IntronR	NO	YES	YES
Supercontig_1.26	58609	58686	-	VDAG_09437T0	IntronR	YES	NO	YES
Supercontig_1.26	129687	130084	+	VDAG_09460T0	IntronR	YES	NO	YES
Supercontig_1.26	89929	90044	+	VDAG_09447T0	IntronR	NO	YES	YES
Supercontig_1.26	49002	49213	+	VDAG_09432T0	IntronR	YES	NO	YES
Supercontig_1.26	91766	91827	+	VDAG_09447T0	IntronR	NO	NO	YES
Supercontig_1.26	313835	313909	-	VDAG_09509T0	IntronR	NO	NO	YES
Supercontig_1.26	132855	132919	+	VDAG_09460T0	IntronR	NO	NO	YES
Supercontig_1.26	58079	58153	-	VDAG_09437T0	IntronR	YES	NO	YES
Supercontig_1.26	368691	368770	-	VDAG_09528T0	IntronR	YES	NO	YES
Supercontig_1.26	101021	101092	-	VDAG_09451T0	IntronR	YES	NO	YES
Supercontig_1.26	127274	127530	+	VDAG_09459T0	IntronR	NO	YES	YES
Supercontig_1.26	405759	405816	+	VDAG_09540T0	IntronR	YES	YES	YES
Supercontig_1.26	77673	77770	-	VDAG_09442T0	IntronR	NO	YES	YES
Supercontig_1.26	58794	58913	-	VDAG_09437T0	IntronR	YES	YES	YES
Supercontig_1.26	168837	169197	+	VDAG_09466T0	IntronR	NO	YES	YES
Supercontig_1.26	383980	384317	+	VDAG_09534T0	IntronR	YES	NO	YES
Supercontig_1.26	477482	477551	+	VDAG_09566T0	IntronR	NO	NO	YES
Supercontig_1.26	43660	43972	-	VDAG_09430T0	IntronR	NO	YES	YES
Supercontig_1.26	126653	127140	+	VDAG_09459T0	IntronR	NO	NO	YES
Supercontig_1.26	42203	42329	-	VDAG_09430T0	IntronR	YES	YES	YES
Supercontig_1.26	234410	234517	+	VDAG_09486T0	IntronR	NO	YES	YES
Supercontig_1.26	6793	6896	-	VDAG_09416T0	IntronR	YES	YES	YES
Supercontig_1.26	480995	481087	-	VDAG_09568T0	IntronR	NO	YES	YES
Supercontig_1.26	80520	80586	-	VDAG_09443T0	IntronR	YES	YES	YES
Supercontig_1.26	31715	31775	+	VDAG_09426T0	IntronR	YES	YES	YES
Supercontig_1.26	170743	170959	+	VDAG_09466T0	IntronR	YES	NO	YES
Supercontig_1.26	169299	169505	+	VDAG_09466T0	IntronR	YES	YES	YES
Supercontig_1.26	469859	469937	+	VDAG_09562T0	IntronR	NO	NO	YES
Supercontig_1.26	469295	469377	+	VDAG_09562T0	IntronR	NO	YES	YES
Supercontig_1.26	398605	399198	+	VDAG_09537T0	IntronR	YES	YES	YES
Supercontig_1.26	203838	204629	+	VDAG_09476T0	IntronR	YES	NO	YES
Supercontig_1.26	414364	414532	-	VDAG_09543T0	IntronR	YES	NO	NO
Supercontig_1.26	259527	259684	+	VDAG_09495T0	IntronR	YES	NO	NO
Supercontig_1.27	2748	2980	+	VDAG_09702T0	IntronR	YES	NO	YES
Supercontig_1.27	117077	117820	+	VDAG_09744T0	IntronR	YES	YES	YES
Supercontig_1.27	251598	251937	-	VDAG_09783T0	IntronR	YES	YES	YES
Supercontig_1.27	198159	198380	-	VDAG_09768T0	IntronR	YES	YES	YES
Supercontig_1.27	315003	315055	-	VDAG_09802T0	IntronR	NO	YES	YES
Supercontig_1.27	319909	319994	+	VDAG_09804T0	IntronR	NO	NO	YES
Supercontig_1.27	294525	294742	-	VDAG_09796T0	IntronR	NO	YES	YES
Supercontig_1.27	261482	261590	-	VDAG_09785T0	IntronR	YES	YES	YES
Supercontig_1.27	398287	398350	+	VDAG_09829T0	IntronR	NO	NO	YES
Supercontig_1.27	311416	311638	-	VDAG_09802T0	IntronR	YES	YES	YES
Supercontig_1.27	250802	250907	-	VDAG_09783T0	IntronR	YES	YES	YES
Supercontig_1.27	72433	72508	-	VDAG_09730T0	IntronR	YES	YES	YES
Supercontig_1.27	156921	157062	-	VDAG_09759T0	IntronR	NO	YES	YES
Supercontig_1.27	163311	163380	-	VDAG_09761T0	IntronR	YES	YES	YES
Supercontig_1.27	405470	405932	+	VDAG_09830T0	IntronR	YES	NO	YES
Supercontig_1.27	153437	153505	-	VDAG_09757T0	IntronR	NO	YES	YES
Supercontig_1.27	295888	296039	-	VDAG_09796T0	IntronR	YES	YES	YES
Supercontig_1.27	163934	163997	-	VDAG_09761T0	IntronR	YES	YES	YES
Supercontig_1.27	231429	231475	-	VDAG_09778T0	IntronR	NO	YES	YES
Supercontig_1.27	258687	258862	+	VDAG_09784T0	IntronR	YES	NO	YES
Supercontig_1.27	316927	317005	+	VDAG_09803T0	IntronR	NO	YES	NO
Supercontig_1.28	304730	304915	-	VDAG_09667T0	IntronR	NO	YES	YES
Supercontig_1.28	409336	409516	-	VDAG_09696T0	IntronR	YES	YES	YES
Supercontig_1.28	233068	233630	+	VDAG_09642T0	IntronR	YES	NO	YES
Supercontig_1.28	362273	362354	-	VDAG_09683T0	IntronR	NO	NO	YES
Supercontig_1.28	107351	107414	-	VDAG_09603T0	IntronR	NO	YES	YES
Supercontig_1.28	283	379	+	VDAG_09576T0	IntronR	YES	YES	YES
Supercontig_1.28	339786	339842	+	VDAG_09676T0	IntronR	YES	YES	YES
Supercontig_1.28	297642	297706	+	VDAG_09664T0	IntronR	YES	YES	YES
Supercontig_1.28	260846	260957	-	VDAG_09650T0	IntronR	YES	YES	YES
Supercontig_1.28	81449	81510	+	VDAG_09596T0	IntronR	YES	NO	YES
Supercontig_1.28	81332	81378	+	VDAG_09596T0	IntronR	NO	YES	YES
Supercontig_1.28	33123	33376	+	VDAG_09586T0	IntronR	YES	NO	YES
Supercontig_1.28	59052	59144	+	VDAG_09593T0	IntronR	YES	YES	YES
Supercontig_1.28	160166	160396	+	VDAG_09618T0	IntronR	YES	YES	YES
Supercontig_1.28	148614	148714	+	VDAG_09617T0	IntronR	NO	NO	YES
Supercontig_1.28	369184	369241	-	VDAG_09685T0	IntronR	YES	YES	YES
Supercontig_1.28	109133	109237	-	VDAG_09604T0	IntronR	YES	YES	YES
Supercontig_1.28	105168	105537	+	VDAG_09602T0	IntronR	NO	YES	YES
Supercontig_1.28	184588	184646	+	VDAG_09624T0	IntronR	YES	NO	YES
Supercontig_1.28	306530	306669	-	VDAG_09668T0	IntronR	NO	YES	YES
Supercontig_1.28	297103	297170	+	VDAG_09664T0	IntronR	YES	YES	YES
Supercontig_1.29	37269	37510	+	VDAG_09844T0	IntronR	YES	NO	YES
Supercontig_1.29	55748	55806	-	VDAG_09850T0	IntronR	NO	YES	YES
Supercontig_1.29	124651	124881	-	VDAG_09875T0	IntronR	YES	YES	YES
Supercontig_1.29	217867	217956	+	VDAG_09909T0	IntronR	NO	YES	YES
Supercontig_1.29	348524	349124	+	VDAG_09952T0	IntronR	YES	YES	YES
Supercontig_1.29	54672	54734	-	VDAG_09850T0	IntronR	YES	YES	YES
Supercontig_1.29	300757	301279	-	VDAG_09937T0	IntronR	YES	YES	YES
Supercontig_1.29	230826	230923	-	VDAG_09915T0	IntronR	YES	YES	YES
Supercontig_1.29	340431	340522	-	VDAG_09949T0	IntronR	YES	YES	YES
Supercontig_1.29	54416	54479	-	VDAG_09850T0	IntronR	YES	YES	YES
Supercontig_1.29	76552	76684	+	VDAG_09856T0	IntronR	YES	YES	YES
Supercontig_1.29	37995	38224	+	VDAG_09844T0	IntronR	YES	YES	YES
Supercontig_1.29	171551	171633	-	VDAG_09891T0	IntronR	NO	YES	YES
Supercontig_1.29	228644	228711	-	VDAG_09914T0	IntronR	YES	YES	YES
Supercontig_1.29	270274	270750	-	VDAG_09928T0	IntronR	NO	YES	YES
Supercontig_1.29	360170	360306	-	VDAG_09956T0	IntronR	NO	NO	YES
Supercontig_1.29	241524	241738	+	VDAG_09919T0	IntronR	YES	YES	YES
Supercontig_1.29	121049	121300	-	VDAG_09874T0	IntronR	YES	YES	YES
Supercontig_1.29	181148	181986	-	VDAG_09894T0	IntronR	YES	YES	YES
Supercontig_1.29	296171	296260	+	VDAG_09936T0	IntronR	YES	YES	YES
Supercontig_1.29	248302	248356	-	VDAG_09922T0	IntronR	NO	YES	YES
Supercontig_1.29	126302	126532	+	VDAG_09876T0	IntronR	YES	YES	YES
Supercontig_1.29	222540	222811	-	VDAG_09910T0	IntronR	YES	YES	YES
Supercontig_1.29	323448	323890	-	VDAG_09942T0	IntronR	YES	YES	YES
Supercontig_1.29	159641	159713	-	VDAG_09887T0	IntronR	YES	YES	YES
Supercontig_1.29	330035	330127	+	VDAG_09945T0	IntronR	NO	NO	YES
Supercontig_1.3	168617	169193	-	VDAG_01696T0	IntronR	NO	NO	YES
Supercontig_1.3	565270	565626	+	VDAG_01800T0	IntronR	NO	YES	YES
Supercontig_1.3	1243439	1243548	+	VDAG_02025T0	IntronR	NO	NO	YES
Supercontig_1.3	853612	853670	-	VDAG_01887T0	IntronR	NO	NO	YES
Supercontig_1.3	15322	15395	+	VDAG_01646T0	IntronR	NO	YES	YES
Supercontig_1.3	2180912	2180987	-	VDAG_02335T0	IntronR	NO	NO	YES
Supercontig_1.3	1813302	1813374	+	VDAG_02215T0	IntronR	YES	YES	YES
Supercontig_1.3	2030049	2030121	+	VDAG_02286T0	IntronR	NO	NO	YES
Supercontig_1.3	755009	755096	-	VDAG_01861T0	IntronR	NO	NO	YES
Supercontig_1.3	769063	769287	-	VDAG_01864T0	IntronR	NO	NO	YES
Supercontig_1.3	1062538	1062621	-	VDAG_01956T0	IntronR	NO	NO	YES
Supercontig_1.3	2044574	2044655	-	VDAG_02290T0	IntronR	NO	YES	YES
Supercontig_1.3	2177958	2178137	-	VDAG_02334T0	IntronR	YES	YES	YES
Supercontig_1.3	816378	816554	+	VDAG_01878T0	IntronR	YES	YES	YES
Supercontig_1.3	494632	494808	+	VDAG_01780T0	IntronR	YES	YES	YES
Supercontig_1.3	1061496	1061622	-	VDAG_01956T0	IntronR	NO	YES	YES
Supercontig_1.3	322482	322619	-	VDAG_01741T0	IntronR	YES	NO	YES
Supercontig_1.3	325482	325571	-	VDAG_01741T0	IntronR	NO	YES	YES
Supercontig_1.3	1290888	1290974	-	VDAG_02034T0	IntronR	NO	NO	YES
Supercontig_1.3	44218	44364	-	VDAG_01656T0	IntronR	NO	YES	YES
Supercontig_1.3	633272	633384	-	VDAG_01824T0	IntronR	NO	NO	YES
Supercontig_1.3	283328	283649	+	VDAG_01726T0	IntronR	YES	YES	YES
Supercontig_1.3	818505	818648	-	VDAG_01879T0	IntronR	YES	YES	YES
Supercontig_1.3	1020673	1020749	+	VDAG_01939T0	IntronR	NO	NO	YES
Supercontig_1.3	901371	901913	-	VDAG_01899T0	IntronR	YES	NO	YES
Supercontig_1.3	1243666	1243727	+	VDAG_02025T0	IntronR	NO	NO	YES
Supercontig_1.3	553357	553469	-	VDAG_01798T0	IntronR	NO	NO	YES
Supercontig_1.3	1320524	1320590	-	VDAG_02045T0	IntronR	YES	YES	YES
Supercontig_1.3	351058	351147	+	VDAG_01749T0	IntronR	YES	YES	YES
Supercontig_1.3	1933983	1934769	-	VDAG_02256T0	IntronR	YES	YES	YES
Supercontig_1.3	934401	934457	-	VDAG_01908T0	IntronR	NO	NO	YES
Supercontig_1.3	1506295	1506347	+	VDAG_02106T0	IntronR	NO	NO	YES
Supercontig_1.3	1376131	1376244	+	VDAG_02066T0	IntronR	YES	NO	YES
Supercontig_1.3	1339481	1339660	-	VDAG_02051T0	IntronR	YES	YES	YES
Supercontig_1.3	378338	378391	+	VDAG_01753T0	IntronR	YES	NO	YES
Supercontig_1.3	829280	829369	-	VDAG_01882T0	IntronR	YES	NO	YES
Supercontig_1.3	829745	829809	-	VDAG_01882T0	IntronR	NO	YES	YES
Supercontig_1.3	1060418	1060534	-	VDAG_01956T0	IntronR	YES	NO	YES
Supercontig_1.3	956953	957050	-	VDAG_01916T0	IntronR	NO	NO	YES
Supercontig_1.3	1559513	1560325	+	VDAG_02126T0	IntronR	YES	YES	YES
Supercontig_1.3	108301	108592	+	VDAG_01675T0	IntronR	NO	YES	YES
Supercontig_1.3	427915	428174	+	VDAG_01766T0	IntronR	NO	YES	YES
Supercontig_1.3	1737907	1738052	+	VDAG_02185T0	IntronR	NO	YES	YES
Supercontig_1.3	881355	881511	-	VDAG_01893T0	IntronR	NO	YES	YES
Supercontig_1.3	2085416	2085703	+	VDAG_02303T0	IntronR	YES	YES	YES
Supercontig_1.3	352273	352325	+	VDAG_01750T0	IntronR	YES	YES	YES
Supercontig_1.3	977920	977971	-	VDAG_01924T0	IntronR	NO	YES	YES
Supercontig_1.3	2074076	2074315	-	VDAG_02300T0	IntronR	NO	NO	YES
Supercontig_1.3	479617	479692	+	VDAG_01776T0	IntronR	NO	NO	YES
Supercontig_1.3	616383	616479	-	VDAG_01818T0	IntronR	NO	YES	YES
Supercontig_1.3	1910138	1910213	-	VDAG_02250T0	IntronR	NO	YES	YES
Supercontig_1.3	514438	514777	+	VDAG_01785T0	IntronR	NO	NO	YES
Supercontig_1.3	2129598	2129715	-	VDAG_02318T0	IntronR	YES	YES	YES
Supercontig_1.3	97535	98431	+	VDAG_01674T0	IntronR	NO	YES	YES
Supercontig_1.3	328688	328791	+	VDAG_01742T0	IntronR	YES	NO	YES
Supercontig_1.3	1547566	1548490	-	VDAG_02122T0	IntronR	YES	NO	YES
Supercontig_1.3	1576360	1576437	-	VDAG_02131T0	IntronR	YES	NO	YES
Supercontig_1.3	1395819	1395952	-	VDAG_02073T0	IntronR	NO	YES	YES
Supercontig_1.3	1236823	1236914	+	VDAG_02022T0	IntronR	NO	NO	YES
Supercontig_1.3	1319786	1319952	-	VDAG_02045T0	IntronR	YES	YES	YES
Supercontig_1.3	452021	452107	-	VDAG_01773T0	IntronR	YES	YES	YES
Supercontig_1.3	285671	285748	+	VDAG_01726T0	IntronR	NO	YES	YES
Supercontig_1.3	2142580	2142718	-	VDAG_02321T0	IntronR	YES	YES	YES
Supercontig_1.3	378505	379489	+	VDAG_01753T0	IntronR	YES	YES	YES
Supercontig_1.3	73645	73758	+	VDAG_01666T0	IntronR	YES	YES	YES
Supercontig_1.3	292168	292278	+	VDAG_01731T0	IntronR	NO	YES	YES
Supercontig_1.3	899395	899449	-	VDAG_01899T0	IntronR	NO	YES	YES
Supercontig_1.3	817873	818159	-	VDAG_01879T0	IntronR	YES	YES	YES
Supercontig_1.3	1911374	1911447	-	VDAG_02250T0	IntronR	YES	NO	YES
Supercontig_1.3	2119620	2119687	-	VDAG_02314T0	IntronR	NO	NO	YES
Supercontig_1.3	280108	280220	+	VDAG_01725T0	IntronR	YES	YES	YES
Supercontig_1.3	978569	978701	-	VDAG_01924T0	IntronR	YES	YES	YES
Supercontig_1.3	1813780	1813832	-	VDAG_02216T0	IntronR	NO	YES	YES
Supercontig_1.3	147933	148415	-	VDAG_01690T0	IntronR	YES	YES	YES
Supercontig_1.3	529996	531935	-	VDAG_01792T0	IntronR	YES	YES	YES
Supercontig_1.3	113629	113944	-	VDAG_01677T0	IntronR	YES	YES	YES
Supercontig_1.3	940658	940747	-	VDAG_01911T0	IntronR	YES	YES	YES
Supercontig_1.3	797344	797886	-	VDAG_01871T0	IntronR	YES	YES	YES
Supercontig_1.3	215376	215510	-	VDAG_01709T0	IntronR	NO	YES	YES
Supercontig_1.3	2122142	2122251	-	VDAG_02315T0	IntronR	NO	YES	YES
Supercontig_1.3	151005	151140	+	VDAG_01691T0	IntronR	YES	YES	YES
Supercontig_1.3	1505616	1505777	+	VDAG_02106T0	IntronR	YES	YES	YES
Supercontig_1.3	1140007	1140158	+	VDAG_01986T0	IntronR	YES	NO	YES
Supercontig_1.3	581015	581127	+	VDAG_01804T0	IntronR	NO	YES	YES
Supercontig_1.3	417546	417607	-	VDAG_01765T0	IntronR	YES	NO	YES
Supercontig_1.3	490918	490984	+	VDAG_01777T0	IntronR	YES	YES	YES
Supercontig_1.3	580430	580852	+	VDAG_01804T0	IntronR	YES	YES	YES
Supercontig_1.3	1760746	1760861	+	VDAG_02195T0	IntronR	NO	YES	YES
Supercontig_1.3	1574370	1574435	+	VDAG_02130T0	IntronR	YES	NO	YES
Supercontig_1.3	1576820	1576872	-	VDAG_02131T0	IntronR	YES	NO	YES
Supercontig_1.3	1932388	1932587	+	VDAG_02255T0	IntronR	NO	YES	YES
Supercontig_1.3	524061	524587	+	VDAG_01789T0	IntronR	YES	YES	YES
Supercontig_1.3	1088733	1088822	-	VDAG_01966T0	IntronR	NO	NO	YES
Supercontig_1.3	2067627	2067980	-	VDAG_02297T0	IntronR	YES	YES	YES
Supercontig_1.3	653152	653265	-	VDAG_01831T0	IntronR	YES	NO	YES
Supercontig_1.3	1492512	1492783	+	VDAG_02101T0	IntronR	YES	YES	YES
Supercontig_1.3	2166225	2166308	+	VDAG_02329T0	IntronR	YES	YES	YES
Supercontig_1.3	523920	524011	+	VDAG_01789T0	IntronR	YES	YES	YES
Supercontig_1.3	1211232	1211662	-	VDAG_02013T0	IntronR	YES	YES	YES
Supercontig_1.3	843909	844409	+	VDAG_01884T0	IntronR	YES	NO	YES
Supercontig_1.3	848011	848085	-	VDAG_01885T0	IntronR	YES	NO	YES
Supercontig_1.3	408692	409017	-	VDAG_01761T0	IntronR	YES	NO	YES
Supercontig_1.3	495055	495284	+	VDAG_01780T0	IntronR	YES	YES	YES
Supercontig_1.3	1658995	1659359	-	VDAG_02160T0	IntronR	YES	YES	YES
Supercontig_1.3	399750	400363	-	VDAG_01758T0	IntronR	YES	YES	YES
Supercontig_1.3	715526	715979	-	VDAG_01853T0	IntronR	YES	YES	YES
Supercontig_1.3	149947	150450	-	VDAG_01690T0	IntronR	YES	YES	YES
Supercontig_1.3	1118353	1118404	-	VDAG_01977T0	IntronR	YES	YES	YES
Supercontig_1.3	22366	22425	+	VDAG_01649T0	IntronR	NO	YES	YES
Supercontig_1.3	2104579	2104647	+	VDAG_02309T0	IntronR	NO	YES	YES
Supercontig_1.3	327813	327943	+	VDAG_01742T0	IntronR	YES	YES	YES
Supercontig_1.3	69682	69808	+	VDAG_01665T0	IntronR	YES	YES	YES
Supercontig_1.3	1385244	1385331	-	VDAG_02069T0	IntronR	NO	NO	YES
Supercontig_1.3	1744909	1745053	-	VDAG_02188T0	IntronR	NO	YES	YES
Supercontig_1.3	1795983	1796049	-	VDAG_02208T0	IntronR	NO	NO	YES
Supercontig_1.3	351687	351792	+	VDAG_01749T0	IntronR	YES	YES	YES
Supercontig_1.3	208012	208203	+	VDAG_01707T0	IntronR	YES	YES	YES
Supercontig_1.3	1577178	1577238	-	VDAG_02131T0	IntronR	YES	NO	YES
Supercontig_1.3	339140	339289	-	VDAG_01745T0	IntronR	YES	YES	YES
Supercontig_1.3	612364	612852	-	VDAG_01816T0	IntronR	YES	YES	YES
Supercontig_1.3	869825	869888	-	VDAG_01891T0	IntronR	YES	YES	YES
Supercontig_1.3	1576471	1576605	-	VDAG_02131T0	IntronR	YES	NO	YES
Supercontig_1.3	847693	847969	-	VDAG_01885T0	IntronR	YES	YES	YES
Supercontig_1.3	110762	111547	+	VDAG_01676T0	IntronR	YES	YES	YES
Supercontig_1.3	353878	353944	+	VDAG_01750T0	IntronR	YES	YES	YES
Supercontig_1.3	565668	565867	+	VDAG_01800T0	IntronR	YES	YES	YES
Supercontig_1.3	1788749	1788890	-	VDAG_02206T0	IntronR	YES	YES	YES
Supercontig_1.3	1896780	1896843	-	VDAG_02246T0	IntronR	YES	YES	YES
Supercontig_1.3	1732492	1732591	+	VDAG_02182T0	IntronR	NO	YES	YES
Supercontig_1.3	1854506	1854815	+	VDAG_02229T0	IntronR	YES	YES	YES
Supercontig_1.3	359711	359789	+	VDAG_01751T0	IntronR	YES	YES	YES
Supercontig_1.3	1575286	1575367	-	VDAG_02131T0	IntronR	YES	NO	YES
Supercontig_1.3	325022	325080	-	VDAG_01741T0	IntronR	YES	YES	YES
Supercontig_1.3	80224	80457	+	VDAG_01668T0	IntronR	YES	YES	YES
Supercontig_1.3	285078	285144	+	VDAG_01726T0	IntronR	YES	YES	YES
Supercontig_1.3	760566	760621	-	VDAG_01863T0	IntronR	NO	NO	YES
Supercontig_1.3	930566	930618	+	VDAG_01905T0	IntronR	YES	YES	YES
Supercontig_1.3	792733	792796	-	VDAG_01871T0	IntronR	YES	YES	YES
Supercontig_1.3	1939707	1940014	-	VDAG_02258T0	IntronR	YES	YES	YES
Supercontig_1.3	1786465	1786752	+	VDAG_02205T0	IntronR	YES	YES	YES
Supercontig_1.3	113980	114042	-	VDAG_01677T0	IntronR	YES	YES	YES
Supercontig_1.3	108220	108281	+	VDAG_01675T0	IntronR	YES	YES	YES
Supercontig_1.3	528821	528966	-	VDAG_01791T0	IntronR	NO	NO	YES
Supercontig_1.3	523244	523410	+	VDAG_01789T0	IntronR	YES	YES	YES
Supercontig_1.3	1958302	1958371	+	VDAG_02262T0	IntronR	NO	YES	YES
Supercontig_1.3	1224837	1225067	+	VDAG_02016T0	IntronR	NO	YES	YES
Supercontig_1.3	805920	805981	+	VDAG_01874T0	IntronR	YES	YES	YES
Supercontig_1.3	1315515	1315816	-	VDAG_02043T0	IntronR	NO	YES	YES
Supercontig_1.3	524648	524902	+	VDAG_01789T0	IntronR	YES	YES	YES
Supercontig_1.3	163997	164515	-	VDAG_01694T0	IntronR	YES	YES	YES
Supercontig_1.3	1619133	1619347	-	VDAG_02146T0	IntronR	NO	NO	YES
Supercontig_1.3	1207218	1207437	-	VDAG_02010T0	IntronR	YES	YES	YES
Supercontig_1.3	1953238	1953355	+	VDAG_02261T0	IntronR	YES	NO	NO
Supercontig_1.3	2133336	2133840	+	VDAG_02319T0	IntronR	YES	NO	NO
Supercontig_1.3	81088	81254	+	VDAG_01669T0	IntronR	YES	NO	NO
Supercontig_1.30	50672	50751	-	VDAG_09971T0	IntronR	NO	NO	YES
Supercontig_1.30	185077	185155	-	VDAG_10015T0	IntronR	YES	YES	YES
Supercontig_1.30	45754	45851	+	VDAG_09969T0	IntronR	YES	YES	YES
Supercontig_1.30	228196	228308	-	VDAG_10023T0	IntronR	YES	NO	YES
Supercontig_1.30	252639	252739	-	VDAG_10031T0	IntronR	YES	NO	YES
Supercontig_1.30	240978	241324	+	VDAG_10028T0	IntronR	YES	YES	YES
Supercontig_1.30	238892	239101	-	VDAG_10027T0	IntronR	NO	NO	YES
Supercontig_1.30	56686	56781	-	VDAG_09974T0	IntronR	NO	NO	YES
Supercontig_1.30	190577	190723	-	VDAG_10017T0	IntronR	YES	NO	YES
Supercontig_1.30	34269	34319	-	VDAG_09963T0	IntronR	YES	YES	YES
Supercontig_1.30	177630	177723	+	VDAG_10012T0	IntronR	YES	NO	YES
Supercontig_1.31	178128	178199	-	VDAG_10092T0	IntronR	NO	NO	YES
Supercontig_1.31	217365	217577	-	VDAG_10108T0	IntronR	YES	YES	YES
Supercontig_1.31	93436	93489	-	VDAG_10062T0	IntronR	YES	YES	YES
Supercontig_1.31	196762	197103	+	VDAG_10099T0	IntronR	YES	YES	YES
Supercontig_1.31	217259	217320	-	VDAG_10108T0	IntronR	YES	YES	YES
Supercontig_1.31	120099	120177	+	VDAG_10071T0	IntronR	YES	YES	YES
Supercontig_1.31	75962	76055	-	VDAG_10055T0	IntronR	YES	YES	YES
Supercontig_1.31	214150	214199	-	VDAG_10107T0	IntronR	NO	YES	YES
Supercontig_1.31	222734	223422	+	VDAG_10109T0	IntronR	YES	NO	YES
Supercontig_1.31	185243	185498	+	VDAG_10094T0	IntronR	YES	YES	YES
Supercontig_1.31	194434	194590	+	VDAG_10098T0	IntronR	NO	YES	YES
Supercontig_1.31	119494	119571	+	VDAG_10071T0	IntronR	NO	YES	YES
Supercontig_1.31	220694	220763	+	VDAG_10109T0	IntronR	NO	NO	YES
Supercontig_1.31	102281	102333	-	VDAG_10065T0	IntronR	NO	YES	YES
Supercontig_1.31	14539	14614	-	VDAG_10039T0	IntronR	YES	NO	YES
Supercontig_1.31	223520	223578	+	VDAG_10109T0	IntronR	YES	YES	YES
Supercontig_1.31	23981	24242	-	VDAG_10040T0	IntronR	YES	YES	YES
Supercontig_1.31	59743	60026	+	VDAG_10049T0	IntronR	NO	YES	YES
Supercontig_1.31	108492	108708	-	VDAG_10067T0	IntronR	YES	YES	YES
Supercontig_1.32	97153	97215	-	VDAG_10152T0	IntronR	YES	YES	YES
Supercontig_1.32	173152	173503	+	VDAG_10176T0	IntronR	NO	YES	YES
Supercontig_1.32	75910	76110	+	VDAG_10144T0	IntronR	YES	NO	YES
Supercontig_1.32	35156	35225	+	VDAG_10128T0	IntronR	NO	YES	YES
Supercontig_1.32	104647	104776	+	VDAG_10154T0	IntronR	YES	YES	YES
Supercontig_1.32	107047	107198	+	VDAG_10156T0	IntronR	YES	YES	YES
Supercontig_1.32	209021	209258	-	VDAG_10190T0	IntronR	YES	NO	YES
Supercontig_1.32	156536	156607	+	VDAG_10170T0	IntronR	YES	NO	YES
Supercontig_1.32	106982	107034	+	VDAG_10156T0	IntronR	NO	YES	YES
Supercontig_1.32	44344	44417	-	VDAG_10131T0	IntronR	NO	NO	YES
Supercontig_1.32	54121	54209	+	VDAG_10134T0	IntronR	NO	NO	YES
Supercontig_1.32	96870	97077	-	VDAG_10152T0	IntronR	YES	NO	YES
Supercontig_1.32	96498	96675	-	VDAG_10152T0	IntronR	YES	YES	YES
Supercontig_1.33	110284	110761	+	VDAG_10220T0	IntronR	NO	YES	YES
Supercontig_1.33	49301	49387	-	VDAG_10206T0	IntronR	YES	NO	YES
Supercontig_1.33	88595	89165	-	VDAG_10214T0	IntronR	YES	YES	YES
Supercontig_1.33	48726	48786	-	VDAG_10206T0	IntronR	YES	YES	YES
Supercontig_1.33	133330	133420	-	VDAG_10231T0	IntronR	NO	NO	YES
Supercontig_1.33	24612	24663	+	VDAG_10196T0	IntronR	YES	NO	YES
Supercontig_1.33	130305	130645	+	VDAG_10230T0	IntronR	YES	YES	YES
Supercontig_1.33	133705	133805	-	VDAG_10231T0	IntronR	NO	YES	YES
Supercontig_1.33	17193	17248	-	VDAG_10195T0	IntronR	NO	NO	YES
Supercontig_1.33	90983	91040	-	VDAG_10214T0	IntronR	YES	YES	YES
Supercontig_1.33	61149	61668	+	VDAG_10210T0	IntronR	YES	YES	YES
Supercontig_1.33	25715	25785	+	VDAG_10197T0	IntronR	YES	YES	YES
Supercontig_1.33	158325	158464	-	VDAG_10236T0	IntronR	YES	YES	YES
Supercontig_1.34	25333	25400	+	VDAG_10242T0	IntronR	NO	YES	YES
Supercontig_1.34	147406	147510	+	VDAG_10276T0	IntronR	NO	NO	YES
Supercontig_1.34	106410	106632	+	VDAG_10268T0	IntronR	NO	NO	YES
Supercontig_1.34	145431	145972	+	VDAG_10276T0	IntronR	YES	YES	YES
Supercontig_1.34	141417	142090	+	VDAG_10276T0	IntronR	YES	YES	YES
Supercontig_1.35	95637	96000	-	VDAG_10377T0	IntronR	YES	YES	YES
Supercontig_1.35	21349	21396	-	VDAG_10352T0	IntronR	YES	YES	YES
Supercontig_1.35	68272	68468	-	VDAG_10365T0	IntronR	NO	YES	YES
Supercontig_1.35	77803	77868	-	VDAG_10370T0	IntronR	YES	YES	YES
Supercontig_1.35	55533	55588	+	VDAG_10361T0	IntronR	NO	YES	YES
Supercontig_1.35	25475	25877	-	VDAG_10354T0	IntronR	YES	YES	YES
Supercontig_1.35	17625	18317	+	VDAG_10351T0	IntronR	YES	NO	NO
Supercontig_1.36	19636	20066	+	VDAG_10322T0	IntronR	NO	YES	YES
Supercontig_1.36	126667	126746	-	VDAG_10345T0	IntronR	YES	NO	YES
Supercontig_1.36	127045	127098	-	VDAG_10345T0	IntronR	YES	NO	YES
Supercontig_1.36	127350	127418	-	VDAG_10345T0	IntronR	NO	YES	YES
Supercontig_1.36	127257	127309	-	VDAG_10345T0	IntronR	NO	YES	YES
Supercontig_1.36	127513	127569	-	VDAG_10345T0	IntronR	YES	NO	YES
Supercontig_1.36	90279	90359	+	VDAG_10337T0	IntronR	YES	YES	YES
Supercontig_1.36	90179	90244	+	VDAG_10337T0	IntronR	NO	YES	YES
Supercontig_1.36	100351	100478	+	VDAG_10339T0	IntronR	NO	YES	YES
Supercontig_1.36	41952	42005	-	VDAG_10326T0	IntronR	YES	YES	YES
Supercontig_1.36	7596	8180	-	VDAG_10318T0	IntronR	NO	YES	YES
Supercontig_1.36	62428	62471	+	VDAG_10329T0	IntronR	YES	YES	YES
Supercontig_1.37	134310	134393	+	VDAG_10315T0	IntronR	NO	YES	YES
Supercontig_1.37	116397	116570	+	VDAG_10307T0	IntronR	YES	YES	YES
Supercontig_1.37	125334	125525	+	VDAG_10311T0	IntronR	YES	YES	YES
Supercontig_1.38	75901	76097	+	VDAG_10407T0	IntronR	YES	NO	YES
Supercontig_1.39	15704	15766	-	VDAG_10424T0	IntronR	YES	YES	YES
Supercontig_1.39	23679	23850	-	VDAG_10426T0	IntronR	YES	YES	YES
Supercontig_1.39	36775	36877	+	VDAG_10432T0	IntronR	YES	NO	YES
Supercontig_1.39	71326	71425	-	VDAG_10441T0	IntronR	NO	NO	YES
Supercontig_1.39	21683	21858	-	VDAG_10425T0	IntronR	YES	YES	YES
Supercontig_1.39	42106	42176	-	VDAG_10435T0	IntronR	YES	YES	YES
Supercontig_1.39	16961	17143	-	VDAG_10425T0	IntronR	YES	YES	YES
Supercontig_1.39	51022	51166	+	VDAG_10438T0	IntronR	YES	YES	YES
Supercontig_1.39	70960	71112	-	VDAG_10441T0	IntronR	YES	YES	YES
Supercontig_1.39	17154	17294	-	VDAG_10425T0	IntronR	YES	YES	YES
Supercontig_1.39	45857	45921	+	VDAG_10436T0	IntronR	YES	YES	YES
Supercontig_1.39	46334	46526	+	VDAG_10436T0	IntronR	YES	YES	YES
Supercontig_1.39	14304	14514	+	VDAG_10423T0	IntronR	YES	NO	NO
Supercontig_1.4	526930	527001	-	VDAG_02507T0	IntronR	NO	YES	YES
Supercontig_1.4	735630	735700	-	VDAG_02576T0	IntronR	NO	YES	YES
Supercontig_1.4	1302545	1302743	+	VDAG_02761T0	IntronR	YES	NO	YES
Supercontig_1.4	330903	331017	+	VDAG_02437T0	IntronR	NO	NO	YES
Supercontig_1.4	380933	381456	-	VDAG_02454T0	IntronR	YES	YES	YES
Supercontig_1.4	1529544	1529827	-	VDAG_02833T0	IntronR	YES	NO	YES
Supercontig_1.4	408264	408410	-	VDAG_02461T0	IntronR	YES	NO	YES
Supercontig_1.4	1350201	1350396	-	VDAG_02778T0	IntronR	YES	NO	YES
Supercontig_1.4	1537316	1537385	-	VDAG_02836T0	IntronR	NO	NO	YES
Supercontig_1.4	1537592	1537683	-	VDAG_02836T0	IntronR	NO	NO	YES
Supercontig_1.4	880613	880708	-	VDAG_02631T0	IntronR	YES	YES	YES
Supercontig_1.4	1347377	1347442	-	VDAG_02777T0	IntronR	NO	YES	YES
Supercontig_1.4	921511	921645	+	VDAG_02639T0	IntronR	NO	NO	YES
Supercontig_1.4	1537503	1537564	-	VDAG_02836T0	IntronR	YES	YES	YES
Supercontig_1.4	1536426	1536535	-	VDAG_02836T0	IntronR	NO	YES	YES
Supercontig_1.4	1719452	1719522	-	VDAG_02899T0	IntronR	NO	YES	YES
Supercontig_1.4	538157	538366	+	VDAG_02512T0	IntronR	YES	NO	YES
Supercontig_1.4	1619090	1619163	+	VDAG_02867T0	IntronR	NO	NO	YES
Supercontig_1.4	344659	344790	+	VDAG_02442T0	IntronR	YES	YES	YES
Supercontig_1.4	492805	492925	-	VDAG_02492T0	IntronR	YES	NO	YES
Supercontig_1.4	740583	740648	+	VDAG_02580T0	IntronR	YES	NO	YES
Supercontig_1.4	564744	564948	+	VDAG_02524T0	IntronR	YES	NO	YES
Supercontig_1.4	1620166	1620253	+	VDAG_02867T0	IntronR	NO	NO	YES
Supercontig_1.4	1109172	1109329	+	VDAG_02698T0	IntronR	YES	YES	YES
Supercontig_1.4	1395644	1395959	-	VDAG_02790T0	IntronR	YES	YES	YES
Supercontig_1.4	1097819	1098291	+	VDAG_02696T0	IntronR	YES	YES	YES
Supercontig_1.4	1536900	1536955	-	VDAG_02836T0	IntronR	NO	YES	YES
Supercontig_1.4	1340591	1340681	+	VDAG_02775T0	IntronR	YES	NO	YES
Supercontig_1.4	1111126	1111205	+	VDAG_02698T0	IntronR	NO	NO	YES
Supercontig_1.4	717005	717087	-	VDAG_02570T0	IntronR	YES	YES	YES
Supercontig_1.4	1536130	1536278	-	VDAG_02836T0	IntronR	YES	YES	YES
Supercontig_1.4	540009	540079	-	VDAG_02513T0	IntronR	NO	NO	YES
Supercontig_1.4	744439	744617	-	VDAG_02581T0	IntronR	YES	YES	YES
Supercontig_1.4	1108214	1108416	+	VDAG_02698T0	IntronR	NO	YES	YES
Supercontig_1.4	1395479	1395548	-	VDAG_02790T0	IntronR	NO	NO	YES
Supercontig_1.4	1655475	1655879	-	VDAG_02877T0	IntronR	NO	NO	YES
Supercontig_1.4	1069171	1069251	+	VDAG_02686T0	IntronR	NO	YES	YES
Supercontig_1.4	942146	943017	-	VDAG_02644T0	IntronR	YES	YES	YES
Supercontig_1.4	791047	791387	+	VDAG_02598T0	IntronR	NO	NO	YES
Supercontig_1.4	703298	703355	+	VDAG_02567T0	IntronR	YES	NO	YES
Supercontig_1.4	433540	433622	-	VDAG_02468T0	IntronR	YES	YES	YES
Supercontig_1.4	802617	802672	+	VDAG_02603T0	IntronR	YES	NO	YES
Supercontig_1.4	468449	468972	-	VDAG_02483T0	IntronR	YES	NO	YES
Supercontig_1.4	1394828	1395251	-	VDAG_02790T0	IntronR	YES	YES	YES
Supercontig_1.4	515756	516165	-	VDAG_02502T0	IntronR	YES	YES	YES
Supercontig_1.4	887326	887431	+	VDAG_02632T0	IntronR	NO	YES	YES
Supercontig_1.4	1238874	1238971	+	VDAG_02738T0	IntronR	NO	NO	YES
Supercontig_1.4	407998	408141	-	VDAG_02461T0	IntronR	YES	YES	YES
Supercontig_1.4	1814982	1815145	-	VDAG_02927T0	IntronR	NO	YES	YES
Supercontig_1.4	1879246	1879325	-	VDAG_02948T0	IntronR	YES	NO	YES
Supercontig_1.4	1906279	1906356	-	VDAG_02959T0	IntronR	NO	NO	YES
Supercontig_1.4	499034	499109	+	VDAG_02496T0	IntronR	YES	NO	YES
Supercontig_1.4	1576804	1577424	+	VDAG_02851T0	IntronR	YES	YES	YES
Supercontig_1.4	1035610	1035639	-	VDAG_02674T0	IntronR	YES	YES	YES
Supercontig_1.4	1074530	1074590	-	VDAG_02690T0	IntronR	NO	YES	YES
Supercontig_1.4	1724328	1724391	-	VDAG_02901T0	IntronR	YES	NO	YES
Supercontig_1.4	1937856	1937921	-	VDAG_02967T0	IntronR	YES	YES	YES
Supercontig_1.4	1937789	1937843	-	VDAG_02967T0	IntronR	YES	YES	YES
Supercontig_1.4	1256687	1256928	+	VDAG_02745T0	IntronR	NO	YES	YES
Supercontig_1.4	1828131	1828237	-	VDAG_02932T0	IntronR	YES	YES	YES
Supercontig_1.4	1480755	1480904	+	VDAG_02818T0	IntronR	NO	YES	YES
Supercontig_1.4	549505	549709	-	VDAG_02517T0	IntronR	YES	NO	YES
Supercontig_1.4	1800385	1800439	+	VDAG_02921T0	IntronR	YES	NO	YES
Supercontig_1.4	749166	749416	+	VDAG_02582T0	IntronR	YES	YES	YES
Supercontig_1.4	1387813	1387874	-	VDAG_02789T0	IntronR	NO	YES	YES
Supercontig_1.4	1317740	1317851	-	VDAG_02766T0	IntronR	YES	YES	YES
Supercontig_1.4	1401095	1401180	+	VDAG_02793T0	IntronR	YES	NO	YES
Supercontig_1.4	1316672	1316750	-	VDAG_02766T0	IntronR	YES	YES	YES
Supercontig_1.4	773704	774216	-	VDAG_02590T0	IntronR	YES	YES	YES
Supercontig_1.4	425398	425857	-	VDAG_02464T0	IntronR	YES	YES	YES
Supercontig_1.4	1340726	1340979	+	VDAG_02775T0	IntronR	YES	YES	YES
Supercontig_1.4	337723	337817	-	VDAG_02438T0	IntronR	NO	NO	YES
Supercontig_1.4	1032250	1032430	-	VDAG_02671T0	IntronR	YES	YES	YES
Supercontig_1.4	1620528	1620837	+	VDAG_02867T0	IntronR	YES	YES	YES
Supercontig_1.4	623060	623096	+	VDAG_02545T0	IntronR	YES	YES	YES
Supercontig_1.4	774610	774676	+	VDAG_02591T0	IntronR	NO	NO	YES
Supercontig_1.4	1138857	1138972	+	VDAG_02707T0	IntronR	YES	YES	YES
Supercontig_1.4	468258	468407	-	VDAG_02483T0	IntronR	YES	YES	YES
Supercontig_1.4	805542	805668	+	VDAG_02604T0	IntronR	YES	NO	YES
Supercontig_1.4	1618067	1618164	-	VDAG_02866T0	IntronR	YES	YES	YES
Supercontig_1.4	1242563	1242615	+	VDAG_02740T0	IntronR	NO	YES	YES
Supercontig_1.4	1545686	1546029	+	VDAG_02839T0	IntronR	NO	YES	YES
Supercontig_1.4	1236634	1237359	-	VDAG_02737T0	IntronR	YES	YES	YES
Supercontig_1.4	1927878	1927968	-	VDAG_02965T0	IntronR	YES	YES	YES
Supercontig_1.4	382151	382296	-	VDAG_02454T0	IntronR	YES	YES	YES
Supercontig_1.4	830868	830930	-	VDAG_02612T0	IntronR	NO	YES	YES
Supercontig_1.4	1543779	1543860	-	VDAG_02838T0	IntronR	NO	YES	YES
Supercontig_1.4	462911	462981	+	VDAG_02480T0	IntronR	YES	YES	YES
Supercontig_1.4	861145	861252	-	VDAG_02623T0	IntronR	NO	YES	YES
Supercontig_1.4	1044906	1044983	+	VDAG_02678T0	IntronR	NO	NO	YES
Supercontig_1.4	1236081	1236538	-	VDAG_02737T0	IntronR	NO	YES	YES
Supercontig_1.4	1288517	1288661	+	VDAG_02756T0	IntronR	NO	NO	YES
Supercontig_1.4	1958432	1958535	-	VDAG_02975T0	IntronR	YES	YES	YES
Supercontig_1.4	1068116	1068166	-	VDAG_02685T0	IntronR	NO	NO	YES
Supercontig_1.4	554614	554885	+	VDAG_02521T0	IntronR	YES	NO	YES
Supercontig_1.4	1549390	1549472	+	VDAG_02841T0	IntronR	YES	YES	YES
Supercontig_1.4	998074	998265	+	VDAG_02663T0	IntronR	YES	NO	YES
Supercontig_1.4	576280	576356	+	VDAG_02527T0	IntronR	NO	NO	YES
Supercontig_1.4	1643071	1643772	-	VDAG_02875T0	IntronR	NO	YES	NO
Supercontig_1.4	1712190	1712368	-	VDAG_02897T0	IntronR	YES	NO	NO
Supercontig_1.4	1036129	1036343	-	VDAG_02674T0	IntronR	YES	NO	NO
Supercontig_1.41	17564	17606	-	VDAG_10481T0	IntronR	NO	YES	YES
Supercontig_1.41	21620	21871	-	VDAG_10482T0	IntronR	YES	YES	YES
Supercontig_1.42	12270	12321	+	VDAG_10500T0	IntronR	NO	NO	YES
Supercontig_1.42	18996	19138	+	VDAG_10504T0	IntronR	YES	YES	YES
Supercontig_1.49	6946	7010	-	VDAG_10533T0	IntronR	YES	YES	YES
Supercontig_1.5	420547	420829	-	VDAG_03123T0	IntronR	NO	NO	YES
Supercontig_1.5	642301	642422	-	VDAG_03179T0	IntronR	NO	NO	YES
Supercontig_1.5	257840	257965	+	VDAG_03089T0	IntronR	NO	NO	YES
Supercontig_1.5	38062	38116	+	VDAG_03005T0	IntronR	YES	NO	YES
Supercontig_1.5	1767941	1768074	+	VDAG_03549T0	IntronR	NO	YES	YES
Supercontig_1.5	896770	896917	+	VDAG_03256T0	IntronR	NO	NO	YES
Supercontig_1.5	1038430	1038502	+	VDAG_03301T0	IntronR	YES	YES	YES
Supercontig_1.5	663547	664484	-	VDAG_03186T0	IntronR	YES	YES	YES
Supercontig_1.5	769305	769393	-	VDAG_03213T0	IntronR	NO	YES	YES
Supercontig_1.5	1411554	1411615	+	VDAG_03424T0	IntronR	YES	YES	YES
Supercontig_1.5	1524279	1524343	+	VDAG_03467T0	IntronR	YES	NO	YES
Supercontig_1.5	1409652	1409759	+	VDAG_03423T0	IntronR	NO	NO	YES
Supercontig_1.5	265632	266134	+	VDAG_03090T0	IntronR	YES	YES	YES
Supercontig_1.5	11196	11293	-	VDAG_02996T0	IntronR	YES	NO	YES
Supercontig_1.5	315644	315946	-	VDAG_03102T0	IntronR	YES	NO	YES
Supercontig_1.5	526341	526402	+	VDAG_03150T0	IntronR	YES	YES	YES
Supercontig_1.5	882433	882790	+	VDAG_03251T0	IntronR	YES	YES	YES
Supercontig_1.5	1203399	1203459	-	VDAG_03360T0	IntronR	YES	YES	YES
Supercontig_1.5	1209411	1209463	+	VDAG_03362T0	IntronR	YES	YES	YES
Supercontig_1.5	1689321	1689374	-	VDAG_03520T0	IntronR	NO	YES	YES
Supercontig_1.5	1033370	1033445	+	VDAG_03299T0	IntronR	YES	YES	YES
Supercontig_1.5	791160	791220	-	VDAG_03222T0	IntronR	NO	NO	YES
Supercontig_1.5	283655	283727	-	VDAG_03092T0	IntronR	YES	NO	YES
Supercontig_1.5	923866	923941	+	VDAG_03261T0	IntronR	NO	YES	YES
Supercontig_1.5	259215	259541	+	VDAG_03089T0	IntronR	NO	YES	YES
Supercontig_1.5	598960	599105	-	VDAG_03164T0	IntronR	YES	YES	YES
Supercontig_1.5	36042	36121	-	VDAG_03004T0	IntronR	YES	NO	YES
Supercontig_1.5	188249	188339	-	VDAG_03063T0	IntronR	YES	YES	YES
Supercontig_1.5	252793	253081	+	VDAG_03086T0	IntronR	YES	NO	YES
Supercontig_1.5	1588274	1588335	-	VDAG_03484T0	IntronR	NO	NO	YES
Supercontig_1.5	1070855	1071811	+	VDAG_03312T0	IntronR	YES	YES	YES
Supercontig_1.5	78963	80227	-	VDAG_03023T0	IntronR	YES	YES	YES
Supercontig_1.5	777403	777619	-	VDAG_03216T0	IntronR	YES	YES	YES
Supercontig_1.5	1660745	1660801	-	VDAG_03512T0	IntronR	YES	NO	YES
Supercontig_1.5	587208	587331	-	VDAG_03162T0	IntronR	NO	YES	YES
Supercontig_1.5	1768652	1768728	+	VDAG_03549T0	IntronR	YES	YES	YES
Supercontig_1.5	1187008	1187251	+	VDAG_03352T0	IntronR	YES	YES	YES
Supercontig_1.5	264628	265340	+	VDAG_03090T0	IntronR	YES	YES	YES
Supercontig_1.5	26716	27271	-	VDAG_03001T0	IntronR	YES	YES	YES
Supercontig_1.5	862417	862622	-	VDAG_03246T0	IntronR	YES	YES	YES
Supercontig_1.5	1425267	1425549	+	VDAG_03430T0	IntronR	NO	YES	YES
Supercontig_1.5	1419	1808	-	VDAG_02992T0	IntronR	YES	YES	YES
Supercontig_1.5	229290	229346	-	VDAG_03077T0	IntronR	NO	NO	YES
Supercontig_1.5	229522	229607	-	VDAG_03077T0	IntronR	NO	NO	YES
Supercontig_1.5	1623957	1624030	-	VDAG_03498T0	IntronR	YES	NO	YES
Supercontig_1.5	1282674	1283449	-	VDAG_03386T0	IntronR	YES	NO	YES
Supercontig_1.5	1800741	1800924	-	VDAG_03560T0	IntronR	YES	NO	YES
Supercontig_1.5	2517	2667	-	VDAG_02992T0	IntronR	YES	YES	YES
Supercontig_1.5	1615369	1615515	-	VDAG_03496T0	IntronR	YES	NO	YES
Supercontig_1.5	1034231	1034308	+	VDAG_03299T0	IntronR	YES	YES	YES
Supercontig_1.5	187989	188163	-	VDAG_03063T0	IntronR	YES	YES	YES
Supercontig_1.5	1684697	1684871	-	VDAG_03518T0	IntronR	YES	NO	YES
Supercontig_1.5	732124	732306	-	VDAG_03202T0	IntronR	YES	NO	YES
Supercontig_1.5	740250	740341	-	VDAG_03205T0	IntronR	NO	NO	YES
Supercontig_1.5	317138	317901	-	VDAG_03102T0	IntronR	YES	YES	YES
Supercontig_1.5	420908	421160	-	VDAG_03123T0	IntronR	NO	YES	YES
Supercontig_1.5	132913	133016	-	VDAG_03044T0	IntronR	YES	NO	YES
Supercontig_1.5	810924	810983	+	VDAG_03226T0	IntronR	NO	YES	YES
Supercontig_1.5	534673	534713	+	VDAG_03152T0	IntronR	NO	YES	YES
Supercontig_1.5	598832	598918	-	VDAG_03164T0	IntronR	YES	YES	YES
Supercontig_1.5	1517993	1518043	-	VDAG_03466T0	IntronR	YES	NO	YES
Supercontig_1.5	36524	36604	-	VDAG_03004T0	IntronR	YES	YES	YES
Supercontig_1.5	284036	284106	-	VDAG_03092T0	IntronR	YES	YES	YES
Supercontig_1.5	604535	604597	-	VDAG_03166T0	IntronR	NO	YES	YES
Supercontig_1.5	116042	116122	+	VDAG_03036T0	IntronR	NO	YES	YES
Supercontig_1.5	1741341	1741479	-	VDAG_03539T0	IntronR	YES	YES	YES
Supercontig_1.5	653364	653463	-	VDAG_03183T0	IntronR	YES	NO	YES
Supercontig_1.5	643179	644703	-	VDAG_03179T0	IntronR	YES	YES	YES
Supercontig_1.5	167117	167244	-	VDAG_03057T0	IntronR	YES	NO	YES
Supercontig_1.5	54814	54927	-	VDAG_03012T0	IntronR	NO	NO	YES
Supercontig_1.5	1683314	1683385	-	VDAG_03518T0	IntronR	YES	YES	YES
Supercontig_1.5	1974	2053	-	VDAG_02992T0	IntronR	YES	YES	YES
Supercontig_1.5	1658405	1658483	+	VDAG_03511T0	IntronR	YES	NO	YES
Supercontig_1.5	917122	917181	+	VDAG_03260T0	IntronR	YES	YES	YES
Supercontig_1.5	1683608	1683702	-	VDAG_03518T0	IntronR	YES	YES	YES
Supercontig_1.5	387697	387764	+	VDAG_03112T0	IntronR	YES	YES	YES
Supercontig_1.5	1644357	1644411	-	VDAG_03506T0	IntronR	YES	YES	YES
Supercontig_1.5	1072749	1072853	+	VDAG_03313T0	IntronR	YES	YES	YES
Supercontig_1.5	129480	129545	+	VDAG_03043T0	IntronR	YES	NO	YES
Supercontig_1.5	907289	907490	-	VDAG_03259T0	IntronR	YES	YES	YES
Supercontig_1.5	495025	495452	+	VDAG_03142T0	IntronR	YES	YES	YES
Supercontig_1.5	604321	604453	-	VDAG_03166T0	IntronR	NO	YES	YES
Supercontig_1.5	1271087	1271306	+	VDAG_03383T0	IntronR	YES	NO	YES
Supercontig_1.5	771131	771230	-	VDAG_03214T0	IntronR	YES	YES	YES
Supercontig_1.5	61058	61115	+	VDAG_03015T0	IntronR	NO	NO	YES
Supercontig_1.5	119075	119134	+	VDAG_03037T0	IntronR	NO	YES	YES
Supercontig_1.5	736042	736201	+	VDAG_03204T0	IntronR	YES	YES	YES
Supercontig_1.5	198389	198576	+	VDAG_03067T0	IntronR	NO	NO	YES
Supercontig_1.5	908721	908930	-	VDAG_03259T0	IntronR	YES	YES	YES
Supercontig_1.5	116194	116256	+	VDAG_03036T0	IntronR	NO	YES	YES
Supercontig_1.5	1365799	1366030	-	VDAG_03412T0	IntronR	YES	NO	YES
Supercontig_1.5	1699626	1699839	+	VDAG_03524T0	IntronR	YES	YES	YES
Supercontig_1.5	98186	98555	+	VDAG_03030T0	IntronR	YES	YES	YES
Supercontig_1.5	1271575	1271779	+	VDAG_03383T0	IntronR	NO	NO	YES
Supercontig_1.5	1699152	1699362	+	VDAG_03524T0	IntronR	YES	YES	YES
Supercontig_1.5	192310	192559	+	VDAG_03064T0	IntronR	YES	YES	YES
Supercontig_1.5	1683898	1683970	-	VDAG_03518T0	IntronR	YES	YES	YES
Supercontig_1.5	211362	211610	-	VDAG_03073T0	IntronR	YES	YES	YES
Supercontig_1.5	758393	758452	-	VDAG_03209T0	IntronR	YES	YES	YES
Supercontig_1.5	88282	88341	-	VDAG_03027T0	IntronR	YES	NO	YES
Supercontig_1.5	1509176	1509417	+	VDAG_03462T0	IntronR	YES	NO	YES
Supercontig_1.5	1075107	1075181	+	VDAG_03314T0	IntronR	YES	YES	YES
Supercontig_1.5	316437	316947	-	VDAG_03102T0	IntronR	NO	YES	NO
Supercontig_1.5	1132605	1132661	-	VDAG_03336T0	IntronR	NO	YES	NO
Supercontig_1.5	1647221	1647294	+	VDAG_03507T0	IntronR	NO	YES	NO
Supercontig_1.5	238567	238687	+	VDAG_03080T0	IntronR	NO	YES	NO
Supercontig_1.5	857853	857929	-	VDAG_03245T0	IntronR	YES	NO	NO
Supercontig_1.5	68329	68643	+	VDAG_03019T0	IntronR	YES	NO	NO
Supercontig_1.5	1206830	1206944	+	VDAG_03362T0	IntronR	YES	NO	NO
Supercontig_1.50	4412	4463	+	VDAG_10534T0	IntronR	NO	NO	YES
Supercontig_1.50	3155	3218	+	VDAG_10534T0	IntronR	NO	YES	YES
Supercontig_1.6	1565523	1565585	-	VDAG_04029T0	IntronR	YES	YES	YES
Supercontig_1.6	1337897	1338107	-	VDAG_03956T0	IntronR	NO	NO	YES
Supercontig_1.6	322762	322889	-	VDAG_03658T0	IntronR	NO	NO	YES
Supercontig_1.6	1507993	1509288	+	VDAG_04009T0	IntronR	NO	YES	YES
Supercontig_1.6	1224522	1224581	+	VDAG_03919T0	IntronR	NO	NO	YES
Supercontig_1.6	701893	701992	-	VDAG_03774T0	IntronR	NO	NO	YES
Supercontig_1.6	1512952	1513066	-	VDAG_04011T0	IntronR	YES	NO	YES
Supercontig_1.6	206922	206976	-	VDAG_03617T0	IntronR	NO	YES	YES
Supercontig_1.6	859607	859725	-	VDAG_03823T0	IntronR	YES	YES	YES
Supercontig_1.6	1247504	1247584	-	VDAG_03927T0	IntronR	NO	NO	YES
Supercontig_1.6	1736196	1736321	+	VDAG_04078T0	IntronR	NO	NO	YES
Supercontig_1.6	33755	34062	+	VDAG_03572T0	IntronR	NO	NO	YES
Supercontig_1.6	1083784	1084059	+	VDAG_03882T0	IntronR	YES	YES	YES
Supercontig_1.6	477668	478380	-	VDAG_03703T0	IntronR	YES	YES	YES
Supercontig_1.6	1654670	1654728	-	VDAG_04055T0	IntronR	NO	NO	YES
Supercontig_1.6	407879	407952	+	VDAG_03677T0	IntronR	YES	YES	YES
Supercontig_1.6	1629578	1629692	-	VDAG_04048T0	IntronR	YES	YES	YES
Supercontig_1.6	331699	331851	-	VDAG_03661T0	IntronR	YES	NO	YES
Supercontig_1.6	1177247	1177411	+	VDAG_03911T0	IntronR	YES	NO	YES
Supercontig_1.6	1739730	1739810	+	VDAG_04078T0	IntronR	NO	NO	YES
Supercontig_1.6	1190323	1190485	-	VDAG_03913T0	IntronR	YES	YES	YES
Supercontig_1.6	196487	196645	-	VDAG_03614T0	IntronR	NO	YES	YES
Supercontig_1.6	1474299	1474447	-	VDAG_04002T0	IntronR	NO	NO	YES
Supercontig_1.6	546676	546792	+	VDAG_03725T0	IntronR	NO	NO	YES
Supercontig_1.6	1346952	1347002	-	VDAG_03959T0	IntronR	NO	YES	YES
Supercontig_1.6	713668	714245	+	VDAG_03777T0	IntronR	NO	YES	YES
Supercontig_1.6	322382	322465	-	VDAG_03658T0	IntronR	YES	YES	YES
Supercontig_1.6	32647	32980	+	VDAG_03572T0	IntronR	NO	NO	YES
Supercontig_1.6	282167	282259	-	VDAG_03647T0	IntronR	NO	YES	YES
Supercontig_1.6	1469058	1469102	-	VDAG_04000T0	IntronR	NO	NO	YES
Supercontig_1.6	626636	626728	-	VDAG_03754T0	IntronR	NO	NO	YES
Supercontig_1.6	180512	180562	+	VDAG_03608T0	IntronR	NO	YES	YES
Supercontig_1.6	1010841	1010907	-	VDAG_03861T0	IntronR	NO	YES	YES
Supercontig_1.6	1655824	1655887	-	VDAG_04055T0	IntronR	YES	NO	YES
Supercontig_1.6	1609012	1609085	-	VDAG_04042T0	IntronR	YES	YES	YES
Supercontig_1.6	1399335	1399749	-	VDAG_03976T0	IntronR	YES	YES	YES
Supercontig_1.6	597476	597533	+	VDAG_03743T0	IntronR	YES	NO	YES
Supercontig_1.6	65051	65152	-	VDAG_03577T0	IntronR	NO	YES	YES
Supercontig_1.6	676061	676496	-	VDAG_03771T0	IntronR	YES	YES	YES
Supercontig_1.6	1205061	1205171	-	VDAG_03914T0	IntronR	YES	YES	YES
Supercontig_1.6	574800	575167	-	VDAG_03736T0	IntronR	NO	YES	YES
Supercontig_1.6	947427	948238	+	VDAG_03843T0	IntronR	YES	YES	YES
Supercontig_1.6	1409153	1409216	-	VDAG_03978T0	IntronR	NO	NO	YES
Supercontig_1.6	1069291	1069353	+	VDAG_03878T0	IntronR	YES	YES	YES
Supercontig_1.6	640950	641015	+	VDAG_03758T0	IntronR	NO	YES	YES
Supercontig_1.6	9071	9975	+	VDAG_03563T0	IntronR	YES	YES	YES
Supercontig_1.6	1674350	1674442	+	VDAG_04061T0	IntronR	YES	YES	YES
Supercontig_1.6	760345	760436	-	VDAG_03788T0	IntronR	YES	YES	YES
Supercontig_1.6	1221143	1221351	+	VDAG_03917T0	IntronR	YES	YES	YES
Supercontig_1.6	48899	49219	-	VDAG_03574T0	IntronR	YES	YES	YES
Supercontig_1.6	1104681	1105262	-	VDAG_03889T0	IntronR	YES	YES	YES
Supercontig_1.6	838522	838576	-	VDAG_03816T0	IntronR	NO	NO	YES
Supercontig_1.6	60055	60107	-	VDAG_03576T0	IntronR	YES	YES	YES
Supercontig_1.6	1023346	1023490	+	VDAG_03866T0	IntronR	NO	YES	YES
Supercontig_1.6	862835	862935	-	VDAG_03824T0	IntronR	NO	NO	YES
Supercontig_1.6	940842	941251	+	VDAG_03841T0	IntronR	NO	NO	YES
Supercontig_1.6	317586	318250	+	VDAG_03657T0	IntronR	YES	YES	YES
Supercontig_1.6	548251	548715	+	VDAG_03725T0	IntronR	YES	NO	YES
Supercontig_1.6	768889	769086	-	VDAG_03791T0	IntronR	YES	NO	YES
Supercontig_1.6	1671837	1673315	+	VDAG_04061T0	IntronR	YES	YES	YES
Supercontig_1.6	1352987	1353799	-	VDAG_03960T0	IntronR	NO	YES	YES
Supercontig_1.6	1605221	1605324	+	VDAG_04041T0	IntronR	NO	NO	YES
Supercontig_1.6	979226	979291	-	VDAG_03850T0	IntronR	NO	NO	YES
Supercontig_1.6	760250	760324	-	VDAG_03788T0	IntronR	YES	YES	YES
Supercontig_1.6	1008048	1008175	-	VDAG_03860T0	IntronR	YES	YES	YES
Supercontig_1.6	778368	778468	+	VDAG_03794T0	IntronR	YES	YES	YES
Supercontig_1.6	698319	698561	-	VDAG_03772T0	IntronR	NO	NO	YES
Supercontig_1.6	1655116	1655179	-	VDAG_04055T0	IntronR	YES	YES	YES
Supercontig_1.6	1259899	1259964	-	VDAG_03933T0	IntronR	NO	NO	YES
Supercontig_1.6	1728760	1728920	-	VDAG_04076T0	IntronR	YES	YES	YES
Supercontig_1.6	917354	917564	+	VDAG_03834T0	IntronR	YES	NO	YES
Supercontig_1.6	5451	5563	-	VDAG_03561T0	IntronR	YES	NO	YES
Supercontig_1.6	573495	573611	-	VDAG_03736T0	IntronR	YES	YES	YES
Supercontig_1.6	590860	590918	-	VDAG_03741T0	IntronR	YES	YES	YES
Supercontig_1.6	1421063	1421272	+	VDAG_03984T0	IntronR	YES	YES	YES
Supercontig_1.6	521918	522204	+	VDAG_03718T0	IntronR	NO	YES	YES
Supercontig_1.6	8430	8648	+	VDAG_03563T0	IntronR	YES	YES	YES
Supercontig_1.6	941541	941942	+	VDAG_03841T0	IntronR	YES	YES	YES
Supercontig_1.6	1395860	1395917	+	VDAG_03975T0	IntronR	NO	NO	YES
Supercontig_1.6	392868	393106	+	VDAG_03676T0	IntronR	YES	YES	YES
Supercontig_1.6	210700	210826	-	VDAG_03619T0	IntronR	NO	NO	YES
Supercontig_1.6	1190542	1190804	-	VDAG_03913T0	IntronR	YES	YES	YES
Supercontig_1.6	1093157	1093298	+	VDAG_03885T0	IntronR	NO	YES	YES
Supercontig_1.6	1521876	1522081	+	VDAG_04015T0	IntronR	YES	NO	YES
Supercontig_1.6	998238	998790	+	VDAG_03856T0	IntronR	YES	YES	YES
Supercontig_1.6	755944	756337	-	VDAG_03787T0	IntronR	YES	YES	YES
Supercontig_1.6	299747	299980	+	VDAG_03653T0	IntronR	YES	YES	YES
Supercontig_1.6	317300	317460	+	VDAG_03657T0	IntronR	NO	YES	YES
Supercontig_1.6	215337	215398	+	VDAG_03620T0	IntronR	NO	YES	YES
Supercontig_1.6	1120691	1120766	+	VDAG_03893T0	IntronR	NO	YES	NO
Supercontig_1.6	946842	946959	+	VDAG_03843T0	IntronR	NO	YES	NO
Supercontig_1.6	676790	676861	-	VDAG_03771T0	IntronR	YES	NO	NO
Supercontig_1.6	1117899	1117959	-	VDAG_03892T0	IntronR	YES	NO	NO
Supercontig_1.6	540756	540839	-	VDAG_03724T0	IntronR	YES	NO	NO
Supercontig_1.7	1257692	1257775	-	VDAG_04488T0	IntronR	NO	YES	YES
Supercontig_1.7	635389	635544	+	VDAG_04272T0	IntronR	NO	YES	YES
Supercontig_1.7	700305	700366	+	VDAG_04292T0	IntronR	YES	NO	YES
Supercontig_1.7	950131	950417	+	VDAG_04380T0	IntronR	NO	YES	YES
Supercontig_1.7	138619	138697	-	VDAG_04126T0	IntronR	YES	NO	YES
Supercontig_1.7	699422	699484	+	VDAG_04292T0	IntronR	YES	NO	YES
Supercontig_1.7	388299	388501	+	VDAG_04199T0	IntronR	YES	NO	YES
Supercontig_1.7	1074288	1074889	+	VDAG_04427T0	IntronR	YES	NO	YES
Supercontig_1.7	1324872	1324940	+	VDAG_04509T0	IntronR	NO	NO	YES
Supercontig_1.7	389404	389552	+	VDAG_04199T0	IntronR	YES	YES	YES
Supercontig_1.7	108152	108209	-	VDAG_04114T0	IntronR	NO	YES	YES
Supercontig_1.7	579758	579816	+	VDAG_04258T0	IntronR	YES	NO	YES
Supercontig_1.7	798015	798097	+	VDAG_04327T0	IntronR	NO	NO	YES
Supercontig_1.7	967143	967647	-	VDAG_04387T0	IntronR	NO	NO	YES
Supercontig_1.7	580026	580117	+	VDAG_04258T0	IntronR	YES	NO	YES
Supercontig_1.7	859828	859959	+	VDAG_04350T0	IntronR	NO	NO	YES
Supercontig_1.7	1166047	1166130	-	VDAG_04458T0	IntronR	YES	YES	YES
Supercontig_1.7	980227	980292	-	VDAG_04392T0	IntronR	NO	NO	YES
Supercontig_1.7	1284322	1284459	+	VDAG_04498T0	IntronR	YES	YES	YES
Supercontig_1.7	635775	635923	+	VDAG_04272T0	IntronR	YES	YES	YES
Supercontig_1.7	1308613	1308779	-	VDAG_04506T0	IntronR	NO	NO	YES
Supercontig_1.7	1245939	1246015	-	VDAG_04485T0	IntronR	YES	YES	YES
Supercontig_1.7	187337	188201	-	VDAG_04139T0	IntronR	YES	NO	YES
Supercontig_1.7	196982	197033	+	VDAG_04140T0	IntronR	YES	YES	YES
Supercontig_1.7	1226019	1226200	+	VDAG_04479T0	IntronR	YES	NO	YES
Supercontig_1.7	1353313	1353414	+	VDAG_04519T0	IntronR	NO	NO	YES
Supercontig_1.7	667921	668036	-	VDAG_04280T0	IntronR	NO	NO	YES
Supercontig_1.7	1163077	1163146	+	VDAG_04457T0	IntronR	YES	NO	YES
Supercontig_1.7	242529	242615	+	VDAG_04157T0	IntronR	YES	YES	YES
Supercontig_1.7	991804	991914	-	VDAG_04396T0	IntronR	YES	YES	YES
Supercontig_1.7	86994	87073	-	VDAG_04106T0	IntronR	NO	YES	YES
Supercontig_1.7	1280633	1280781	+	VDAG_04497T0	IntronR	NO	NO	YES
Supercontig_1.7	1328439	1328492	+	VDAG_04511T0	IntronR	NO	YES	YES
Supercontig_1.7	1262439	1262608	+	VDAG_04489T0	IntronR	YES	YES	YES
Supercontig_1.7	1063605	1063788	+	VDAG_04423T0	IntronR	YES	NO	YES
Supercontig_1.7	1472095	1472251	-	VDAG_04557T0	IntronR	YES	YES	YES
Supercontig_1.7	1284944	1285001	+	VDAG_04498T0	IntronR	NO	NO	YES
Supercontig_1.7	1305188	1305296	+	VDAG_04505T0	IntronR	YES	NO	YES
Supercontig_1.7	548546	548599	+	VDAG_04252T0	IntronR	NO	NO	YES
Supercontig_1.7	884450	884539	+	VDAG_04359T0	IntronR	YES	NO	YES
Supercontig_1.7	1158213	1158321	+	VDAG_04455T0	IntronR	YES	YES	YES
Supercontig_1.7	1392884	1392964	-	VDAG_04536T0	IntronR	NO	NO	YES
Supercontig_1.7	1423114	1423530	+	VDAG_04542T0	IntronR	YES	YES	YES
Supercontig_1.7	681836	681935	-	VDAG_04285T0	IntronR	NO	NO	YES
Supercontig_1.7	921215	921347	+	VDAG_04373T0	IntronR	YES	YES	YES
Supercontig_1.7	1060144	1060519	-	VDAG_04421T0	IntronR	YES	YES	YES
Supercontig_1.7	991478	991663	-	VDAG_04396T0	IntronR	YES	YES	YES
Supercontig_1.7	242209	242316	+	VDAG_04157T0	IntronR	YES	YES	YES
Supercontig_1.7	1044643	1044739	+	VDAG_04414T0	IntronR	YES	NO	YES
Supercontig_1.7	180222	180498	+	VDAG_04138T0	IntronR	YES	YES	YES
Supercontig_1.7	870523	870592	+	VDAG_04354T0	IntronR	NO	NO	YES
Supercontig_1.7	1342526	1343521	-	VDAG_04514T0	IntronR	YES	YES	YES
Supercontig_1.7	349476	349912	-	VDAG_04188T0	IntronR	YES	YES	YES
Supercontig_1.7	995223	995366	-	VDAG_04397T0	IntronR	YES	NO	YES
Supercontig_1.7	1391017	1391077	+	VDAG_04535T0	IntronR	YES	YES	YES
Supercontig_1.7	607121	607398	+	VDAG_04263T0	IntronR	YES	YES	YES
Supercontig_1.7	1117043	1117367	-	VDAG_04442T0	IntronR	YES	NO	YES
Supercontig_1.7	343584	343784	-	VDAG_04185T0	IntronR	YES	NO	YES
Supercontig_1.7	133478	133549	+	VDAG_04124T0	IntronR	YES	YES	YES
Supercontig_1.7	980461	980526	-	VDAG_04392T0	IntronR	NO	YES	YES
Supercontig_1.7	619858	619939	-	VDAG_04269T0	IntronR	YES	NO	YES
Supercontig_1.7	1060538	1060852	-	VDAG_04421T0	IntronR	YES	NO	YES
Supercontig_1.7	564384	564556	+	VDAG_04257T0	IntronR	YES	YES	YES
Supercontig_1.7	914077	914279	+	VDAG_04369T0	IntronR	YES	YES	YES
Supercontig_1.7	1064424	1064507	+	VDAG_04423T0	IntronR	NO	YES	YES
Supercontig_1.7	1353903	1354584	+	VDAG_04519T0	IntronR	YES	YES	YES
Supercontig_1.7	920595	920659	+	VDAG_04373T0	IntronR	NO	NO	YES
Supercontig_1.7	1103659	1103792	-	VDAG_04436T0	IntronR	YES	YES	YES
Supercontig_1.7	159399	159735	-	VDAG_04135T0	IntronR	YES	YES	YES
Supercontig_1.7	827203	827472	+	VDAG_04339T0	IntronR	YES	NO	YES
Supercontig_1.7	69297	69394	+	VDAG_04098T0	IntronR	YES	NO	YES
Supercontig_1.7	158857	158936	-	VDAG_04135T0	IntronR	YES	YES	YES
Supercontig_1.7	1358341	1358456	-	VDAG_04521T0	IntronR	YES	YES	YES
Supercontig_1.7	2828	3342	+	VDAG_04079T0	IntronR	YES	NO	YES
Supercontig_1.7	1422436	1422664	+	VDAG_04542T0	IntronR	YES	NO	YES
Supercontig_1.7	452109	452191	-	VDAG_04221T0	IntronR	YES	YES	YES
Supercontig_1.7	1139243	1139657	-	VDAG_04447T0	IntronR	YES	YES	YES
Supercontig_1.7	1391776	1391842	+	VDAG_04535T0	IntronR	NO	YES	YES
Supercontig_1.7	188220	188507	-	VDAG_04139T0	IntronR	YES	YES	YES
Supercontig_1.7	1468823	1468915	+	VDAG_04555T0	IntronR	NO	NO	YES
Supercontig_1.7	917311	917585	-	VDAG_04371T0	IntronR	YES	YES	YES
Supercontig_1.7	1456536	1456593	-	VDAG_04551T0	IntronR	YES	YES	YES
Supercontig_1.7	876738	876979	+	VDAG_04356T0	IntronR	YES	YES	YES
Supercontig_1.7	108632	108984	-	VDAG_04114T0	IntronR	YES	YES	YES
Supercontig_1.7	453993	454280	+	VDAG_04222T0	IntronR	NO	NO	YES
Supercontig_1.7	1358568	1358622	-	VDAG_04521T0	IntronR	YES	YES	YES
Supercontig_1.7	719347	719592	-	VDAG_04300T0	IntronR	YES	YES	YES
Supercontig_1.7	247149	247453	+	VDAG_04159T0	IntronR	YES	YES	YES
Supercontig_1.7	1195962	1196258	-	VDAG_04468T0	IntronR	YES	YES	YES
Supercontig_1.7	138018	138107	-	VDAG_04126T0	IntronR	YES	YES	YES
Supercontig_1.7	186460	186621	-	VDAG_04139T0	IntronR	NO	YES	YES
Supercontig_1.7	206942	207080	+	VDAG_04142T0	IntronR	YES	YES	YES
Supercontig_1.7	355339	355377	-	VDAG_04190T0	IntronR	YES	YES	YES
Supercontig_1.7	1277256	1277539	+	VDAG_04495T0	IntronR	YES	YES	YES
Supercontig_1.7	354857	354998	-	VDAG_04190T0	IntronR	YES	YES	YES
Supercontig_1.7	142652	142732	+	VDAG_04127T0	IntronR	YES	YES	YES
Supercontig_1.7	1002031	1002231	+	VDAG_04399T0	IntronR	YES	YES	YES
Supercontig_1.7	200855	201782	-	VDAG_04141T0	IntronR	YES	YES	YES
Supercontig_1.7	179617	179666	+	VDAG_04138T0	IntronR	YES	YES	YES
Supercontig_1.7	165889	165995	-	VDAG_04136T0	IntronR	YES	YES	YES
Supercontig_1.7	114587	114667	-	VDAG_04116T0	IntronR	NO	YES	YES
Supercontig_1.7	216258	216316	+	VDAG_04147T0	IntronR	NO	YES	YES
Supercontig_1.7	756342	756547	-	VDAG_04310T0	IntronR	YES	YES	YES
Supercontig_1.7	968283	968550	-	VDAG_04387T0	IntronR	YES	YES	YES
Supercontig_1.7	1002981	1003318	+	VDAG_04399T0	IntronR	YES	YES	YES
Supercontig_1.7	825681	825757	+	VDAG_04339T0	IntronR	YES	NO	YES
Supercontig_1.7	243555	243628	-	VDAG_04158T0	IntronR	YES	NO	YES
Supercontig_1.7	1246053	1246148	-	VDAG_04485T0	IntronR	YES	YES	YES
Supercontig_1.7	1002280	1002373	+	VDAG_04399T0	IntronR	YES	YES	YES
Supercontig_1.7	1378080	1378135	-	VDAG_04530T0	IntronR	NO	YES	YES
Supercontig_1.7	768603	769065	-	VDAG_04316T0	IntronR	NO	YES	YES
Supercontig_1.7	48191	48282	+	VDAG_04090T0	IntronR	YES	YES	YES
Supercontig_1.7	679178	679452	+	VDAG_04284T0	IntronR	YES	YES	YES
Supercontig_1.7	1373911	1373968	+	VDAG_04528T0	IntronR	NO	NO	YES
Supercontig_1.7	919191	919448	+	VDAG_04372T0	IntronR	YES	YES	YES
Supercontig_1.7	70664	70853	-	VDAG_04099T0	IntronR	NO	YES	NO
Supercontig_1.7	607713	607833	+	VDAG_04263T0	IntronR	NO	YES	NO
Supercontig_1.7	630713	630782	+	VDAG_04271T0	IntronR	NO	YES	NO
Supercontig_1.7	196182	196248	+	VDAG_04140T0	IntronR	NO	YES	NO
Supercontig_1.7	1148604	1148753	-	VDAG_04451T0	IntronR	YES	NO	NO
Supercontig_1.7	978384	978471	-	VDAG_04390T0	IntronR	YES	NO	NO
Supercontig_1.8	89216	89365	+	VDAG_04591T0	IntronR	YES	NO	YES
Supercontig_1.8	1295837	1295935	+	VDAG_04940T0	IntronR	YES	NO	YES
Supercontig_1.8	27748	27852	+	VDAG_04566T0	IntronR	NO	NO	YES
Supercontig_1.8	668813	668998	+	VDAG_04768T0	IntronR	YES	NO	YES
Supercontig_1.8	38891	39000	-	VDAG_04570T0	IntronR	YES	NO	YES
Supercontig_1.8	185445	185582	-	VDAG_04619T0	IntronR	YES	NO	YES
Supercontig_1.8	1143684	1143732	+	VDAG_04898T0	IntronR	NO	NO	YES
Supercontig_1.8	127270	127373	+	VDAG_04603T0	IntronR	YES	YES	YES
Supercontig_1.8	671656	672075	+	VDAG_04769T0	IntronR	YES	YES	YES
Supercontig_1.8	185723	185980	-	VDAG_04619T0	IntronR	YES	YES	YES
Supercontig_1.8	315823	316100	+	VDAG_04656T0	IntronR	YES	YES	YES
Supercontig_1.8	300237	300355	-	VDAG_04653T0	IntronR	NO	NO	YES
Supercontig_1.8	1319135	1319515	-	VDAG_04948T0	IntronR	YES	YES	YES
Supercontig_1.8	107739	107815	+	VDAG_04598T0	IntronR	NO	NO	YES
Supercontig_1.8	506252	506395	-	VDAG_04707T0	IntronR	YES	NO	YES
Supercontig_1.8	507238	507845	-	VDAG_04707T0	IntronR	YES	YES	YES
Supercontig_1.8	505801	505855	-	VDAG_04707T0	IntronR	NO	NO	YES
Supercontig_1.8	665802	666382	+	VDAG_04767T0	IntronR	NO	YES	YES
Supercontig_1.8	620298	620371	-	VDAG_04748T0	IntronR	YES	YES	YES
Supercontig_1.8	735251	735378	+	VDAG_04791T0	IntronR	NO	NO	YES
Supercontig_1.8	298720	298900	-	VDAG_04652T0	IntronR	YES	YES	YES
Supercontig_1.8	1269048	1269560	+	VDAG_04931T0	IntronR	YES	YES	YES
Supercontig_1.8	353893	354007	+	VDAG_04663T0	IntronR	YES	YES	YES
Supercontig_1.8	194348	194706	+	VDAG_04622T0	IntronR	YES	NO	YES
Supercontig_1.8	107293	107348	+	VDAG_04598T0	IntronR	NO	NO	YES
Supercontig_1.8	367515	367851	-	VDAG_04666T0	IntronR	NO	NO	YES
Supercontig_1.8	207902	208035	-	VDAG_04628T0	IntronR	YES	YES	YES
Supercontig_1.8	1343777	1343841	-	VDAG_04954T0	IntronR	YES	NO	YES
Supercontig_1.8	106609	106847	+	VDAG_04598T0	IntronR	YES	YES	YES
Supercontig_1.8	313987	314448	+	VDAG_04656T0	IntronR	YES	YES	YES
Supercontig_1.8	259569	259694	+	VDAG_04639T0	IntronR	YES	YES	YES
Supercontig_1.8	27658	27688	+	VDAG_04566T0	IntronR	YES	NO	YES
Supercontig_1.8	31886	31944	-	VDAG_04568T0	IntronR	YES	YES	YES
Supercontig_1.8	820772	821068	-	VDAG_04812T0	IntronR	NO	YES	YES
Supercontig_1.8	105273	105432	+	VDAG_04598T0	IntronR	NO	YES	YES
Supercontig_1.8	24305	24474	-	VDAG_04565T0	IntronR	YES	YES	YES
Supercontig_1.8	867034	867097	-	VDAG_04827T0	IntronR	YES	NO	YES
Supercontig_1.8	62047	62109	+	VDAG_04579T0	IntronR	NO	NO	YES
Supercontig_1.8	134927	136143	-	VDAG_04605T0	IntronR	YES	NO	YES
Supercontig_1.8	683885	684235	+	VDAG_04773T0	IntronR	YES	YES	YES
Supercontig_1.8	27978	28044	+	VDAG_04566T0	IntronR	YES	YES	YES
Supercontig_1.8	873156	873369	+	VDAG_04829T0	IntronR	YES	NO	YES
Supercontig_1.8	278227	278417	+	VDAG_04644T0	IntronR	YES	YES	YES
Supercontig_1.8	687697	687759	+	VDAG_04774T0	IntronR	YES	YES	YES
Supercontig_1.8	526894	527367	-	VDAG_04713T0	IntronR	YES	YES	YES
Supercontig_1.8	1333162	1333220	-	VDAG_04949T0	IntronR	YES	YES	YES
Supercontig_1.8	305654	305789	+	VDAG_04655T0	IntronR	YES	YES	YES
Supercontig_1.8	1329837	1330197	-	VDAG_04949T0	IntronR	YES	YES	YES
Supercontig_1.8	1344759	1344919	-	VDAG_04955T0	IntronR	YES	YES	YES
Supercontig_1.8	515131	515322	-	VDAG_04709T0	IntronR	YES	YES	YES
Supercontig_1.8	683591	683849	+	VDAG_04773T0	IntronR	YES	NO	YES
Supercontig_1.8	212060	212414	+	VDAG_04629T0	IntronR	YES	NO	YES
Supercontig_1.8	871989	872354	+	VDAG_04829T0	IntronR	YES	NO	YES
Supercontig_1.8	531354	531412	+	VDAG_04714T0	IntronR	NO	NO	YES
Supercontig_1.8	1309225	1309437	-	VDAG_04945T0	IntronR	YES	YES	YES
Supercontig_1.8	1142351	1142529	-	VDAG_04897T0	IntronR	YES	YES	YES
Supercontig_1.8	1314947	1315265	+	VDAG_04947T0	IntronR	YES	NO	NO
Supercontig_1.8	39174	39269	-	VDAG_04570T0	IntronR	YES	NO	NO
Supercontig_1.8	360629	360712	-	VDAG_04664T0	IntronR	YES	NO	NO
Supercontig_1.9	1099624	1099683	-	VDAG_05252T0	IntronR	NO	NO	YES
Supercontig_1.9	1099221	1099298	-	VDAG_05252T0	IntronR	YES	NO	YES
Supercontig_1.9	81387	81470	-	VDAG_04984T0	IntronR	YES	NO	YES
Supercontig_1.9	851437	851693	+	VDAG_05196T0	IntronR	NO	NO	YES
Supercontig_1.9	821533	821588	-	VDAG_05190T0	IntronR	YES	YES	YES
Supercontig_1.9	1252756	1253237	+	VDAG_05286T0	IntronR	YES	YES	YES
Supercontig_1.9	1249234	1249295	-	VDAG_05285T0	IntronR	YES	YES	YES
Supercontig_1.9	160187	160511	-	VDAG_05012T0	IntronR	YES	NO	YES
Supercontig_1.9	333412	333535	-	VDAG_05069T0	IntronR	NO	YES	YES
Supercontig_1.9	69027	69141	+	VDAG_04979T0	IntronR	YES	NO	YES
Supercontig_1.9	287259	287579	-	VDAG_05054T0	IntronR	YES	NO	YES
Supercontig_1.9	1226168	1226308	+	VDAG_05276T0	IntronR	YES	YES	YES
Supercontig_1.9	285028	285316	-	VDAG_05054T0	IntronR	NO	NO	YES
Supercontig_1.9	101919	102007	-	VDAG_04993T0	IntronR	NO	NO	YES
Supercontig_1.9	172521	172639	+	VDAG_05014T0	IntronR	NO	YES	YES
Supercontig_1.9	129043	129393	-	VDAG_05000T0	IntronR	YES	YES	YES
Supercontig_1.9	81647	81751	-	VDAG_04984T0	IntronR	NO	YES	YES
Supercontig_1.9	813569	813645	+	VDAG_05187T0	IntronR	YES	YES	YES
Supercontig_1.9	1223837	1224058	+	VDAG_05275T0	IntronR	YES	YES	YES
Supercontig_1.9	1102654	1102946	+	VDAG_05253T0	IntronR	NO	NO	YES
Supercontig_1.9	178875	179236	+	VDAG_05016T0	IntronR	NO	NO	YES
Supercontig_1.9	1168448	1168610	+	VDAG_05263T0	IntronR	YES	YES	YES
Supercontig_1.9	1159987	1160481	+	VDAG_05262T0	IntronR	YES	NO	YES
Supercontig_1.9	1084579	1084714	+	VDAG_05245T0	IntronR	NO	NO	YES
Supercontig_1.9	220201	220285	-	VDAG_05031T0	IntronR	YES	NO	YES
Supercontig_1.9	1225937	1226072	+	VDAG_05276T0	IntronR	NO	NO	YES
Supercontig_1.9	421509	421592	+	VDAG_05098T0	IntronR	NO	NO	YES
Supercontig_1.9	300575	300960	-	VDAG_05059T0	IntronR	NO	YES	YES
Supercontig_1.9	614092	614176	+	VDAG_05152T0	IntronR	YES	YES	YES
[truncated: 16 more rows]
