# Supplementary material for: Transcriptome analysis reveals the complexity of alternative splicing regulation in the fungus Verticillium dahliae
Source: BMC Genomics. 2017 Feb 6;18:130. doi: 10.1186/s12864-017-3507-y (PMC5294800; doi:10.1186/s12864-017-3507-y)
Supplement: Additional file 4: Table S5. — IntronR-2nd dataset. (XLSX 203 kb) [file 12864_2017_3507_MOESM4_ESM.xlsx]

## Sheet: 2nd_IR
Chomosome	Start	End	Strand	GeneSymbol	AS_type	V991b	V991w	All
Supercontig_1.1	2216805	2216856	-	VDAG_00666T0	IntronR	NO	YES	YES
Supercontig_1.1	2258745	2258799	+	VDAG_00680T0	IntronR	NO	YES	YES
Supercontig_1.1	827100	827172	+	VDAG_00245T0	IntronR	NO	YES	YES
Supercontig_1.1	2137857	2137896	-	VDAG_00640T0	IntronR	NO	YES	YES
Supercontig_1.1	2350926	2351057	+	VDAG_00701T0	IntronR	NO	YES	YES
Supercontig_1.1	962100	962178	+	VDAG_00293T0	IntronR	NO	YES	YES
Supercontig_1.1	579683	579744	-	VDAG_00161T0	IntronR	NO	YES	YES
Supercontig_1.1	336397	336485	-	VDAG_00095T0	IntronR	NO	YES	YES
Supercontig_1.1	2277729	2277830	+	VDAG_00683T0	IntronR	YES	YES	YES
Supercontig_1.1	916464	916543	+	VDAG_00280T0	IntronR	YES	NO	YES
Supercontig_1.1	428872	429146	-	VDAG_00128T0	IntronR	YES	YES	YES
Supercontig_1.1	1593662	1593716	+	VDAG_00477T0	IntronR	NO	YES	YES
Supercontig_1.1	653210	653270	-	VDAG_00182T0	IntronR	NO	YES	YES
Supercontig_1.1	277498	277653	+	VDAG_00078T0	IntronR	YES	NO	YES
Supercontig_1.1	783017	783242	-	VDAG_00224T0	IntronR	YES	YES	YES
Supercontig_1.1	66656	66830	-	VDAG_00016T0	IntronR	NO	YES	YES
Supercontig_1.1	2541853	2542147	-	VDAG_00769T0	IntronR	YES	YES	YES
Supercontig_1.1	857990	858090	+	VDAG_00257T0	IntronR	YES	YES	YES
Supercontig_1.1	84585	84689	-	VDAG_00022T0	IntronR	YES	YES	YES
Supercontig_1.1	1672730	1672795	+	VDAG_00510T0	IntronR	NO	YES	YES
Supercontig_1.1	2087460	2087707	+	VDAG_00626T0	IntronR	NO	YES	YES
Supercontig_1.1	53926	54147	-	VDAG_00011T0	IntronR	YES	YES	YES
Supercontig_1.1	1383750	1383870	+	VDAG_00418T0	IntronR	YES	YES	YES
Supercontig_1.1	197234	197571	+	VDAG_00058T0	IntronR	YES	YES	YES
Supercontig_1.1	2314834	2315548	-	VDAG_00693T0	IntronR	NO	YES	YES
Supercontig_1.1	1890063	1890160	-	VDAG_00576T0	IntronR	NO	YES	YES
Supercontig_1.1	453858	454093	+	VDAG_00134T0	IntronR	YES	NO	YES
Supercontig_1.1	1349089	1349138	-	VDAG_00406T0	IntronR	NO	NO	YES
Supercontig_1.1	1561625	1561704	-	VDAG_00465T0	IntronR	NO	YES	YES
Supercontig_1.1	648824	648916	+	VDAG_00178T0	IntronR	YES	YES	YES
Supercontig_1.1	166701	166781	+	VDAG_00048T0	IntronR	NO	YES	YES
Supercontig_1.1	2050663	2051020	+	VDAG_00616T0	IntronR	YES	YES	YES
Supercontig_1.1	739152	739302	+	VDAG_00207T0	IntronR	YES	YES	YES
Supercontig_1.1	2286564	2286676	-	VDAG_00686T0	IntronR	YES	NO	YES
Supercontig_1.1	375516	375670	+	VDAG_00111T0	IntronR	YES	NO	YES
Supercontig_1.1	776259	776309	+	VDAG_00222T0	IntronR	YES	NO	YES
Supercontig_1.1	2608966	2609121	-	VDAG_00794T0	IntronR	NO	NO	YES
Supercontig_1.1	555578	555726	-	VDAG_00154T0	IntronR	YES	YES	YES
Supercontig_1.1	803535	803596	+	VDAG_00236T0	IntronR	YES	YES	YES
Supercontig_1.1	486014	486069	-	VDAG_00135T0	IntronR	NO	YES	YES
Supercontig_1.1	1824110	1824153	-	VDAG_00555T0	IntronR	YES	YES	YES
Supercontig_1.1	2232372	2232778	+	VDAG_00670T0	IntronR	YES	NO	YES
Supercontig_1.1	848742	848823	+	VDAG_00253T0	IntronR	YES	NO	YES
Supercontig_1.1	233129	233231	+	VDAG_00067T0	IntronR	NO	NO	YES
Supercontig_1.1	2387802	2387858	+	VDAG_00715T0	IntronR	YES	YES	YES
Supercontig_1.1	1149126	1149377	-	VDAG_00344T0	IntronR	YES	YES	YES
Supercontig_1.1	545958	546058	-	VDAG_00152T0	IntronR	NO	YES	YES
Supercontig_1.1	721771	721840	+	VDAG_00200T0	IntronR	YES	NO	YES
Supercontig_1.1	1209010	1209078	+	VDAG_00360T0	IntronR	YES	NO	YES
Supercontig_1.1	2276827	2277064	+	VDAG_00683T0	IntronR	YES	YES	YES
Supercontig_1.1	2466372	2466451	+	VDAG_00744T0	IntronR	YES	YES	YES
Supercontig_1.1	2085576	2085648	+	VDAG_00626T0	IntronR	YES	YES	YES
Supercontig_1.1	1187391	1187522	+	VDAG_00353T0	IntronR	YES	YES	YES
Supercontig_1.1	1551863	1552081	+	VDAG_00462T0	IntronR	YES	NO	YES
Supercontig_1.1	1878627	1878721	-	VDAG_00573T0	IntronR	YES	YES	YES
Supercontig_1.1	1344387	1344935	-	VDAG_00404T0	IntronR	YES	YES	YES
Supercontig_1.1	1909259	1909462	+	VDAG_00581T0	IntronR	NO	YES	YES
Supercontig_1.1	2126987	2127311	-	VDAG_00637T0	IntronR	YES	YES	YES
Supercontig_1.1	2246200	2246345	+	VDAG_00675T0	IntronR	NO	YES	YES
Supercontig_1.1	2060551	2060632	-	VDAG_00619T0	IntronR	YES	YES	YES
Supercontig_1.1	253167	253230	+	VDAG_00070T0	IntronR	YES	NO	YES
Supercontig_1.1	2154802	2155138	+	VDAG_00645T0	IntronR	YES	NO	YES
Supercontig_1.1	1924333	1924455	-	VDAG_00585T0	IntronR	NO	NO	YES
Supercontig_1.1	1797566	1797892	-	VDAG_00547T0	IntronR	YES	YES	YES
Supercontig_1.1	375371	375454	+	VDAG_00111T0	IntronR	YES	YES	YES
Supercontig_1.1	561752	562170	+	VDAG_00155T0	IntronR	YES	YES	YES
Supercontig_1.1	121904	121987	-	VDAG_00036T0	IntronR	NO	YES	YES
Supercontig_1.1	973717	973930	+	VDAG_00297T0	IntronR	YES	YES	YES
Supercontig_1.1	1759348	1759399	+	VDAG_00533T0	IntronR	YES	YES	YES
Supercontig_1.1	801759	801821	-	VDAG_00235T0	IntronR	YES	YES	YES
Supercontig_1.1	46996	47225	-	VDAG_00009T0	IntronR	YES	YES	YES
Supercontig_1.1	1104073	1104182	+	VDAG_00334T0	IntronR	YES	YES	YES
Supercontig_1.1	2422587	2422647	+	VDAG_00728T0	IntronR	YES	YES	YES
Supercontig_1.1	1478041	1478269	+	VDAG_00442T0	IntronR	YES	YES	YES
Supercontig_1.1	1554705	1554797	-	VDAG_00463T0	IntronR	YES	YES	YES
Supercontig_1.1	486141	486198	-	VDAG_00135T0	IntronR	NO	YES	YES
Supercontig_1.1	1908703	1908806	+	VDAG_00581T0	IntronR	NO	YES	YES
Supercontig_1.1	1907406	1907651	+	VDAG_00581T0	IntronR	YES	YES	YES
Supercontig_1.1	1349685	1349952	-	VDAG_00406T0	IntronR	NO	YES	YES
Supercontig_1.1	39544	39615	-	VDAG_00007T0	IntronR	NO	YES	YES
Supercontig_1.1	2286139	2286193	-	VDAG_00686T0	IntronR	NO	YES	YES
Supercontig_1.1	2226482	2226629	-	VDAG_00668T0	IntronR	NO	NO	YES
Supercontig_1.1	2032412	2032557	-	VDAG_00612T0	IntronR	NO	YES	YES
Supercontig_1.1	2203497	2204428	+	VDAG_00661T0	IntronR	YES	YES	YES
Supercontig_1.1	2315892	2316125	-	VDAG_00693T0	IntronR	YES	YES	YES
Supercontig_1.1	576941	577039	+	VDAG_00160T0	IntronR	YES	YES	YES
Supercontig_1.1	1543984	1544108	+	VDAG_00460T0	IntronR	YES	NO	YES
Supercontig_1.1	264970	265042	-	VDAG_00074T0	IntronR	YES	YES	YES
Supercontig_1.1	1621436	1621490	+	VDAG_00489T0	IntronR	YES	NO	YES
Supercontig_1.1	2245620	2245690	+	VDAG_00675T0	IntronR	YES	YES	YES
Supercontig_1.1	454256	454330	+	VDAG_00134T0	IntronR	NO	NO	YES
Supercontig_1.1	2162808	2162870	-	VDAG_00647T0	IntronR	YES	YES	YES
Supercontig_1.1	1035224	1035330	-	VDAG_00316T0	IntronR	YES	YES	YES
Supercontig_1.1	712918	713009	-	VDAG_00198T0	IntronR	YES	YES	YES
Supercontig_1.1	1565547	1565610	-	VDAG_00466T0	IntronR	NO	YES	YES
Supercontig_1.1	837738	837789	+	VDAG_00249T0	IntronR	YES	YES	YES
Supercontig_1.1	2661440	2661845	+	VDAG_00807T0	IntronR	YES	NO	YES
Supercontig_1.1	1952398	1952609	-	VDAG_00590T0	IntronR	YES	YES	YES
Supercontig_1.1	1721815	1722242	-	VDAG_00520T0	IntronR	YES	YES	YES
Supercontig_1.1	860764	860845	-	VDAG_00259T0	IntronR	YES	YES	YES
Supercontig_1.1	1120344	1121128	-	VDAG_00337T0	IntronR	YES	YES	YES
Supercontig_1.1	1525706	1525762	-	VDAG_00457T0	IntronR	NO	YES	YES
Supercontig_1.1	2292206	2292357	+	VDAG_00687T0	IntronR	YES	YES	YES
Supercontig_1.1	972417	972480	+	VDAG_00296T0	IntronR	YES	NO	YES
Supercontig_1.1	1642299	1642371	-	VDAG_00498T0	IntronR	YES	NO	YES
Supercontig_1.1	1989147	1989212	+	VDAG_00600T0	IntronR	YES	NO	YES
Supercontig_1.1	1613404	1613884	-	VDAG_00483T0	IntronR	YES	YES	YES
Supercontig_1.1	942671	942724	+	VDAG_00289T0	IntronR	YES	NO	YES
Supercontig_1.1	1650275	1650358	+	VDAG_00501T0	IntronR	NO	NO	YES
Supercontig_1.1	2427382	2427440	-	VDAG_00730T0	IntronR	NO	NO	YES
Supercontig_1.1	1029175	1029309	+	VDAG_00313T0	IntronR	YES	YES	YES
Supercontig_1.1	1298697	1299190	+	VDAG_00391T0	IntronR	NO	YES	YES
Supercontig_1.1	1216323	1216397	+	VDAG_00363T0	IntronR	NO	NO	YES
Supercontig_1.1	990794	991064	-	VDAG_00302T0	IntronR	YES	YES	YES
Supercontig_1.1	121598	121741	-	VDAG_00036T0	IntronR	NO	YES	YES
Supercontig_1.1	2429956	2430075	-	VDAG_00731T0	IntronR	YES	NO	YES
Supercontig_1.1	346926	348665	-	VDAG_00099T0	IntronR	YES	YES	YES
Supercontig_1.1	2407752	2407818	+	VDAG_00721T0	IntronR	YES	YES	YES
Supercontig_1.1	422989	423053	+	VDAG_00124T0	IntronR	YES	YES	YES
Supercontig_1.1	1198649	1198723	+	VDAG_00357T0	IntronR	YES	YES	YES
Supercontig_1.1	746570	746704	-	VDAG_00209T0	IntronR	YES	YES	YES
Supercontig_1.1	142675	142804	+	VDAG_00042T0	IntronR	NO	YES	YES
Supercontig_1.1	1451273	1451422	+	VDAG_00433T0	IntronR	YES	YES	YES
Supercontig_1.1	2540839	2540926	+	VDAG_00768T0	IntronR	NO	YES	YES
Supercontig_1.1	80696	80749	-	VDAG_00020T0	IntronR	NO	YES	YES
Supercontig_1.1	1203684	1204204	-	VDAG_00358T0	IntronR	YES	YES	YES
Supercontig_1.1	2218439	2218655	+	VDAG_00667T0	IntronR	NO	NO	YES
Supercontig_1.1	207468	207582	+	VDAG_00061T0	IntronR	YES	YES	YES
Supercontig_1.1	1818685	1818753	+	VDAG_00553T0	IntronR	YES	YES	YES
Supercontig_1.1	252028	252334	+	VDAG_00070T0	IntronR	YES	YES	YES
Supercontig_1.1	852005	852600	-	VDAG_00255T0	IntronR	YES	YES	YES
Supercontig_1.1	1481221	1481568	-	VDAG_00443T0	IntronR	NO	NO	YES
Supercontig_1.1	1475630	1475789	-	VDAG_00440T0	IntronR	YES	YES	YES
Supercontig_1.1	1349384	1349637	-	VDAG_00406T0	IntronR	YES	YES	YES
Supercontig_1.1	752785	752868	-	VDAG_00212T0	IntronR	YES	YES	YES
Supercontig_1.1	2000400	2000572	+	VDAG_00603T0	IntronR	YES	YES	YES
Supercontig_1.1	39380	39517	-	VDAG_00007T0	IntronR	NO	YES	YES
Supercontig_1.1	2404353	2404475	-	VDAG_00720T0	IntronR	YES	YES	YES
Supercontig_1.1	1923479	1923550	-	VDAG_00585T0	IntronR	YES	NO	YES
Supercontig_1.1	444521	444623	-	VDAG_00130T0	IntronR	NO	YES	YES
Supercontig_1.1	1732649	1732690	-	VDAG_00524T0	IntronR	YES	YES	YES
Supercontig_1.1	2063938	2064179	+	VDAG_00620T0	IntronR	YES	NO	YES
Supercontig_1.1	595706	595801	-	VDAG_00165T0	IntronR	YES	YES	YES
Supercontig_1.1	1316412	1316546	-	VDAG_00395T0	IntronR	YES	YES	YES
Supercontig_1.1	1873702	1873777	-	VDAG_00571T0	IntronR	YES	YES	YES
Supercontig_1.1	1885908	1885966	-	VDAG_00575T0	IntronR	NO	NO	YES
Supercontig_1.1	1670491	1670676	+	VDAG_00510T0	IntronR	YES	YES	YES
Supercontig_1.1	2519114	2519723	-	VDAG_00762T0	IntronR	YES	YES	YES
Supercontig_1.1	499142	499251	-	VDAG_00142T0	IntronR	YES	YES	YES
Supercontig_1.1	929880	929925	+	VDAG_00284T0	IntronR	YES	YES	YES
Supercontig_1.1	213477	213592	+	VDAG_00062T0	IntronR	YES	YES	YES
Supercontig_1.1	744589	744671	+	VDAG_00208T0	IntronR	YES	YES	YES
Supercontig_1.1	2295549	2295626	+	VDAG_00688T0	IntronR	NO	YES	YES
Supercontig_1.1	2618518	2618616	-	VDAG_00797T0	IntronR	NO	YES	YES
Supercontig_1.1	993909	993969	+	VDAG_00303T0	IntronR	NO	NO	YES
Supercontig_1.1	2534216	2534315	-	VDAG_00766T0	IntronR	YES	YES	YES
Supercontig_1.1	1769972	1770028	-	VDAG_00538T0	IntronR	YES	YES	YES
Supercontig_1.1	616911	616963	-	VDAG_00169T0	IntronR	NO	YES	YES
Supercontig_1.1	1604411	1604760	+	VDAG_00480T0	IntronR	NO	YES	YES
Supercontig_1.1	2009593	2009668	-	VDAG_00605T0	IntronR	YES	NO	YES
Supercontig_1.1	15713	15774	+	VDAG_00001T0	IntronR	YES	YES	YES
Supercontig_1.1	722281	722540	+	VDAG_00200T0	IntronR	YES	YES	YES
Supercontig_1.1	819014	819093	+	VDAG_00243T0	IntronR	YES	YES	YES
Supercontig_1.1	2450885	2451377	-	VDAG_00740T0	IntronR	YES	YES	YES
Supercontig_1.1	2508863	2509437	+	VDAG_00757T0	IntronR	YES	YES	YES
Supercontig_1.1	200408	200579	+	VDAG_00059T0	IntronR	YES	NO	YES
Supercontig_1.1	200818	201279	+	VDAG_00059T0	IntronR	YES	NO	YES
Supercontig_1.1	1049899	1049976	-	VDAG_00319T0	IntronR	YES	NO	YES
Supercontig_1.1	1746660	1747212	-	VDAG_00529T0	IntronR	YES	YES	YES
Supercontig_1.1	1591831	1592116	+	VDAG_00476T0	IntronR	YES	YES	YES
Supercontig_1.1	217559	217637	+	VDAG_00063T0	IntronR	YES	YES	YES
Supercontig_1.1	1526698	1526861	-	VDAG_00457T0	IntronR	NO	YES	YES
Supercontig_1.1	2035253	2035308	+	VDAG_00613T0	IntronR	YES	YES	YES
Supercontig_1.1	1979364	1979440	-	VDAG_00596T0	IntronR	YES	YES	YES
Supercontig_1.1	952583	952642	-	VDAG_00291T0	IntronR	YES	YES	YES
Supercontig_1.1	1374393	1374438	-	VDAG_00415T0	IntronR	YES	YES	YES
Supercontig_1.1	412984	413053	+	VDAG_00121T0	IntronR	NO	YES	YES
Supercontig_1.1	707479	707816	-	VDAG_00196T0	IntronR	YES	YES	YES
Supercontig_1.1	792199	792331	-	VDAG_00228T0	IntronR	YES	YES	YES
Supercontig_1.1	1321554	1321761	-	VDAG_00396T0	IntronR	YES	YES	YES
Supercontig_1.1	616789	616864	-	VDAG_00169T0	IntronR	YES	NO	YES
Supercontig_1.1	790787	790851	+	VDAG_00227T0	IntronR	YES	YES	YES
Supercontig_1.1	2181266	2181663	+	VDAG_00652T0	IntronR	YES	YES	YES
Supercontig_1.1	117835	118185	+	VDAG_00035T0	IntronR	YES	YES	YES
Supercontig_1.1	1536140	1536318	+	VDAG_00460T0	IntronR	NO	YES	YES
Supercontig_1.1	1471850	1471925	-	VDAG_00439T0	IntronR	YES	YES	YES
Supercontig_1.1	132692	132752	-	VDAG_00040T0	IntronR	YES	NO	YES
Supercontig_1.1	1673647	1673676	+	VDAG_00510T0	IntronR	YES	YES	YES
Supercontig_1.1	694839	695117	+	VDAG_00192T0	IntronR	YES	YES	YES
Supercontig_1.1	961682	961794	+	VDAG_00293T0	IntronR	YES	YES	YES
Supercontig_1.1	2260539	2260671	+	VDAG_00681T0	IntronR	YES	NO	YES
Supercontig_1.1	1137487	1137659	-	VDAG_00342T0	IntronR	YES	YES	YES
Supercontig_1.1	1505036	1505096	-	VDAG_00450T0	IntronR	YES	YES	YES
Supercontig_1.1	916582	916711	+	VDAG_00280T0	IntronR	YES	YES	YES
Supercontig_1.1	1895399	1895516	+	VDAG_00578T0	IntronR	YES	YES	YES
Supercontig_1.1	519481	519592	+	VDAG_00147T0	IntronR	NO	YES	YES
Supercontig_1.1	642464	642517	+	VDAG_00175T0	IntronR	YES	YES	YES
Supercontig_1.1	1982517	1982595	+	VDAG_00597T0	IntronR	YES	YES	YES
Supercontig_1.1	2213869	2214028	+	VDAG_00665T0	IntronR	YES	YES	YES
Supercontig_1.1	1236863	1236921	+	VDAG_00371T0	IntronR	NO	YES	YES
Supercontig_1.1	759451	759478	+	VDAG_00214T0	IntronR	YES	YES	YES
Supercontig_1.1	2295245	2295304	+	VDAG_00688T0	IntronR	YES	YES	YES
Supercontig_1.1	1148848	1148979	-	VDAG_00344T0	IntronR	YES	YES	YES
Supercontig_1.1	2306749	2306799	+	VDAG_00689T0	IntronR	YES	YES	YES
Supercontig_1.1	1689654	1689709	-	VDAG_00514T0	IntronR	YES	YES	YES
Supercontig_1.1	2299476	2299541	+	VDAG_00688T0	IntronR	YES	YES	YES
Supercontig_1.1	2176355	2176540	+	VDAG_00651T0	IntronR	YES	YES	YES
Supercontig_1.1	1349275	1349324	-	VDAG_00406T0	IntronR	YES	YES	YES
Supercontig_1.1	2175725	2176251	+	VDAG_00651T0	IntronR	NO	YES	YES
Supercontig_1.1	1923671	1924105	-	VDAG_00585T0	IntronR	YES	YES	YES
Supercontig_1.1	966110	966206	+	VDAG_00293T0	IntronR	YES	YES	YES
Supercontig_1.1	981643	981717	+	VDAG_00299T0	IntronR	YES	YES	YES
Supercontig_1.1	814086	814365	+	VDAG_00242T0	IntronR	YES	YES	YES
Supercontig_1.1	718965	719018	-	VDAG_00199T0	IntronR	YES	NO	YES
Supercontig_1.1	578476	578605	-	VDAG_00161T0	IntronR	YES	YES	YES
Supercontig_1.1	2181738	2181798	+	VDAG_00652T0	IntronR	YES	YES	YES
Supercontig_1.1	198818	198876	+	VDAG_00059T0	IntronR	YES	NO	YES
Supercontig_1.1	2035114	2035174	+	VDAG_00613T0	IntronR	YES	YES	YES
Supercontig_1.1	305060	305127	+	VDAG_00088T0	IntronR	NO	YES	YES
Supercontig_1.1	2021135	2021579	-	VDAG_00609T0	IntronR	YES	YES	YES
Supercontig_1.1	2436863	2436920	+	VDAG_00735T0	IntronR	YES	NO	YES
Supercontig_1.1	1131671	1131848	+	VDAG_00341T0	IntronR	YES	YES	YES
Supercontig_1.1	297384	297454	-	VDAG_00085T0	IntronR	YES	NO	YES
Supercontig_1.1	2411780	2411844	-	VDAG_00723T0	IntronR	YES	YES	YES
Supercontig_1.1	778997	779136	-	VDAG_00223T0	IntronR	YES	YES	YES
Supercontig_1.1	2245453	2245589	+	VDAG_00675T0	IntronR	YES	YES	YES
Supercontig_1.1	1793297	1793407	+	VDAG_00545T0	IntronR	YES	YES	YES
Supercontig_1.1	1571325	1571367	+	VDAG_00468T0	IntronR	YES	YES	YES
Supercontig_1.1	1320459	1320522	-	VDAG_00396T0	IntronR	YES	YES	YES
Supercontig_1.1	1905806	1905867	+	VDAG_00581T0	IntronR	NO	YES	YES
Supercontig_1.1	1868316	1868707	-	VDAG_00570T0	IntronR	YES	YES	YES
Supercontig_1.1	233247	233679	+	VDAG_00067T0	IntronR	YES	NO	YES
Supercontig_1.1	1368478	1368607	+	VDAG_00412T0	IntronR	YES	YES	YES
Supercontig_1.1	1337543	1337618	-	VDAG_00402T0	IntronR	YES	YES	YES
Supercontig_1.1	738272	738406	+	VDAG_00206T0	IntronR	YES	YES	YES
Supercontig_1.1	2468221	2468283	-	VDAG_00745T0	IntronR	YES	NO	NO
Supercontig_1.1	514623	514679	+	VDAG_00146T0	IntronR	YES	NO	NO
Supercontig_1.1	969537	969648	-	VDAG_00295T0	IntronR	YES	NO	NO
Supercontig_1.1	785842	785913	+	VDAG_00225T0	IntronR	YES	NO	NO
Supercontig_1.1	1621909	1621977	+	VDAG_00489T0	IntronR	YES	NO	NO
Supercontig_1.1	1374538	1374606	-	VDAG_00415T0	IntronR	YES	NO	NO
Supercontig_1.1	1654894	1654991	+	VDAG_00502T0	IntronR	YES	NO	NO
Supercontig_1.1	1505326	1505406	-	VDAG_00450T0	IntronR	YES	NO	NO
Supercontig_1.1	561068	561145	+	VDAG_00155T0	IntronR	YES	NO	NO
Supercontig_1.1	2204782	2205206	+	VDAG_00661T0	IntronR	YES	NO	NO
Supercontig_1.1	99181	99243	+	VDAG_00029T0	IntronR	YES	NO	NO
Supercontig_1.1	1098083	1098616	+	VDAG_00333T0	IntronR	NO	YES	NO
Supercontig_1.1	1261291	1261350	-	VDAG_00377T0	IntronR	NO	YES	NO
Supercontig_1.1	1186592	1186660	+	VDAG_00353T0	IntronR	NO	YES	NO
Supercontig_1.1	1408793	1409614	-	VDAG_00423T0	IntronR	NO	YES	NO
Supercontig_1.1	265221	265432	-	VDAG_00074T0	IntronR	NO	YES	NO
Supercontig_1.1	1189550	1189608	+	VDAG_00354T0	IntronR	NO	YES	NO
Supercontig_1.1	1370123	1370177	-	VDAG_00413T0	IntronR	NO	YES	NO
Supercontig_1.1	1565911	1566107	-	VDAG_00466T0	IntronR	NO	YES	NO
Supercontig_1.1	370966	371104	+	VDAG_00108T0	IntronR	NO	YES	NO
Supercontig_1.1	862962	863034	-	VDAG_00260T0	IntronR	NO	YES	NO
Supercontig_1.1	2158368	2158705	-	VDAG_00646T0	IntronR	NO	YES	NO
Supercontig_1.1	774886	774950	-	VDAG_00221T0	IntronR	NO	YES	NO
Supercontig_1.1	1261161	1261247	-	VDAG_00377T0	IntronR	NO	YES	NO
Supercontig_1.1	1219808	1219869	+	VDAG_00365T0	IntronR	NO	YES	NO
Supercontig_1.1	1724273	1724336	-	VDAG_00520T0	IntronR	NO	YES	NO
Supercontig_1.10	1020397	1020842	+	VDAG_05600T0	IntronR	YES	NO	YES
Supercontig_1.10	297126	297464	-	VDAG_05385T0	IntronR	YES	NO	YES
Supercontig_1.10	1126669	1126761	-	VDAG_05630T0	IntronR	NO	YES	YES
Supercontig_1.10	476274	476338	-	VDAG_05442T0	IntronR	YES	NO	YES
Supercontig_1.10	762762	762838	-	VDAG_05517T0	IntronR	YES	NO	YES
Supercontig_1.10	679737	679788	+	VDAG_05501T0	IntronR	NO	NO	YES
Supercontig_1.10	81442	81496	+	VDAG_05315T0	IntronR	NO	YES	YES
Supercontig_1.10	454893	454942	-	VDAG_05435T0	IntronR	NO	YES	YES
Supercontig_1.10	1093950	1094035	+	VDAG_05618T0	IntronR	YES	YES	YES
Supercontig_1.10	482860	482932	-	VDAG_05444T0	IntronR	NO	YES	YES
Supercontig_1.10	281254	281322	+	VDAG_05379T0	IntronR	YES	YES	YES
Supercontig_1.10	934891	935488	+	VDAG_05571T0	IntronR	YES	YES	YES
Supercontig_1.10	384894	385004	-	VDAG_05414T0	IntronR	YES	YES	YES
Supercontig_1.10	392722	392912	+	VDAG_05417T0	IntronR	YES	YES	YES
Supercontig_1.10	593518	593556	+	VDAG_05478T0	IntronR	YES	YES	YES
Supercontig_1.10	1085425	1085491	-	VDAG_05615T0	IntronR	YES	YES	YES
Supercontig_1.10	59642	59777	-	VDAG_05313T0	IntronR	YES	YES	YES
Supercontig_1.10	521315	521422	-	VDAG_05456T0	IntronR	YES	NO	YES
Supercontig_1.10	771509	771589	-	VDAG_05521T0	IntronR	YES	YES	YES
Supercontig_1.10	848123	848271	+	VDAG_05542T0	IntronR	YES	YES	YES
Supercontig_1.10	927909	928146	+	VDAG_05568T0	IntronR	YES	NO	YES
Supercontig_1.10	1038862	1039193	-	VDAG_05606T0	IntronR	YES	NO	YES
Supercontig_1.10	1114497	1114559	+	VDAG_05625T0	IntronR	YES	YES	YES
Supercontig_1.10	728391	728464	-	VDAG_05512T0	IntronR	YES	YES	YES
Supercontig_1.10	701294	701375	-	VDAG_05508T0	IntronR	NO	YES	YES
Supercontig_1.10	1065604	1065746	+	VDAG_05610T0	IntronR	YES	YES	YES
Supercontig_1.10	1043430	1043529	+	VDAG_05607T0	IntronR	NO	YES	YES
Supercontig_1.10	997659	998032	-	VDAG_05594T0	IntronR	YES	YES	YES
Supercontig_1.10	366588	367166	-	VDAG_05407T0	IntronR	NO	YES	YES
Supercontig_1.10	567550	567666	-	VDAG_05471T0	IntronR	YES	YES	YES
Supercontig_1.10	85562	85617	-	VDAG_05318T0	IntronR	YES	YES	YES
Supercontig_1.10	1106291	1106393	-	VDAG_05623T0	IntronR	NO	YES	YES
Supercontig_1.10	472355	472540	-	VDAG_05440T0	IntronR	YES	YES	YES
Supercontig_1.10	458684	458772	-	VDAG_05437T0	IntronR	YES	YES	YES
Supercontig_1.10	69189	69337	+	VDAG_05314T0	IntronR	NO	YES	YES
Supercontig_1.10	66383	66539	+	VDAG_05314T0	IntronR	NO	YES	YES
Supercontig_1.10	987945	988115	+	VDAG_05590T0	IntronR	YES	YES	YES
Supercontig_1.10	402644	402894	+	VDAG_05419T0	IntronR	YES	NO	YES
Supercontig_1.10	149717	149952	+	VDAG_05341T0	IntronR	YES	YES	YES
Supercontig_1.10	1119122	1119573	-	VDAG_05627T0	IntronR	YES	YES	YES
Supercontig_1.10	609630	609745	+	VDAG_05482T0	IntronR	YES	YES	YES
Supercontig_1.10	875531	875591	+	VDAG_05551T0	IntronR	YES	YES	YES
Supercontig_1.10	305567	305728	-	VDAG_05390T0	IntronR	YES	NO	YES
Supercontig_1.10	696431	696707	-	VDAG_05506T0	IntronR	YES	YES	YES
Supercontig_1.10	71786	71917	+	VDAG_05314T0	IntronR	NO	YES	YES
Supercontig_1.10	865940	866006	-	VDAG_05548T0	IntronR	YES	YES	YES
Supercontig_1.10	680742	680801	+	VDAG_05501T0	IntronR	YES	YES	YES
Supercontig_1.10	215981	216058	+	VDAG_05361T0	IntronR	NO	NO	YES
Supercontig_1.10	699024	699224	+	VDAG_05507T0	IntronR	NO	NO	YES
Supercontig_1.10	219023	219391	-	VDAG_05362T0	IntronR	YES	YES	YES
Supercontig_1.10	123713	124208	-	VDAG_05332T0	IntronR	YES	YES	YES
Supercontig_1.10	807841	808043	+	VDAG_05528T0	IntronR	NO	NO	YES
Supercontig_1.10	803006	803071	-	VDAG_05527T0	IntronR	YES	YES	YES
Supercontig_1.10	998964	999193	-	VDAG_05595T0	IntronR	YES	YES	YES
Supercontig_1.10	383986	384082	+	VDAG_05413T0	IntronR	YES	YES	YES
Supercontig_1.10	592919	592983	+	VDAG_05478T0	IntronR	YES	YES	YES
Supercontig_1.10	433508	433571	+	VDAG_05425T0	IntronR	YES	NO	YES
Supercontig_1.10	69546	69712	+	VDAG_05314T0	IntronR	YES	YES	YES
Supercontig_1.10	380914	381177	+	VDAG_05412T0	IntronR	YES	YES	YES
Supercontig_1.10	451133	451265	-	VDAG_05433T0	IntronR	YES	NO	YES
Supercontig_1.10	284333	284546	-	VDAG_05381T0	IntronR	YES	NO	YES
Supercontig_1.10	1085792	1085873	-	VDAG_05615T0	IntronR	YES	YES	YES
Supercontig_1.10	401677	401735	-	VDAG_05418T0	IntronR	NO	NO	YES
Supercontig_1.10	361667	361946	+	VDAG_05405T0	IntronR	YES	NO	YES
Supercontig_1.10	231803	231900	+	VDAG_05366T0	IntronR	NO	YES	YES
Supercontig_1.10	844041	844097	+	VDAG_05540T0	IntronR	YES	YES	YES
Supercontig_1.10	150069	150128	+	VDAG_05341T0	IntronR	YES	NO	YES
Supercontig_1.10	791881	792426	+	VDAG_05525T0	IntronR	YES	YES	YES
Supercontig_1.10	401124	401561	-	VDAG_05418T0	IntronR	YES	NO	YES
Supercontig_1.10	1120566	1120629	+	VDAG_05628T0	IntronR	YES	YES	YES
Supercontig_1.10	234478	234539	+	VDAG_05366T0	IntronR	YES	YES	YES
Supercontig_1.10	561633	562617	+	VDAG_05469T0	IntronR	YES	YES	YES
Supercontig_1.10	434374	434576	-	VDAG_05426T0	IntronR	YES	NO	YES
Supercontig_1.10	767747	767944	-	VDAG_05520T0	IntronR	YES	NO	YES
Supercontig_1.10	318552	318610	-	VDAG_05394T0	IntronR	NO	NO	YES
Supercontig_1.10	575908	576656	-	VDAG_05474T0	IntronR	YES	YES	YES
Supercontig_1.10	762002	762055	-	VDAG_05517T0	IntronR	YES	YES	YES
Supercontig_1.10	922652	922709	+	VDAG_05566T0	IntronR	NO	NO	YES
Supercontig_1.10	38745	39169	+	VDAG_05304T0	IntronR	YES	YES	YES
Supercontig_1.10	84533	84588	-	VDAG_05317T0	IntronR	YES	YES	YES
Supercontig_1.10	24524	24562	-	VDAG_05300T0	IntronR	YES	NO	YES
Supercontig_1.10	684324	685805	-	VDAG_05502T0	IntronR	YES	YES	YES
Supercontig_1.10	496417	496497	+	VDAG_05447T0	IntronR	YES	YES	YES
Supercontig_1.10	563186	563563	+	VDAG_05469T0	IntronR	YES	NO	YES
Supercontig_1.10	646197	646780	-	VDAG_05492T0	IntronR	YES	YES	YES
Supercontig_1.10	701462	701524	-	VDAG_05508T0	IntronR	NO	YES	YES
Supercontig_1.10	660103	660130	-	VDAG_05493T0	IntronR	YES	YES	YES
Supercontig_1.10	363465	363558	+	VDAG_05406T0	IntronR	YES	NO	YES
Supercontig_1.10	133429	133480	-	VDAG_05335T0	IntronR	YES	NO	YES
Supercontig_1.10	121178	121233	-	VDAG_05331T0	IntronR	YES	NO	YES
Supercontig_1.10	1059416	1059534	+	VDAG_05609T0	IntronR	YES	YES	YES
Supercontig_1.10	162355	162499	-	VDAG_05346T0	IntronR	YES	YES	YES
Supercontig_1.10	576754	576950	-	VDAG_05474T0	IntronR	YES	YES	YES
Supercontig_1.10	363816	363877	+	VDAG_05406T0	IntronR	NO	NO	YES
Supercontig_1.10	511576	512254	+	VDAG_05453T0	IntronR	YES	NO	YES
Supercontig_1.10	99945	100012	-	VDAG_05323T0	IntronR	NO	YES	YES
Supercontig_1.10	51717	51839	-	VDAG_05310T0	IntronR	YES	YES	YES
Supercontig_1.10	829146	829196	-	VDAG_05536T0	IntronR	YES	YES	YES
Supercontig_1.10	354613	355046	+	VDAG_05403T0	IntronR	YES	NO	YES
Supercontig_1.10	188449	188566	+	VDAG_05353T0	IntronR	YES	YES	YES
Supercontig_1.10	293595	293739	+	VDAG_05383T0	IntronR	YES	YES	YES
Supercontig_1.10	874822	874888	+	VDAG_05551T0	IntronR	YES	NO	NO
Supercontig_1.10	661611	661664	+	VDAG_05494T0	IntronR	YES	NO	NO
Supercontig_1.10	873081	873173	-	VDAG_05550T0	IntronR	YES	NO	NO
Supercontig_1.10	1116641	1116708	+	VDAG_05626T0	IntronR	NO	YES	NO
Supercontig_1.10	937034	937108	-	VDAG_05572T0	IntronR	NO	YES	NO
Supercontig_1.10	547976	548088	+	VDAG_05464T0	IntronR	NO	YES	NO
Supercontig_1.10	1090199	1090257	+	VDAG_05617T0	IntronR	NO	YES	NO
Supercontig_1.10	569724	569778	-	VDAG_05472T0	IntronR	NO	YES	NO
Supercontig_1.10	87881	88328	-	VDAG_05318T0	IntronR	NO	YES	NO
Supercontig_1.10	1120304	1120357	+	VDAG_05628T0	IntronR	NO	YES	NO
Supercontig_1.10	632063	632134	+	VDAG_05487T0	IntronR	NO	YES	NO
Supercontig_1.11	652096	652155	-	VDAG_05847T0	IntronR	NO	NO	YES
Supercontig_1.11	969167	969250	-	VDAG_05937T0	IntronR	YES	NO	YES
Supercontig_1.11	832952	833099	+	VDAG_05903T0	IntronR	YES	NO	YES
Supercontig_1.11	146391	146620	-	VDAG_05685T0	IntronR	YES	YES	YES
Supercontig_1.11	268504	268606	-	VDAG_05721T0	IntronR	YES	NO	YES
Supercontig_1.11	556632	556729	+	VDAG_05814T0	IntronR	YES	YES	YES
Supercontig_1.11	778791	778850	-	VDAG_05884T0	IntronR	YES	YES	YES
Supercontig_1.11	147097	147176	-	VDAG_05685T0	IntronR	NO	YES	YES
Supercontig_1.11	469451	469606	+	VDAG_05783T0	IntronR	YES	YES	YES
Supercontig_1.11	688243	688577	+	VDAG_05857T0	IntronR	YES	YES	YES
Supercontig_1.11	795010	795066	-	VDAG_05890T0	IntronR	YES	NO	YES
Supercontig_1.11	122891	123176	+	VDAG_05675T0	IntronR	YES	YES	YES
Supercontig_1.11	393487	393640	-	VDAG_05762T0	IntronR	YES	YES	YES
Supercontig_1.11	566706	566762	+	VDAG_05817T0	IntronR	YES	NO	YES
Supercontig_1.11	834969	835283	+	VDAG_05903T0	IntronR	YES	YES	YES
Supercontig_1.11	591927	591988	+	VDAG_05825T0	IntronR	YES	NO	YES
Supercontig_1.11	29971	30205	+	VDAG_05640T0	IntronR	YES	NO	YES
Supercontig_1.11	951599	951959	+	VDAG_05935T0	IntronR	NO	NO	YES
Supercontig_1.11	212449	212551	+	VDAG_05702T0	IntronR	NO	YES	YES
Supercontig_1.11	268372	268433	-	VDAG_05721T0	IntronR	YES	NO	YES
Supercontig_1.11	247294	247381	+	VDAG_05712T0	IntronR	YES	YES	YES
Supercontig_1.11	822054	822103	-	VDAG_05898T0	IntronR	NO	YES	YES
Supercontig_1.11	407459	407653	-	VDAG_05767T0	IntronR	YES	NO	YES
Supercontig_1.11	121570	121975	+	VDAG_05675T0	IntronR	YES	YES	YES
Supercontig_1.11	289211	289258	-	VDAG_05727T0	IntronR	YES	YES	YES
Supercontig_1.11	372320	372928	-	VDAG_05758T0	IntronR	YES	YES	YES
Supercontig_1.11	552918	553234	-	VDAG_05812T0	IntronR	YES	YES	YES
Supercontig_1.11	816156	816224	+	VDAG_05897T0	IntronR	NO	YES	YES
Supercontig_1.11	393086	393448	-	VDAG_05762T0	IntronR	YES	NO	YES
Supercontig_1.11	1005500	1005615	-	VDAG_05950T0	IntronR	NO	YES	YES
Supercontig_1.11	857834	857936	-	VDAG_05907T0	IntronR	YES	NO	YES
Supercontig_1.11	675897	676039	-	VDAG_05854T0	IntronR	YES	YES	YES
Supercontig_1.11	249357	249426	-	VDAG_05713T0	IntronR	YES	NO	YES
Supercontig_1.11	958234	958323	+	VDAG_05935T0	IntronR	YES	YES	YES
Supercontig_1.11	889794	889848	-	VDAG_05915T0	IntronR	YES	YES	YES
Supercontig_1.11	176744	176850	-	VDAG_05690T0	IntronR	YES	YES	YES
Supercontig_1.11	251623	251710	+	VDAG_05714T0	IntronR	YES	NO	YES
Supercontig_1.11	324815	325369	+	VDAG_05741T0	IntronR	YES	YES	YES
Supercontig_1.11	198127	198216	-	VDAG_05696T0	IntronR	YES	YES	YES
Supercontig_1.11	863615	863680	-	VDAG_05909T0	IntronR	YES	YES	YES
Supercontig_1.11	197264	197315	-	VDAG_05696T0	IntronR	YES	NO	YES
Supercontig_1.11	784820	785090	+	VDAG_05886T0	IntronR	NO	NO	YES
Supercontig_1.11	584290	584357	-	VDAG_05822T0	IntronR	YES	YES	YES
Supercontig_1.11	519007	519075	-	VDAG_05801T0	IntronR	YES	NO	YES
Supercontig_1.11	435151	435325	-	VDAG_05775T0	IntronR	YES	YES	YES
Supercontig_1.11	251077	251512	+	VDAG_05714T0	IntronR	YES	NO	YES
Supercontig_1.11	20592	20729	+	VDAG_05637T0	IntronR	YES	NO	YES
Supercontig_1.11	467257	467350	+	VDAG_05783T0	IntronR	YES	YES	YES
Supercontig_1.11	376552	376622	-	VDAG_05759T0	IntronR	YES	YES	YES
Supercontig_1.11	172340	172395	-	VDAG_05689T0	IntronR	YES	YES	YES
Supercontig_1.11	30225	30414	+	VDAG_05640T0	IntronR	YES	NO	YES
Supercontig_1.11	925397	925720	-	VDAG_05926T0	IntronR	YES	NO	YES
Supercontig_1.11	452767	452815	+	VDAG_05780T0	IntronR	YES	NO	YES
Supercontig_1.11	733765	733824	+	VDAG_05868T0	IntronR	YES	YES	YES
Supercontig_1.11	649214	649373	-	VDAG_05846T0	IntronR	YES	NO	YES
Supercontig_1.11	193671	194023	+	VDAG_05695T0	IntronR	YES	YES	YES
Supercontig_1.11	518565	518647	-	VDAG_05801T0	IntronR	YES	NO	YES
Supercontig_1.11	957540	957607	+	VDAG_05935T0	IntronR	YES	YES	YES
Supercontig_1.11	146647	147046	-	VDAG_05685T0	IntronR	YES	YES	YES
Supercontig_1.11	930485	930855	-	VDAG_05928T0	IntronR	NO	YES	YES
Supercontig_1.11	858529	858589	-	VDAG_05907T0	IntronR	NO	NO	YES
Supercontig_1.11	604557	604637	-	VDAG_05830T0	IntronR	YES	NO	YES
Supercontig_1.11	742583	742768	+	VDAG_05873T0	IntronR	YES	YES	YES
Supercontig_1.11	293485	293581	+	VDAG_05730T0	IntronR	YES	YES	YES
Supercontig_1.11	438726	439262	+	VDAG_05776T0	IntronR	YES	YES	YES
Supercontig_1.11	310380	310552	-	VDAG_05737T0	IntronR	YES	YES	YES
Supercontig_1.11	658138	658371	+	VDAG_05849T0	IntronR	NO	YES	YES
Supercontig_1.11	983003	983058	+	VDAG_05944T0	IntronR	YES	YES	YES
Supercontig_1.11	479115	479225	-	VDAG_05785T0	IntronR	NO	YES	YES
Supercontig_1.11	29639	29788	+	VDAG_05640T0	IntronR	YES	NO	YES
Supercontig_1.11	996283	996412	-	VDAG_05949T0	IntronR	YES	YES	YES
Supercontig_1.11	421042	421097	+	VDAG_05771T0	IntronR	YES	YES	YES
Supercontig_1.11	933346	933400	-	VDAG_05930T0	IntronR	YES	YES	YES
Supercontig_1.11	165278	165403	-	VDAG_05687T0	IntronR	YES	NO	YES
Supercontig_1.11	518744	518803	-	VDAG_05801T0	IntronR	YES	YES	YES
Supercontig_1.11	476782	476838	-	VDAG_05785T0	IntronR	YES	NO	YES
Supercontig_1.11	949943	950009	+	VDAG_05934T0	IntronR	YES	YES	YES
Supercontig_1.11	450844	450969	-	VDAG_05779T0	IntronR	YES	NO	YES
Supercontig_1.11	858966	859096	-	VDAG_05908T0	IntronR	YES	YES	YES
Supercontig_1.11	376874	376926	-	VDAG_05759T0	IntronR	YES	YES	YES
Supercontig_1.11	915666	915722	+	VDAG_05924T0	IntronR	YES	NO	YES
Supercontig_1.11	499249	499505	+	VDAG_05792T0	IntronR	YES	YES	YES
Supercontig_1.11	776309	776372	-	VDAG_05883T0	IntronR	NO	NO	YES
Supercontig_1.11	625942	626000	+	VDAG_05839T0	IntronR	YES	NO	YES
Supercontig_1.11	915767	915831	+	VDAG_05924T0	IntronR	YES	YES	YES
Supercontig_1.11	915913	915974	+	VDAG_05924T0	IntronR	YES	YES	YES
Supercontig_1.11	632381	632470	+	VDAG_05840T0	IntronR	YES	YES	YES
Supercontig_1.11	952397	952837	+	VDAG_05935T0	IntronR	YES	YES	YES
Supercontig_1.11	301312	301493	+	VDAG_05733T0	IntronR	NO	NO	YES
Supercontig_1.11	573063	573309	-	VDAG_05820T0	IntronR	YES	YES	YES
Supercontig_1.11	690611	690769	-	VDAG_05858T0	IntronR	YES	YES	YES
Supercontig_1.11	221676	221836	-	VDAG_05704T0	IntronR	NO	YES	YES
Supercontig_1.11	785639	786108	+	VDAG_05886T0	IntronR	YES	YES	YES
Supercontig_1.11	915054	915129	+	VDAG_05924T0	IntronR	YES	YES	YES
Supercontig_1.11	406901	407097	-	VDAG_05767T0	IntronR	YES	YES	YES
Supercontig_1.11	510229	510422	-	VDAG_05797T0	IntronR	NO	NO	YES
Supercontig_1.11	612995	613482	-	VDAG_05833T0	IntronR	NO	NO	YES
Supercontig_1.11	413086	413188	-	VDAG_05768T0	IntronR	YES	YES	YES
Supercontig_1.11	518384	518459	-	VDAG_05801T0	IntronR	YES	NO	YES
Supercontig_1.11	634186	634263	-	VDAG_05841T0	IntronR	YES	NO	YES
Supercontig_1.11	644586	644852	-	VDAG_05844T0	IntronR	YES	YES	YES
Supercontig_1.11	605829	605895	-	VDAG_05830T0	IntronR	YES	YES	YES
Supercontig_1.11	749178	749277	+	VDAG_05876T0	IntronR	YES	YES	YES
Supercontig_1.11	132918	132968	-	VDAG_05681T0	IntronR	YES	NO	YES
Supercontig_1.11	674911	674968	+	VDAG_05853T0	IntronR	YES	YES	YES
Supercontig_1.11	555633	556006	+	VDAG_05814T0	IntronR	YES	YES	YES
Supercontig_1.11	119368	119643	+	VDAG_05673T0	IntronR	YES	YES	YES
Supercontig_1.11	108139	108341	+	VDAG_05669T0	IntronR	YES	NO	YES
Supercontig_1.11	745958	746674	+	VDAG_05875T0	IntronR	YES	YES	YES
Supercontig_1.11	723624	723710	+	VDAG_05862T0	IntronR	NO	NO	YES
Supercontig_1.11	81986	82073	-	VDAG_05658T0	IntronR	YES	NO	YES
Supercontig_1.11	914142	914198	+	VDAG_05924T0	IntronR	YES	NO	YES
Supercontig_1.11	845982	846272	-	VDAG_05905T0	IntronR	YES	YES	YES
Supercontig_1.11	298148	298202	-	VDAG_05732T0	IntronR	YES	YES	YES
Supercontig_1.11	166229	166498	-	VDAG_05687T0	IntronR	NO	YES	YES
Supercontig_1.11	413989	414080	-	VDAG_05768T0	IntronR	NO	NO	YES
Supercontig_1.11	641554	641900	-	VDAG_05844T0	IntronR	YES	NO	NO
Supercontig_1.11	140760	141007	+	VDAG_05684T0	IntronR	YES	NO	NO
Supercontig_1.11	660477	660581	-	VDAG_05850T0	IntronR	NO	YES	NO
Supercontig_1.11	325598	325911	+	VDAG_05741T0	IntronR	NO	YES	NO
Supercontig_1.11	1004755	1004807	-	VDAG_05950T0	IntronR	NO	YES	NO
Supercontig_1.11	196910	196989	-	VDAG_05696T0	IntronR	NO	YES	NO
Supercontig_1.11	388520	388579	-	VDAG_05761T0	IntronR	NO	YES	NO
Supercontig_1.11	320752	320807	-	VDAG_05740T0	IntronR	NO	YES	NO
Supercontig_1.12	227326	227409	-	VDAG_06358T0	IntronR	NO	NO	YES
Supercontig_1.12	170715	170858	+	VDAG_06344T0	IntronR	NO	YES	YES
Supercontig_1.12	212088	212152	+	VDAG_06354T0	IntronR	NO	NO	YES
Supercontig_1.12	67337	67522	-	VDAG_06311T0	IntronR	YES	NO	YES
Supercontig_1.12	119765	119842	-	VDAG_06329T0	IntronR	NO	NO	YES
Supercontig_1.12	841452	841744	-	VDAG_06538T0	IntronR	YES	NO	YES
Supercontig_1.12	981925	982584	+	VDAG_06580T0	IntronR	YES	NO	YES
Supercontig_1.12	361149	361270	+	VDAG_06396T0	IntronR	NO	YES	YES
Supercontig_1.12	786124	786180	-	VDAG_06520T0	IntronR	NO	YES	YES
Supercontig_1.12	154206	154298	-	VDAG_06340T0	IntronR	NO	YES	YES
Supercontig_1.12	82747	82807	+	VDAG_06317T0	IntronR	YES	YES	YES
Supercontig_1.12	274417	274513	-	VDAG_06373T0	IntronR	YES	NO	YES
Supercontig_1.12	227583	227723	-	VDAG_06358T0	IntronR	NO	NO	YES
Supercontig_1.12	975899	975957	-	VDAG_06578T0	IntronR	NO	YES	YES
Supercontig_1.12	906979	907343	+	VDAG_06555T0	IntronR	YES	YES	YES
Supercontig_1.12	932499	932598	-	VDAG_06562T0	IntronR	NO	YES	YES
Supercontig_1.12	47697	47956	+	VDAG_06301T0	IntronR	YES	YES	YES
Supercontig_1.12	521563	521754	-	VDAG_06440T0	IntronR	YES	YES	YES
Supercontig_1.12	935431	935589	-	VDAG_06563T0	IntronR	YES	YES	YES
Supercontig_1.12	222315	222450	+	VDAG_06357T0	IntronR	YES	YES	YES
Supercontig_1.12	858643	858750	-	VDAG_06542T0	IntronR	YES	YES	YES
Supercontig_1.12	463142	463494	+	VDAG_06425T0	IntronR	NO	YES	YES
Supercontig_1.12	114360	114427	+	VDAG_06327T0	IntronR	YES	NO	YES
Supercontig_1.12	614685	614753	+	VDAG_06472T0	IntronR	NO	NO	YES
Supercontig_1.12	653755	653862	-	VDAG_06482T0	IntronR	NO	NO	YES
Supercontig_1.12	83325	83389	-	VDAG_06318T0	IntronR	NO	YES	YES
Supercontig_1.12	406824	407206	-	VDAG_06412T0	IntronR	NO	YES	YES
Supercontig_1.12	801065	801167	+	VDAG_06527T0	IntronR	NO	YES	YES
Supercontig_1.12	360721	360798	+	VDAG_06396T0	IntronR	YES	YES	YES
Supercontig_1.12	381736	381813	-	VDAG_06404T0	IntronR	YES	NO	YES
Supercontig_1.12	571326	571669	+	VDAG_06460T0	IntronR	YES	YES	YES
Supercontig_1.12	284411	284625	+	VDAG_06376T0	IntronR	YES	YES	YES
Supercontig_1.12	647032	647095	-	VDAG_06481T0	IntronR	NO	YES	YES
Supercontig_1.12	594924	594973	+	VDAG_06465T0	IntronR	YES	YES	YES
Supercontig_1.12	524047	524113	+	VDAG_06441T0	IntronR	YES	YES	YES
Supercontig_1.12	939971	940350	-	VDAG_06565T0	IntronR	YES	NO	YES
Supercontig_1.12	368910	369083	-	VDAG_06398T0	IntronR	YES	YES	YES
Supercontig_1.12	306015	306124	-	VDAG_06383T0	IntronR	YES	YES	YES
Supercontig_1.12	397312	397719	-	VDAG_06409T0	IntronR	YES	YES	YES
Supercontig_1.12	572934	573000	+	VDAG_06460T0	IntronR	YES	YES	YES
Supercontig_1.12	530220	530377	+	VDAG_06445T0	IntronR	YES	YES	YES
Supercontig_1.12	117535	117646	-	VDAG_06328T0	IntronR	YES	YES	YES
Supercontig_1.12	66972	67177	-	VDAG_06311T0	IntronR	YES	YES	YES
Supercontig_1.12	743013	743466	-	VDAG_06508T0	IntronR	YES	YES	YES
Supercontig_1.12	683918	684835	+	VDAG_06494T0	IntronR	NO	YES	YES
Supercontig_1.12	361310	361530	+	VDAG_06396T0	IntronR	YES	YES	YES
Supercontig_1.12	800963	801044	+	VDAG_06527T0	IntronR	YES	YES	YES
Supercontig_1.12	450866	451038	-	VDAG_06423T0	IntronR	YES	YES	YES
Supercontig_1.12	954586	954781	-	VDAG_06572T0	IntronR	YES	YES	YES
Supercontig_1.12	371613	371684	-	VDAG_06400T0	IntronR	YES	YES	YES
Supercontig_1.12	500774	501022	+	VDAG_06435T0	IntronR	NO	YES	YES
Supercontig_1.12	15094	15152	+	VDAG_06289T0	IntronR	YES	YES	YES
Supercontig_1.12	114099	114184	+	VDAG_06327T0	IntronR	NO	YES	YES
Supercontig_1.12	117420	117457	-	VDAG_06328T0	IntronR	YES	YES	YES
Supercontig_1.12	153875	153938	-	VDAG_06340T0	IntronR	YES	YES	YES
Supercontig_1.12	715956	716056	+	VDAG_06503T0	IntronR	YES	YES	YES
Supercontig_1.12	376132	376185	+	VDAG_06402T0	IntronR	NO	YES	YES
Supercontig_1.12	441089	441440	+	VDAG_06420T0	IntronR	NO	YES	YES
Supercontig_1.12	644282	644336	-	VDAG_06479T0	IntronR	YES	YES	YES
Supercontig_1.12	113123	113191	+	VDAG_06327T0	IntronR	YES	NO	YES
Supercontig_1.12	650075	650259	-	VDAG_06482T0	IntronR	YES	YES	YES
Supercontig_1.12	642759	643521	-	VDAG_06479T0	IntronR	YES	YES	YES
Supercontig_1.12	577520	577646	+	VDAG_06461T0	IntronR	YES	YES	YES
Supercontig_1.12	145751	145826	+	VDAG_06337T0	IntronR	YES	YES	YES
Supercontig_1.12	888649	888706	-	VDAG_06552T0	IntronR	YES	NO	YES
Supercontig_1.12	334669	334858	+	VDAG_06388T0	IntronR	YES	YES	YES
Supercontig_1.12	727975	728058	-	VDAG_06505T0	IntronR	NO	YES	YES
Supercontig_1.12	881882	882027	+	VDAG_06550T0	IntronR	YES	YES	YES
Supercontig_1.12	391942	392365	+	VDAG_06407T0	IntronR	YES	YES	YES
Supercontig_1.12	356506	356721	-	VDAG_06395T0	IntronR	YES	YES	YES
Supercontig_1.12	682107	682214	+	VDAG_06493T0	IntronR	YES	YES	YES
Supercontig_1.12	714779	714839	+	VDAG_06503T0	IntronR	YES	NO	YES
Supercontig_1.12	940615	940672	-	VDAG_06565T0	IntronR	YES	YES	YES
Supercontig_1.12	163891	164032	+	VDAG_06342T0	IntronR	YES	NO	YES
Supercontig_1.12	669056	669194	-	VDAG_06487T0	IntronR	YES	YES	YES
Supercontig_1.12	81856	81927	+	VDAG_06317T0	IntronR	YES	YES	YES
Supercontig_1.12	765528	765630	-	VDAG_06515T0	IntronR	YES	YES	YES
Supercontig_1.12	524633	524854	-	VDAG_06442T0	IntronR	YES	YES	YES
Supercontig_1.12	58014	58071	-	VDAG_06308T0	IntronR	YES	YES	YES
Supercontig_1.12	314944	315009	+	VDAG_06385T0	IntronR	YES	YES	YES
Supercontig_1.12	686533	686623	+	VDAG_06495T0	IntronR	YES	YES	YES
Supercontig_1.12	501199	501250	+	VDAG_06435T0	IntronR	NO	YES	YES
Supercontig_1.12	551868	551955	+	VDAG_06454T0	IntronR	YES	YES	YES
Supercontig_1.12	742542	742607	-	VDAG_06508T0	IntronR	YES	YES	YES
Supercontig_1.12	511869	512012	+	VDAG_06438T0	IntronR	YES	NO	YES
Supercontig_1.12	669899	670120	-	VDAG_06487T0	IntronR	YES	YES	YES
Supercontig_1.12	594321	594406	+	VDAG_06465T0	IntronR	YES	YES	YES
Supercontig_1.12	264737	265170	-	VDAG_06370T0	IntronR	YES	YES	YES
Supercontig_1.12	498643	498696	-	VDAG_06434T0	IntronR	YES	YES	YES
Supercontig_1.12	312058	312220	-	VDAG_06384T0	IntronR	NO	YES	YES
Supercontig_1.12	113009	113063	+	VDAG_06327T0	IntronR	YES	YES	YES
Supercontig_1.12	374165	374477	-	VDAG_06401T0	IntronR	YES	YES	YES
Supercontig_1.12	367622	367725	-	VDAG_06398T0	IntronR	YES	YES	YES
Supercontig_1.12	630517	630594	-	VDAG_06476T0	IntronR	NO	YES	YES
Supercontig_1.12	728781	728885	-	VDAG_06505T0	IntronR	YES	YES	YES
Supercontig_1.12	810415	810558	+	VDAG_06530T0	IntronR	YES	YES	YES
Supercontig_1.12	165847	166693	+	VDAG_06343T0	IntronR	YES	YES	YES
Supercontig_1.12	439307	439459	+	VDAG_06420T0	IntronR	YES	YES	YES
Supercontig_1.12	398694	398767	+	VDAG_06410T0	IntronR	NO	YES	YES
Supercontig_1.12	572721	572858	+	VDAG_06460T0	IntronR	YES	YES	YES
Supercontig_1.12	1014859	1014917	-	VDAG_06594T0	IntronR	YES	YES	YES
Supercontig_1.12	855163	855371	+	VDAG_06541T0	IntronR	YES	YES	YES
Supercontig_1.12	817352	817412	+	VDAG_06532T0	IntronR	YES	YES	YES
Supercontig_1.12	995799	995892	+	VDAG_06587T0	IntronR	YES	YES	YES
Supercontig_1.12	968920	968980	+	VDAG_06575T0	IntronR	YES	YES	YES
Supercontig_1.12	21335	21467	+	VDAG_06291T0	IntronR	NO	YES	YES
Supercontig_1.12	492855	493259	-	VDAG_06433T0	IntronR	YES	YES	YES
Supercontig_1.12	347627	347691	-	VDAG_06391T0	IntronR	YES	NO	NO
Supercontig_1.12	362783	362834	+	VDAG_06396T0	IntronR	YES	NO	NO
Supercontig_1.12	859170	859231	+	VDAG_06543T0	IntronR	YES	NO	NO
Supercontig_1.12	876826	876955	+	VDAG_06549T0	IntronR	YES	NO	NO
Supercontig_1.12	995140	995712	+	VDAG_06587T0	IntronR	YES	NO	NO
Supercontig_1.12	11469	11561	+	VDAG_06287T0	IntronR	NO	YES	NO
Supercontig_1.12	13406	13475	+	VDAG_06288T0	IntronR	NO	YES	NO
Supercontig_1.12	254663	255191	+	VDAG_06366T0	IntronR	NO	YES	NO
Supercontig_1.12	124626	124771	+	VDAG_06332T0	IntronR	NO	YES	NO
Supercontig_1.12	931991	932067	-	VDAG_06562T0	IntronR	NO	YES	NO
Supercontig_1.12	864909	864974	+	VDAG_06546T0	IntronR	NO	YES	NO
Supercontig_1.12	289077	289185	+	VDAG_06377T0	IntronR	NO	YES	NO
Supercontig_1.12	741297	741793	-	VDAG_06508T0	IntronR	NO	YES	NO
Supercontig_1.12	741847	741933	-	VDAG_06508T0	IntronR	NO	YES	NO
Supercontig_1.12	405952	406026	-	VDAG_06412T0	IntronR	NO	YES	NO
Supercontig_1.12	984586	984647	+	VDAG_06582T0	IntronR	NO	YES	NO
Supercontig_1.13	334389	334497	+	VDAG_06065T0	IntronR	YES	NO	YES
Supercontig_1.13	719899	719973	+	VDAG_06179T0	IntronR	YES	NO	YES
Supercontig_1.13	912802	912857	-	VDAG_06254T0	IntronR	YES	NO	YES
Supercontig_1.13	329985	330327	-	VDAG_06064T0	IntronR	YES	YES	YES
Supercontig_1.13	678051	678172	+	VDAG_06164T0	IntronR	NO	YES	YES
Supercontig_1.13	893046	893189	-	VDAG_06248T0	IntronR	YES	YES	YES
Supercontig_1.13	499612	499673	+	VDAG_06110T0	IntronR	YES	NO	YES
Supercontig_1.13	772363	772421	+	VDAG_06200T0	IntronR	YES	YES	YES
Supercontig_1.13	699718	699836	-	VDAG_06170T0	IntronR	YES	YES	YES
Supercontig_1.13	942025	942294	+	VDAG_06268T0	IntronR	YES	YES	YES
Supercontig_1.13	27594	27937	-	VDAG_05964T0	IntronR	YES	YES	YES
Supercontig_1.13	194831	194965	+	VDAG_06024T0	IntronR	YES	NO	YES
Supercontig_1.13	649436	649493	-	VDAG_06153T0	IntronR	NO	NO	YES
Supercontig_1.13	428976	429057	+	VDAG_06085T0	IntronR	YES	YES	YES
Supercontig_1.13	79647	79731	+	VDAG_05982T0	IntronR	NO	YES	YES
Supercontig_1.13	845902	846297	-	VDAG_06230T0	IntronR	YES	NO	YES
Supercontig_1.13	399954	400034	+	VDAG_06081T0	IntronR	NO	NO	YES
Supercontig_1.13	269524	269859	+	VDAG_06047T0	IntronR	YES	YES	YES
Supercontig_1.13	874082	874194	-	VDAG_06241T0	IntronR	YES	NO	YES
Supercontig_1.13	307477	307977	-	VDAG_06059T0	IntronR	YES	NO	YES
Supercontig_1.13	170973	171039	+	VDAG_06015T0	IntronR	NO	NO	YES
Supercontig_1.13	152109	152184	+	VDAG_06011T0	IntronR	YES	YES	YES
Supercontig_1.13	330956	331119	-	VDAG_06064T0	IntronR	YES	YES	YES
Supercontig_1.13	185972	186578	+	VDAG_06021T0	IntronR	YES	NO	YES
Supercontig_1.13	457076	457250	+	VDAG_06093T0	IntronR	NO	NO	YES
Supercontig_1.13	843322	843412	-	VDAG_06229T0	IntronR	YES	YES	YES
Supercontig_1.13	890325	890392	+	VDAG_06246T0	IntronR	YES	YES	YES
Supercontig_1.13	138392	138466	+	VDAG_06006T0	IntronR	YES	NO	YES
Supercontig_1.13	506719	506781	+	VDAG_06114T0	IntronR	YES	YES	YES
Supercontig_1.13	627183	627307	-	VDAG_06143T0	IntronR	NO	YES	YES
Supercontig_1.13	667309	667732	-	VDAG_06160T0	IntronR	YES	NO	YES
Supercontig_1.13	936981	937229	+	VDAG_06266T0	IntronR	NO	YES	YES
Supercontig_1.13	749409	749485	+	VDAG_06191T0	IntronR	NO	YES	YES
Supercontig_1.13	799094	799332	-	VDAG_06209T0	IntronR	YES	YES	YES
Supercontig_1.13	605180	605280	+	VDAG_06135T0	IntronR	NO	YES	YES
Supercontig_1.13	994172	994235	+	VDAG_06277T0	IntronR	YES	NO	YES
Supercontig_1.13	170839	170897	+	VDAG_06015T0	IntronR	YES	NO	YES
Supercontig_1.13	734260	734358	-	VDAG_06184T0	IntronR	NO	YES	YES
Supercontig_1.13	34033	34437	+	VDAG_05966T0	IntronR	YES	YES	YES
Supercontig_1.13	112631	112732	-	VDAG_05993T0	IntronR	NO	YES	YES
Supercontig_1.13	816972	817078	-	VDAG_06215T0	IntronR	YES	YES	YES
Supercontig_1.13	768720	768810	+	VDAG_06198T0	IntronR	YES	YES	YES
Supercontig_1.13	217075	217340	+	VDAG_06032T0	IntronR	YES	NO	YES
Supercontig_1.13	172141	172195	+	VDAG_06015T0	IntronR	NO	NO	YES
Supercontig_1.13	629173	629244	-	VDAG_06144T0	IntronR	YES	YES	YES
Supercontig_1.13	648942	648998	-	VDAG_06153T0	IntronR	YES	YES	YES
Supercontig_1.13	711291	711365	-	VDAG_06176T0	IntronR	YES	YES	YES
Supercontig_1.13	763939	764019	+	VDAG_06196T0	IntronR	YES	YES	YES
Supercontig_1.13	264132	264541	-	VDAG_06044T0	IntronR	YES	YES	YES
Supercontig_1.13	217432	217495	+	VDAG_06032T0	IntronR	YES	NO	YES
Supercontig_1.13	690945	691052	+	VDAG_06168T0	IntronR	NO	YES	YES
Supercontig_1.13	639135	639217	+	VDAG_06149T0	IntronR	YES	YES	YES
Supercontig_1.13	114324	114375	-	VDAG_05994T0	IntronR	NO	NO	YES
Supercontig_1.13	768527	768584	+	VDAG_06198T0	IntronR	YES	YES	YES
Supercontig_1.13	843549	843618	-	VDAG_06229T0	IntronR	NO	YES	YES
Supercontig_1.13	270039	270367	+	VDAG_06047T0	IntronR	YES	YES	YES
Supercontig_1.13	953581	953676	-	VDAG_06270T0	IntronR	YES	YES	YES
Supercontig_1.13	494866	494969	+	VDAG_06108T0	IntronR	YES	YES	YES
Supercontig_1.13	768374	768437	+	VDAG_06198T0	IntronR	YES	YES	YES
Supercontig_1.13	390131	390286	+	VDAG_06077T0	IntronR	YES	YES	YES
Supercontig_1.13	995541	995596	+	VDAG_06277T0	IntronR	YES	YES	YES
Supercontig_1.13	749140	749305	+	VDAG_06191T0	IntronR	YES	NO	YES
Supercontig_1.13	745393	745452	+	VDAG_06189T0	IntronR	YES	YES	YES
Supercontig_1.13	540829	541303	-	VDAG_06119T0	IntronR	NO	YES	YES
Supercontig_1.13	431544	431600	-	VDAG_06086T0	IntronR	YES	YES	YES
Supercontig_1.13	625174	625249	+	VDAG_06142T0	IntronR	YES	YES	YES
Supercontig_1.13	113960	114022	-	VDAG_05994T0	IntronR	YES	YES	YES
Supercontig_1.13	886715	886792	-	VDAG_06245T0	IntronR	YES	YES	YES
Supercontig_1.13	873338	873556	-	VDAG_06241T0	IntronR	YES	YES	YES
Supercontig_1.13	735140	735394	-	VDAG_06185T0	IntronR	YES	YES	YES
Supercontig_1.13	896363	896414	-	VDAG_06249T0	IntronR	NO	YES	YES
Supercontig_1.13	627575	627690	-	VDAG_06143T0	IntronR	YES	NO	YES
Supercontig_1.13	920365	920527	+	VDAG_06258T0	IntronR	YES	YES	YES
Supercontig_1.13	641126	641265	-	VDAG_06150T0	IntronR	YES	YES	YES
Supercontig_1.13	830740	830804	+	VDAG_06223T0	IntronR	YES	YES	YES
Supercontig_1.13	867874	868229	-	VDAG_06239T0	IntronR	YES	NO	YES
Supercontig_1.13	513899	514296	+	VDAG_06115T0	IntronR	YES	NO	YES
Supercontig_1.13	445844	445898	+	VDAG_06091T0	IntronR	YES	YES	YES
Supercontig_1.13	916921	916971	+	VDAG_06256T0	IntronR	YES	YES	YES
Supercontig_1.13	867693	867761	-	VDAG_06239T0	IntronR	YES	NO	YES
Supercontig_1.13	691682	691738	+	VDAG_06168T0	IntronR	YES	YES	YES
Supercontig_1.13	303298	303369	+	VDAG_06058T0	IntronR	YES	YES	YES
Supercontig_1.13	804653	804709	-	VDAG_06210T0	IntronR	NO	NO	YES
Supercontig_1.13	202356	202925	-	VDAG_06026T0	IntronR	YES	YES	YES
Supercontig_1.13	745464	745609	+	VDAG_06189T0	IntronR	YES	YES	YES
Supercontig_1.13	914523	914862	-	VDAG_06255T0	IntronR	YES	YES	YES
Supercontig_1.13	457278	457627	+	VDAG_06093T0	IntronR	YES	NO	YES
Supercontig_1.13	13094	13365	+	VDAG_05960T0	IntronR	YES	YES	YES
Supercontig_1.13	389645	389952	+	VDAG_06077T0	IntronR	NO	YES	YES
Supercontig_1.13	773984	774044	-	VDAG_06201T0	IntronR	YES	NO	YES
Supercontig_1.13	616852	616907	-	VDAG_06139T0	IntronR	YES	NO	YES
Supercontig_1.13	34967	35488	+	VDAG_05966T0	IntronR	NO	YES	YES
Supercontig_1.13	13976	14064	+	VDAG_05960T0	IntronR	YES	NO	NO
Supercontig_1.13	644959	645047	+	VDAG_06151T0	IntronR	YES	NO	NO
Supercontig_1.13	767820	767897	+	VDAG_06198T0	IntronR	YES	NO	NO
Supercontig_1.13	646959	647025	-	VDAG_06152T0	IntronR	NO	YES	NO
Supercontig_1.13	810206	810254	-	VDAG_06213T0	IntronR	NO	YES	NO
Supercontig_1.13	164070	164148	+	VDAG_06013T0	IntronR	NO	YES	NO
Supercontig_1.13	754838	754922	+	VDAG_06193T0	IntronR	NO	YES	NO
Supercontig_1.13	892641	892699	-	VDAG_06248T0	IntronR	NO	YES	NO
Supercontig_1.13	928322	928407	+	VDAG_06262T0	IntronR	NO	YES	NO
Supercontig_1.13	276375	276530	+	VDAG_06050T0	IntronR	NO	YES	NO
Supercontig_1.13	717327	717433	+	VDAG_06177T0	IntronR	NO	YES	NO
Supercontig_1.13	931809	931867	+	VDAG_06263T0	IntronR	NO	YES	NO
Supercontig_1.14	758355	758411	+	VDAG_06830T0	IntronR	YES	NO	YES
Supercontig_1.14	848245	848413	-	VDAG_06859T0	IntronR	YES	NO	YES
Supercontig_1.14	30631	30701	-	VDAG_06604T0	IntronR	NO	YES	YES
Supercontig_1.14	281134	281190	+	VDAG_06685T0	IntronR	YES	NO	YES
Supercontig_1.14	484589	484714	-	VDAG_06751T0	IntronR	YES	YES	YES
Supercontig_1.14	713011	713217	-	VDAG_06814T0	IntronR	YES	YES	YES
Supercontig_1.14	910881	911353	+	VDAG_06881T0	IntronR	NO	YES	YES
Supercontig_1.14	873185	873528	+	VDAG_06866T0	IntronR	NO	YES	YES
Supercontig_1.14	844166	844564	-	VDAG_06858T0	IntronR	YES	YES	YES
Supercontig_1.14	920186	920243	+	VDAG_06883T0	IntronR	NO	YES	YES
Supercontig_1.14	882483	882603	-	VDAG_06870T0	IntronR	YES	YES	YES
Supercontig_1.14	863965	864168	+	VDAG_06864T0	IntronR	YES	YES	YES
Supercontig_1.14	735715	735787	+	VDAG_06822T0	IntronR	YES	NO	YES
Supercontig_1.14	351610	351751	-	VDAG_06706T0	IntronR	NO	NO	YES
Supercontig_1.14	86968	87079	-	VDAG_06627T0	IntronR	NO	NO	YES
Supercontig_1.14	17334	17394	+	VDAG_06597T0	IntronR	YES	YES	YES
Supercontig_1.14	79523	79583	+	VDAG_06623T0	IntronR	YES	YES	YES
Supercontig_1.14	812506	812658	+	VDAG_06848T0	IntronR	YES	YES	YES
Supercontig_1.14	72294	72354	+	VDAG_06620T0	IntronR	NO	YES	YES
Supercontig_1.14	405467	405539	-	VDAG_06724T0	IntronR	NO	NO	YES
Supercontig_1.14	18967	19048	-	VDAG_06598T0	IntronR	NO	YES	YES
Supercontig_1.14	646104	646198	+	VDAG_06795T0	IntronR	YES	YES	YES
Supercontig_1.14	205546	205604	-	VDAG_06665T0	IntronR	YES	YES	YES
Supercontig_1.14	194961	195018	+	VDAG_06662T0	IntronR	YES	NO	YES
Supercontig_1.14	817348	817433	+	VDAG_06850T0	IntronR	YES	YES	YES
Supercontig_1.14	411140	411179	+	VDAG_06726T0	IntronR	YES	YES	YES
Supercontig_1.14	713800	713928	-	VDAG_06814T0	IntronR	YES	YES	YES
Supercontig_1.14	280805	280869	+	VDAG_06685T0	IntronR	NO	YES	YES
Supercontig_1.14	31835	31946	-	VDAG_06605T0	IntronR	YES	YES	YES
Supercontig_1.14	360899	361011	+	VDAG_06709T0	IntronR	NO	YES	YES
Supercontig_1.14	388653	388716	+	VDAG_06718T0	IntronR	YES	YES	YES
Supercontig_1.14	139329	139387	-	VDAG_06647T0	IntronR	NO	YES	YES
Supercontig_1.14	368389	368599	+	VDAG_06712T0	IntronR	YES	YES	YES
Supercontig_1.14	725349	725437	-	VDAG_06817T0	IntronR	YES	YES	YES
Supercontig_1.14	713334	713450	-	VDAG_06814T0	IntronR	YES	YES	YES
Supercontig_1.14	291313	291554	-	VDAG_06689T0	IntronR	YES	YES	YES
Supercontig_1.14	269357	269730	+	VDAG_06680T0	IntronR	YES	YES	YES
Supercontig_1.14	27247	27315	-	VDAG_06602T0	IntronR	NO	NO	YES
Supercontig_1.14	847192	847277	-	VDAG_06859T0	IntronR	YES	YES	YES
Supercontig_1.14	238516	238681	-	VDAG_06673T0	IntronR	YES	YES	YES
Supercontig_1.14	484400	484466	-	VDAG_06751T0	IntronR	YES	YES	YES
Supercontig_1.14	655536	655630	-	VDAG_06797T0	IntronR	YES	YES	YES
Supercontig_1.14	170796	171245	-	VDAG_06654T0	IntronR	YES	YES	YES
Supercontig_1.14	190921	191242	-	VDAG_06660T0	IntronR	YES	NO	YES
Supercontig_1.14	253298	253389	-	VDAG_06675T0	IntronR	YES	NO	YES
Supercontig_1.14	267777	267886	+	VDAG_06679T0	IntronR	YES	YES	YES
Supercontig_1.14	117481	117548	-	VDAG_06638T0	IntronR	YES	YES	YES
Supercontig_1.14	349218	349279	+	VDAG_06705T0	IntronR	YES	YES	YES
Supercontig_1.14	460455	460521	-	VDAG_06744T0	IntronR	YES	YES	YES
Supercontig_1.14	598551	598614	+	VDAG_06781T0	IntronR	NO	NO	YES
Supercontig_1.14	670583	670672	+	VDAG_06802T0	IntronR	YES	NO	YES
Supercontig_1.14	405131	405204	-	VDAG_06724T0	IntronR	YES	YES	YES
Supercontig_1.14	10730	10803	-	VDAG_06596T0	IntronR	YES	YES	YES
Supercontig_1.14	117801	117875	-	VDAG_06638T0	IntronR	YES	NO	YES
Supercontig_1.14	110034	110216	+	VDAG_06634T0	IntronR	NO	YES	YES
Supercontig_1.14	253121	253183	-	VDAG_06675T0	IntronR	NO	NO	YES
Supercontig_1.14	654943	655288	-	VDAG_06797T0	IntronR	YES	YES	YES
Supercontig_1.14	42662	42926	-	VDAG_06611T0	IntronR	NO	YES	YES
Supercontig_1.14	816365	816415	+	VDAG_06850T0	IntronR	YES	NO	YES
Supercontig_1.14	399579	399664	+	VDAG_06722T0	IntronR	YES	YES	YES
Supercontig_1.14	55063	55157	-	VDAG_06615T0	IntronR	YES	YES	YES
Supercontig_1.14	228943	229579	+	VDAG_06671T0	IntronR	YES	YES	YES
Supercontig_1.14	224299	224346	+	VDAG_06670T0	IntronR	YES	YES	YES
Supercontig_1.14	118441	118503	-	VDAG_06638T0	IntronR	YES	YES	YES
Supercontig_1.14	118569	118945	-	VDAG_06638T0	IntronR	YES	NO	YES
Supercontig_1.14	735351	735423	+	VDAG_06822T0	IntronR	YES	NO	YES
Supercontig_1.14	722276	722333	+	VDAG_06816T0	IntronR	YES	YES	YES
Supercontig_1.14	432568	432628	+	VDAG_06735T0	IntronR	YES	YES	YES
Supercontig_1.14	253524	253569	-	VDAG_06675T0	IntronR	NO	YES	YES
Supercontig_1.14	780088	781037	+	VDAG_06834T0	IntronR	YES	YES	YES
Supercontig_1.14	177840	177964	-	VDAG_06656T0	IntronR	YES	YES	YES
Supercontig_1.14	133442	133527	-	VDAG_06645T0	IntronR	YES	YES	YES
Supercontig_1.14	611175	611225	-	VDAG_06785T0	IntronR	YES	YES	YES
Supercontig_1.14	705867	705958	-	VDAG_06813T0	IntronR	YES	YES	YES
Supercontig_1.14	797993	798042	-	VDAG_06841T0	IntronR	YES	YES	YES
Supercontig_1.14	215683	215747	+	VDAG_06668T0	IntronR	YES	YES	YES
Supercontig_1.14	480454	480577	+	VDAG_06750T0	IntronR	YES	YES	YES
Supercontig_1.14	24432	24478	-	VDAG_06602T0	IntronR	YES	NO	YES
Supercontig_1.14	81580	81635	-	VDAG_06624T0	IntronR	YES	NO	YES
Supercontig_1.14	402216	402336	-	VDAG_06723T0	IntronR	YES	YES	YES
Supercontig_1.14	434116	434531	-	VDAG_06736T0	IntronR	NO	NO	YES
Supercontig_1.14	16453	16544	+	VDAG_06597T0	IntronR	YES	YES	YES
Supercontig_1.14	172137	172230	-	VDAG_06654T0	IntronR	YES	YES	YES
Supercontig_1.14	10917	10972	-	VDAG_06596T0	IntronR	YES	YES	YES
Supercontig_1.14	149519	149609	+	VDAG_06649T0	IntronR	YES	YES	YES
Supercontig_1.14	887108	887269	-	VDAG_06871T0	IntronR	YES	YES	YES
Supercontig_1.14	848622	848686	-	VDAG_06859T0	IntronR	YES	YES	YES
Supercontig_1.14	379503	379580	-	VDAG_06715T0	IntronR	YES	YES	YES
Supercontig_1.14	656825	657180	-	VDAG_06798T0	IntronR	YES	YES	YES
Supercontig_1.14	565862	565921	+	VDAG_06774T0	IntronR	YES	YES	YES
Supercontig_1.14	11051	11109	-	VDAG_06596T0	IntronR	YES	YES	YES
Supercontig_1.14	216086	216141	+	VDAG_06668T0	IntronR	YES	YES	YES
Supercontig_1.14	688186	688291	-	VDAG_06808T0	IntronR	YES	YES	YES
Supercontig_1.14	352352	352404	-	VDAG_06706T0	IntronR	YES	NO	YES
Supercontig_1.14	573102	573156	-	VDAG_06776T0	IntronR	NO	YES	YES
Supercontig_1.14	344651	344813	+	VDAG_06703T0	IntronR	YES	NO	YES
Supercontig_1.14	11346	11430	-	VDAG_06596T0	IntronR	NO	YES	YES
Supercontig_1.14	869391	869445	-	VDAG_06865T0	IntronR	YES	NO	YES
Supercontig_1.14	759223	759323	+	VDAG_06830T0	IntronR	YES	YES	YES
Supercontig_1.14	322000	322072	+	VDAG_06697T0	IntronR	YES	YES	YES
Supercontig_1.14	351260	351399	-	VDAG_06706T0	IntronR	NO	YES	YES
Supercontig_1.14	369223	369503	+	VDAG_06712T0	IntronR	YES	NO	YES
Supercontig_1.14	139121	139243	-	VDAG_06647T0	IntronR	YES	YES	YES
Supercontig_1.14	96073	96136	-	VDAG_06629T0	IntronR	YES	YES	YES
Supercontig_1.14	572475	573057	-	VDAG_06776T0	IntronR	YES	YES	YES
Supercontig_1.14	195235	195351	+	VDAG_06662T0	IntronR	YES	YES	YES
Supercontig_1.14	252660	252724	-	VDAG_06675T0	IntronR	NO	YES	YES
Supercontig_1.14	97788	97855	+	VDAG_06630T0	IntronR	NO	YES	YES
Supercontig_1.14	88034	88178	-	VDAG_06627T0	IntronR	YES	YES	YES
Supercontig_1.14	177657	177718	-	VDAG_06656T0	IntronR	YES	YES	YES
Supercontig_1.14	733113	733186	+	VDAG_06821T0	IntronR	YES	YES	YES
Supercontig_1.14	723351	723444	+	VDAG_06816T0	IntronR	YES	YES	YES
Supercontig_1.14	205974	206557	-	VDAG_06665T0	IntronR	YES	NO	NO
Supercontig_1.14	637542	637652	+	VDAG_06792T0	IntronR	YES	NO	NO
Supercontig_1.14	725168	725253	-	VDAG_06817T0	IntronR	YES	NO	NO
Supercontig_1.14	826676	826886	+	VDAG_06854T0	IntronR	NO	YES	NO
Supercontig_1.14	273940	274112	+	VDAG_06682T0	IntronR	NO	YES	NO
Supercontig_1.14	664864	665001	-	VDAG_06801T0	IntronR	NO	YES	NO
Supercontig_1.14	265008	265117	-	VDAG_06678T0	IntronR	NO	YES	NO
Supercontig_1.14	272580	272646	+	VDAG_06681T0	IntronR	NO	YES	NO
Supercontig_1.14	401189	401590	-	VDAG_06723T0	IntronR	NO	YES	NO
Supercontig_1.14	842758	842813	+	VDAG_06857T0	IntronR	NO	YES	NO
Supercontig_1.15	326358	326503	+	VDAG_06992T0	IntronR	NO	YES	YES
Supercontig_1.15	140561	140751	+	VDAG_06932T0	IntronR	NO	YES	YES
Supercontig_1.15	193076	193184	+	VDAG_06944T0	IntronR	YES	NO	YES
Supercontig_1.15	288777	288839	-	VDAG_06979T0	IntronR	NO	NO	YES
Supercontig_1.15	730042	730496	-	VDAG_07112T0	IntronR	NO	YES	YES
Supercontig_1.15	637257	637332	+	VDAG_07081T0	IntronR	YES	NO	YES
Supercontig_1.15	282357	282505	+	VDAG_06977T0	IntronR	NO	NO	YES
Supercontig_1.15	517811	517862	-	VDAG_07045T0	IntronR	YES	NO	YES
Supercontig_1.15	588536	588628	+	VDAG_07070T0	IntronR	YES	NO	YES
Supercontig_1.15	47231	47473	+	VDAG_06906T0	IntronR	YES	YES	YES
Supercontig_1.15	844965	845066	+	VDAG_07154T0	IntronR	YES	YES	YES
Supercontig_1.15	391198	391269	-	VDAG_07010T0	IntronR	NO	YES	YES
Supercontig_1.15	906090	906190	-	VDAG_07174T0	IntronR	YES	NO	YES
Supercontig_1.15	73652	74003	-	VDAG_06911T0	IntronR	NO	YES	YES
Supercontig_1.15	175880	176095	+	VDAG_06938T0	IntronR	YES	NO	YES
Supercontig_1.15	884018	884151	-	VDAG_07166T0	IntronR	YES	YES	YES
Supercontig_1.15	160455	160613	-	VDAG_06935T0	IntronR	NO	YES	YES
Supercontig_1.15	750681	750821	-	VDAG_07120T0	IntronR	NO	YES	YES
Supercontig_1.15	641080	641143	+	VDAG_07083T0	IntronR	NO	YES	YES
Supercontig_1.15	585607	585717	-	VDAG_07069T0	IntronR	YES	YES	YES
Supercontig_1.15	638926	638984	+	VDAG_07081T0	IntronR	YES	YES	YES
Supercontig_1.15	339485	339696	-	VDAG_06996T0	IntronR	NO	NO	YES
Supercontig_1.15	500323	500400	-	VDAG_07040T0	IntronR	NO	NO	YES
Supercontig_1.15	769265	769322	+	VDAG_07126T0	IntronR	NO	NO	YES
Supercontig_1.15	329393	329521	+	VDAG_06993T0	IntronR	YES	YES	YES
Supercontig_1.15	221456	221695	-	VDAG_06954T0	IntronR	YES	NO	YES
Supercontig_1.15	15214	15301	+	VDAG_06892T0	IntronR	YES	YES	YES
Supercontig_1.15	198052	198148	+	VDAG_06945T0	IntronR	NO	NO	YES
Supercontig_1.15	927927	927991	+	VDAG_07178T0	IntronR	YES	YES	YES
Supercontig_1.15	409588	409683	+	VDAG_07014T0	IntronR	YES	YES	YES
Supercontig_1.15	510865	510928	-	VDAG_07043T0	IntronR	YES	YES	YES
Supercontig_1.15	522441	522654	-	VDAG_07047T0	IntronR	NO	YES	YES
Supercontig_1.15	734202	734311	+	VDAG_07113T0	IntronR	YES	NO	YES
Supercontig_1.15	782956	783682	+	VDAG_07133T0	IntronR	YES	YES	YES
Supercontig_1.15	424498	424554	+	VDAG_07019T0	IntronR	YES	YES	YES
Supercontig_1.15	640844	640963	+	VDAG_07083T0	IntronR	YES	YES	YES
Supercontig_1.15	901123	901413	+	VDAG_07172T0	IntronR	YES	NO	YES
Supercontig_1.15	248294	248397	-	VDAG_06965T0	IntronR	YES	YES	YES
Supercontig_1.15	336476	336612	+	VDAG_06995T0	IntronR	NO	YES	YES
Supercontig_1.15	59789	60271	-	VDAG_06907T0	IntronR	YES	YES	YES
Supercontig_1.15	853999	854087	+	VDAG_07156T0	IntronR	YES	YES	YES
Supercontig_1.15	499078	499358	-	VDAG_07039T0	IntronR	YES	YES	YES
Supercontig_1.15	694601	694651	+	VDAG_07102T0	IntronR	YES	YES	YES
Supercontig_1.15	769119	769176	+	VDAG_07126T0	IntronR	NO	YES	YES
Supercontig_1.15	429105	429209	+	VDAG_07020T0	IntronR	YES	YES	YES
Supercontig_1.15	707886	707940	+	VDAG_07106T0	IntronR	YES	NO	YES
Supercontig_1.15	222951	223016	+	VDAG_06955T0	IntronR	YES	NO	YES
Supercontig_1.15	255630	255718	-	VDAG_06970T0	IntronR	YES	YES	YES
Supercontig_1.15	636989	637049	+	VDAG_07081T0	IntronR	NO	YES	YES
Supercontig_1.15	639922	639977	-	VDAG_07082T0	IntronR	YES	YES	YES
Supercontig_1.15	472826	472924	-	VDAG_07031T0	IntronR	YES	NO	YES
Supercontig_1.15	767966	768041	-	VDAG_07125T0	IntronR	YES	YES	YES
Supercontig_1.15	311669	311801	-	VDAG_06986T0	IntronR	YES	YES	YES
Supercontig_1.15	928032	928326	+	VDAG_07178T0	IntronR	YES	YES	YES
Supercontig_1.15	587534	587793	+	VDAG_07070T0	IntronR	YES	YES	YES
Supercontig_1.15	205894	206199	+	VDAG_06948T0	IntronR	YES	YES	YES
Supercontig_1.15	24233	24288	+	VDAG_06897T0	IntronR	NO	NO	YES
Supercontig_1.15	394530	394677	-	VDAG_07011T0	IntronR	YES	YES	YES
Supercontig_1.15	522331	522482	+	VDAG_07046T0	IntronR	NO	YES	YES
Supercontig_1.15	639747	639820	-	VDAG_07082T0	IntronR	YES	YES	YES
Supercontig_1.15	928339	928476	+	VDAG_07178T0	IntronR	YES	YES	YES
Supercontig_1.15	446804	446863	+	VDAG_07023T0	IntronR	YES	YES	YES
Supercontig_1.15	381730	381951	+	VDAG_07007T0	IntronR	YES	YES	YES
Supercontig_1.15	641832	642069	+	VDAG_07083T0	IntronR	YES	YES	YES
Supercontig_1.15	842875	843067	+	VDAG_07153T0	IntronR	YES	NO	YES
Supercontig_1.15	898590	898655	-	VDAG_07171T0	IntronR	YES	NO	YES
Supercontig_1.15	304389	304480	-	VDAG_06985T0	IntronR	YES	YES	YES
Supercontig_1.15	429263	429332	+	VDAG_07020T0	IntronR	YES	YES	YES
Supercontig_1.15	299839	300012	+	VDAG_06982T0	IntronR	YES	YES	YES
Supercontig_1.15	82559	82870	-	VDAG_06915T0	IntronR	YES	YES	YES
Supercontig_1.15	641247	641311	+	VDAG_07083T0	IntronR	YES	YES	YES
Supercontig_1.15	762906	763062	+	VDAG_07123T0	IntronR	YES	NO	YES
Supercontig_1.15	55063	55120	-	VDAG_06907T0	IntronR	YES	YES	YES
Supercontig_1.15	739201	739249	-	VDAG_07115T0	IntronR	YES	NO	YES
Supercontig_1.15	205752	205835	+	VDAG_06948T0	IntronR	NO	YES	YES
Supercontig_1.15	503080	503450	+	VDAG_07041T0	IntronR	YES	YES	YES
Supercontig_1.15	282537	282602	+	VDAG_06977T0	IntronR	NO	YES	YES
Supercontig_1.15	99820	100080	-	VDAG_06920T0	IntronR	YES	YES	YES
Supercontig_1.15	889750	889809	+	VDAG_07167T0	IntronR	YES	NO	YES
Supercontig_1.15	901473	901719	+	VDAG_07172T0	IntronR	YES	YES	YES
Supercontig_1.15	318134	318189	+	VDAG_06989T0	IntronR	YES	YES	YES
Supercontig_1.15	223200	223315	+	VDAG_06955T0	IntronR	YES	YES	YES
Supercontig_1.15	217679	217911	-	VDAG_06953T0	IntronR	YES	NO	YES
Supercontig_1.15	338432	338492	+	VDAG_06995T0	IntronR	YES	NO	YES
Supercontig_1.15	917217	917277	+	VDAG_07175T0	IntronR	YES	NO	YES
Supercontig_1.15	337317	337401	+	VDAG_06995T0	IntronR	NO	YES	YES
Supercontig_1.15	78031	78099	-	VDAG_06913T0	IntronR	YES	YES	YES
Supercontig_1.15	588451	588519	+	VDAG_07070T0	IntronR	YES	YES	YES
Supercontig_1.15	390262	390432	-	VDAG_07010T0	IntronR	YES	YES	YES
Supercontig_1.15	673877	673928	+	VDAG_07094T0	IntronR	YES	YES	YES
Supercontig_1.15	512295	512397	-	VDAG_07044T0	IntronR	YES	YES	YES
Supercontig_1.15	598538	598596	-	VDAG_07074T0	IntronR	YES	NO	YES
Supercontig_1.15	192942	193000	+	VDAG_06944T0	IntronR	YES	NO	NO
Supercontig_1.15	802020	802102	+	VDAG_07139T0	IntronR	YES	NO	NO
Supercontig_1.15	391869	392055	-	VDAG_07010T0	IntronR	YES	NO	NO
Supercontig_1.15	699775	699892	+	VDAG_07104T0	IntronR	NO	YES	NO
Supercontig_1.15	105029	105088	-	VDAG_06922T0	IntronR	NO	YES	NO
Supercontig_1.15	905145	905361	-	VDAG_07174T0	IntronR	NO	YES	NO
Supercontig_1.16	848124	848182	+	VDAG_07456T0	IntronR	YES	NO	YES
Supercontig_1.16	352227	352282	-	VDAG_07299T0	IntronR	YES	NO	YES
Supercontig_1.16	692429	692602	+	VDAG_07409T0	IntronR	YES	YES	YES
Supercontig_1.16	891759	891837	-	VDAG_07471T0	IntronR	YES	NO	YES
Supercontig_1.16	336188	336243	+	VDAG_07295T0	IntronR	YES	YES	YES
Supercontig_1.16	704928	705012	+	VDAG_07413T0	IntronR	YES	YES	YES
Supercontig_1.16	723359	723510	+	VDAG_07419T0	IntronR	YES	NO	YES
Supercontig_1.16	458749	459516	-	VDAG_07333T0	IntronR	YES	YES	YES
Supercontig_1.16	187879	187971	-	VDAG_07247T0	IntronR	YES	NO	YES
Supercontig_1.16	351384	351439	-	VDAG_07299T0	IntronR	YES	NO	YES
Supercontig_1.16	158874	158938	+	VDAG_07236T0	IntronR	YES	YES	YES
Supercontig_1.16	626777	626872	+	VDAG_07391T0	IntronR	NO	NO	YES
Supercontig_1.16	532542	532594	+	VDAG_07361T0	IntronR	YES	NO	YES
Supercontig_1.16	647612	647662	-	VDAG_07398T0	IntronR	NO	NO	YES
Supercontig_1.16	892123	892179	-	VDAG_07471T0	IntronR	YES	NO	YES
Supercontig_1.16	499470	499526	-	VDAG_07349T0	IntronR	YES	NO	YES
Supercontig_1.16	355486	355552	+	VDAG_07300T0	IntronR	NO	NO	YES
Supercontig_1.16	747282	747358	+	VDAG_07428T0	IntronR	YES	NO	YES
Supercontig_1.16	888303	888377	-	VDAG_07470T0	IntronR	NO	YES	YES
Supercontig_1.16	499338	499387	-	VDAG_07349T0	IntronR	NO	YES	YES
Supercontig_1.16	804891	805012	+	VDAG_07443T0	IntronR	YES	NO	YES
Supercontig_1.16	888462	888519	-	VDAG_07470T0	IntronR	NO	NO	YES
Supercontig_1.16	182975	183053	-	VDAG_07245T0	IntronR	YES	YES	YES
Supercontig_1.16	825687	825743	+	VDAG_07451T0	IntronR	YES	YES	YES
Supercontig_1.16	647730	647779	-	VDAG_07398T0	IntronR	NO	YES	YES
Supercontig_1.16	15795	15923	-	VDAG_07187T0	IntronR	YES	NO	YES
Supercontig_1.16	36841	36966	-	VDAG_07193T0	IntronR	YES	NO	YES
Supercontig_1.16	138642	138719	+	VDAG_07227T0	IntronR	NO	YES	YES
Supercontig_1.16	64623	65062	+	VDAG_07203T0	IntronR	YES	YES	YES
Supercontig_1.16	63659	64579	+	VDAG_07203T0	IntronR	YES	YES	YES
Supercontig_1.16	789684	790068	-	VDAG_07440T0	IntronR	YES	YES	YES
Supercontig_1.16	590425	590477	+	VDAG_07383T0	IntronR	YES	YES	YES
Supercontig_1.16	232843	233206	-	VDAG_07265T0	IntronR	YES	NO	YES
Supercontig_1.16	190686	190790	-	VDAG_07248T0	IntronR	YES	NO	YES
Supercontig_1.16	475240	475334	-	VDAG_07339T0	IntronR	YES	YES	YES
Supercontig_1.16	713248	713904	-	VDAG_07416T0	IntronR	YES	YES	YES
Supercontig_1.16	160434	160503	-	VDAG_07237T0	IntronR	YES	YES	YES
Supercontig_1.16	791318	791416	-	VDAG_07440T0	IntronR	YES	YES	YES
Supercontig_1.16	357923	357985	+	VDAG_07300T0	IntronR	NO	YES	YES
Supercontig_1.16	384755	384804	-	VDAG_07308T0	IntronR	YES	NO	YES
Supercontig_1.16	333478	333910	-	VDAG_07294T0	IntronR	YES	YES	YES
Supercontig_1.16	37036	37338	-	VDAG_07193T0	IntronR	YES	YES	YES
Supercontig_1.16	358936	359150	+	VDAG_07300T0	IntronR	YES	YES	YES
Supercontig_1.16	500561	500713	-	VDAG_07349T0	IntronR	NO	YES	YES
Supercontig_1.16	725198	725552	-	VDAG_07420T0	IntronR	YES	YES	YES
Supercontig_1.16	884571	884633	-	VDAG_07469T0	IntronR	YES	YES	YES
Supercontig_1.16	107736	107778	+	VDAG_07216T0	IntronR	NO	YES	YES
Supercontig_1.16	478100	478163	+	VDAG_07341T0	IntronR	YES	NO	YES
Supercontig_1.16	652075	652174	+	VDAG_07399T0	IntronR	YES	YES	YES
Supercontig_1.16	586454	586519	-	VDAG_07382T0	IntronR	NO	YES	YES
Supercontig_1.16	872613	872769	-	VDAG_07463T0	IntronR	YES	YES	YES
Supercontig_1.16	781510	781575	+	VDAG_07437T0	IntronR	YES	NO	YES
Supercontig_1.16	804778	804872	+	VDAG_07443T0	IntronR	YES	YES	YES
Supercontig_1.16	137797	137864	+	VDAG_07227T0	IntronR	YES	YES	YES
Supercontig_1.16	157485	157791	+	VDAG_07235T0	IntronR	YES	YES	YES
Supercontig_1.16	892423	892495	-	VDAG_07471T0	IntronR	NO	YES	YES
Supercontig_1.16	107321	107650	+	VDAG_07216T0	IntronR	YES	YES	YES
Supercontig_1.16	717955	718007	-	VDAG_07417T0	IntronR	NO	YES	YES
Supercontig_1.16	90764	91065	-	VDAG_07213T0	IntronR	YES	NO	YES
Supercontig_1.16	514631	514733	-	VDAG_07354T0	IntronR	YES	YES	YES
Supercontig_1.16	590288	590376	+	VDAG_07383T0	IntronR	YES	YES	YES
Supercontig_1.16	754182	754239	+	VDAG_07430T0	IntronR	YES	NO	YES
Supercontig_1.16	552897	552954	-	VDAG_07368T0	IntronR	YES	YES	YES
Supercontig_1.16	141961	142015	-	VDAG_07229T0	IntronR	YES	YES	YES
Supercontig_1.16	62779	62838	-	VDAG_07202T0	IntronR	YES	YES	YES
Supercontig_1.16	666096	666137	-	VDAG_07404T0	IntronR	YES	YES	YES
Supercontig_1.16	767208	767290	+	VDAG_07432T0	IntronR	YES	YES	YES
Supercontig_1.16	268843	269091	+	VDAG_07277T0	IntronR	YES	YES	YES
Supercontig_1.16	358017	358138	+	VDAG_07300T0	IntronR	NO	YES	YES
Supercontig_1.16	268299	268355	-	VDAG_07276T0	IntronR	YES	YES	YES
Supercontig_1.16	358453	358548	+	VDAG_07300T0	IntronR	YES	YES	YES
Supercontig_1.16	494200	494461	+	VDAG_07346T0	IntronR	YES	YES	YES
Supercontig_1.16	709653	709769	-	VDAG_07415T0	IntronR	YES	NO	YES
Supercontig_1.16	525668	525738	+	VDAG_07359T0	IntronR	YES	NO	YES
Supercontig_1.16	304447	304774	+	VDAG_07286T0	IntronR	NO	NO	YES
Supercontig_1.16	227193	227383	-	VDAG_07263T0	IntronR	NO	YES	YES
Supercontig_1.16	417566	417633	-	VDAG_07319T0	IntronR	YES	NO	YES
Supercontig_1.16	218226	218297	+	VDAG_07261T0	IntronR	NO	YES	YES
Supercontig_1.16	863649	863771	+	VDAG_07461T0	IntronR	YES	YES	YES
Supercontig_1.16	633697	633788	+	VDAG_07393T0	IntronR	YES	NO	YES
Supercontig_1.16	45997	46061	+	VDAG_07195T0	IntronR	YES	YES	YES
Supercontig_1.16	206910	207131	-	VDAG_07254T0	IntronR	YES	NO	YES
Supercontig_1.16	149872	149926	-	VDAG_07232T0	IntronR	NO	NO	YES
Supercontig_1.16	158595	158654	+	VDAG_07236T0	IntronR	YES	YES	YES
Supercontig_1.16	179478	179536	-	VDAG_07244T0	IntronR	NO	NO	YES
Supercontig_1.16	138966	139043	+	VDAG_07227T0	IntronR	YES	YES	YES
Supercontig_1.16	107848	107985	+	VDAG_07216T0	IntronR	YES	YES	YES
Supercontig_1.16	107146	107246	+	VDAG_07216T0	IntronR	YES	YES	YES
Supercontig_1.16	666790	667049	-	VDAG_07404T0	IntronR	YES	YES	YES
Supercontig_1.16	497270	497610	-	VDAG_07348T0	IntronR	YES	YES	YES
Supercontig_1.16	806182	806326	-	VDAG_07444T0	IntronR	YES	YES	YES
Supercontig_1.16	773100	773427	+	VDAG_07434T0	IntronR	YES	YES	YES
Supercontig_1.16	36630	36837	-	VDAG_07193T0	IntronR	YES	YES	YES
Supercontig_1.16	720963	721013	-	VDAG_07418T0	IntronR	NO	YES	YES
Supercontig_1.16	788129	788243	+	VDAG_07439T0	IntronR	YES	YES	YES
Supercontig_1.16	168394	168471	-	VDAG_07239T0	IntronR	YES	YES	YES
Supercontig_1.16	653312	653481	-	VDAG_07400T0	IntronR	YES	NO	YES
Supercontig_1.16	791468	791706	-	VDAG_07440T0	IntronR	YES	YES	YES
Supercontig_1.16	757915	758752	+	VDAG_07431T0	IntronR	YES	YES	YES
Supercontig_1.16	311954	312014	-	VDAG_07289T0	IntronR	YES	YES	YES
Supercontig_1.16	685610	685674	-	VDAG_07408T0	IntronR	NO	NO	YES
Supercontig_1.16	773461	773626	+	VDAG_07434T0	IntronR	YES	YES	YES
Supercontig_1.16	724102	724322	-	VDAG_07420T0	IntronR	YES	YES	YES
Supercontig_1.16	155194	155268	-	VDAG_07234T0	IntronR	YES	NO	NO
Supercontig_1.16	398237	398306	-	VDAG_07311T0	IntronR	YES	NO	NO
Supercontig_1.16	87368	87658	-	VDAG_07211T0	IntronR	NO	YES	NO
Supercontig_1.16	878913	879168	+	VDAG_07466T0	IntronR	NO	YES	NO
Supercontig_1.16	853185	853240	+	VDAG_07458T0	IntronR	NO	YES	NO
Supercontig_1.17	622494	622745	+	VDAG_07696T0	IntronR	NO	YES	YES
Supercontig_1.17	620861	620943	-	VDAG_07695T0	IntronR	NO	YES	YES
Supercontig_1.17	361882	362018	-	VDAG_07600T0	IntronR	YES	YES	YES
Supercontig_1.17	817379	817447	-	VDAG_07746T0	IntronR	NO	YES	YES
Supercontig_1.17	673748	673889	-	VDAG_07710T0	IntronR	NO	YES	YES
Supercontig_1.17	399338	399396	+	VDAG_07615T0	IntronR	YES	YES	YES
Supercontig_1.17	124682	124774	-	VDAG_07517T0	IntronR	NO	YES	YES
Supercontig_1.17	400585	401112	-	VDAG_07616T0	IntronR	NO	YES	YES
Supercontig_1.17	221273	221360	-	VDAG_07554T0	IntronR	NO	NO	YES
Supercontig_1.17	101318	101371	-	VDAG_07508T0	IntronR	NO	YES	YES
Supercontig_1.17	275062	275135	+	VDAG_07571T0	IntronR	NO	NO	YES
Supercontig_1.17	275446	275508	+	VDAG_07571T0	IntronR	NO	NO	YES
Supercontig_1.17	243503	243555	+	VDAG_07561T0	IntronR	NO	YES	YES
Supercontig_1.17	150125	150185	+	VDAG_07527T0	IntronR	YES	YES	YES
Supercontig_1.17	10500	10556	-	VDAG_07479T0	IntronR	YES	YES	YES
Supercontig_1.17	11756	11903	-	VDAG_07479T0	IntronR	YES	YES	YES
Supercontig_1.17	734299	734344	-	VDAG_07725T0	IntronR	NO	YES	YES
Supercontig_1.17	827440	827494	-	VDAG_07751T0	IntronR	NO	YES	YES
Supercontig_1.17	420269	420456	+	VDAG_07625T0	IntronR	NO	NO	YES
Supercontig_1.17	229159	229255	+	VDAG_07555T0	IntronR	YES	YES	YES
Supercontig_1.17	529322	529616	-	VDAG_07661T0	IntronR	YES	YES	YES
Supercontig_1.17	414356	414409	-	VDAG_07623T0	IntronR	NO	YES	YES
Supercontig_1.17	673522	673618	-	VDAG_07710T0	IntronR	YES	YES	YES
Supercontig_1.17	264039	264121	-	VDAG_07567T0	IntronR	YES	YES	YES
Supercontig_1.17	84249	84278	+	VDAG_07502T0	IntronR	NO	NO	YES
Supercontig_1.17	23099	23189	+	VDAG_07482T0	IntronR	YES	YES	YES
Supercontig_1.17	15231	15373	-	VDAG_07479T0	IntronR	YES	YES	YES
Supercontig_1.17	208898	209039	+	VDAG_07549T0	IntronR	YES	YES	YES
Supercontig_1.17	275740	275797	+	VDAG_07571T0	IntronR	NO	YES	YES
Supercontig_1.17	139469	139655	-	VDAG_07522T0	IntronR	NO	YES	YES
Supercontig_1.17	474536	474598	+	VDAG_07640T0	IntronR	NO	YES	YES
Supercontig_1.17	511059	511112	-	VDAG_07654T0	IntronR	YES	NO	YES
Supercontig_1.17	673338	673473	-	VDAG_07710T0	IntronR	NO	YES	YES
Supercontig_1.17	184840	184924	+	VDAG_07542T0	IntronR	YES	YES	YES
Supercontig_1.17	150013	150064	+	VDAG_07527T0	IntronR	YES	YES	YES
Supercontig_1.17	524095	524424	-	VDAG_07659T0	IntronR	NO	YES	YES
Supercontig_1.17	240013	240168	-	VDAG_07559T0	IntronR	NO	YES	YES
Supercontig_1.17	149403	149468	+	VDAG_07527T0	IntronR	YES	NO	YES
Supercontig_1.17	677198	677418	+	VDAG_07711T0	IntronR	NO	YES	YES
Supercontig_1.17	414086	414139	-	VDAG_07623T0	IntronR	NO	YES	YES
Supercontig_1.17	795249	795326	+	VDAG_07739T0	IntronR	YES	YES	YES
Supercontig_1.17	108427	108490	-	VDAG_07511T0	IntronR	YES	YES	YES
Supercontig_1.17	245888	245949	+	VDAG_07562T0	IntronR	NO	NO	YES
Supercontig_1.17	32525	32729	-	VDAG_07487T0	IntronR	NO	YES	YES
Supercontig_1.17	176910	177032	-	VDAG_07539T0	IntronR	YES	NO	YES
Supercontig_1.17	618574	618612	+	VDAG_07694T0	IntronR	NO	YES	YES
Supercontig_1.17	142671	142728	+	VDAG_07523T0	IntronR	YES	YES	YES
Supercontig_1.17	374662	374858	-	VDAG_07605T0	IntronR	YES	YES	YES
Supercontig_1.17	206557	206660	-	VDAG_07548T0	IntronR	YES	YES	YES
Supercontig_1.17	408414	408610	+	VDAG_07619T0	IntronR	YES	NO	YES
Supercontig_1.17	761576	761678	-	VDAG_07730T0	IntronR	YES	YES	YES
Supercontig_1.17	488315	488456	+	VDAG_07648T0	IntronR	YES	YES	YES
Supercontig_1.17	10857	10908	-	VDAG_07479T0	IntronR	YES	YES	YES
Supercontig_1.17	206676	207013	-	VDAG_07548T0	IntronR	YES	YES	YES
Supercontig_1.17	523564	523770	-	VDAG_07659T0	IntronR	NO	YES	YES
Supercontig_1.17	190994	191068	-	VDAG_07545T0	IntronR	YES	YES	YES
Supercontig_1.17	179128	179607	+	VDAG_07540T0	IntronR	YES	YES	YES
Supercontig_1.17	149838	149892	+	VDAG_07527T0	IntronR	YES	YES	YES
Supercontig_1.17	340995	341109	-	VDAG_07593T0	IntronR	YES	NO	YES
Supercontig_1.17	86622	86691	-	VDAG_07503T0	IntronR	YES	YES	YES
Supercontig_1.17	54743	54853	+	VDAG_07492T0	IntronR	YES	YES	YES
Supercontig_1.17	80694	80756	-	VDAG_07501T0	IntronR	YES	YES	YES
Supercontig_1.17	257211	257277	-	VDAG_07564T0	IntronR	YES	YES	YES
Supercontig_1.17	824947	825065	-	VDAG_07749T0	IntronR	YES	YES	YES
Supercontig_1.17	583454	583894	+	VDAG_07685T0	IntronR	YES	YES	YES
Supercontig_1.17	476646	476742	-	VDAG_07641T0	IntronR	NO	NO	YES
Supercontig_1.17	487167	487220	-	VDAG_07647T0	IntronR	YES	NO	YES
Supercontig_1.17	482752	482843	-	VDAG_07645T0	IntronR	YES	NO	YES
Supercontig_1.17	180675	180779	+	VDAG_07540T0	IntronR	YES	YES	YES
Supercontig_1.17	38724	38789	-	VDAG_07488T0	IntronR	YES	NO	YES
Supercontig_1.17	10111	10211	-	VDAG_07479T0	IntronR	YES	YES	YES
Supercontig_1.17	474331	474433	+	VDAG_07640T0	IntronR	YES	YES	YES
Supercontig_1.17	106539	106657	+	VDAG_07510T0	IntronR	YES	YES	YES
Supercontig_1.17	479985	480056	-	VDAG_07643T0	IntronR	NO	YES	YES
Supercontig_1.17	375017	375097	-	VDAG_07605T0	IntronR	YES	YES	YES
Supercontig_1.17	269481	269538	+	VDAG_07568T0	IntronR	YES	NO	YES
Supercontig_1.17	416254	416375	-	VDAG_07624T0	IntronR	YES	NO	YES
Supercontig_1.17	689733	689830	-	VDAG_07713T0	IntronR	YES	NO	YES
Supercontig_1.17	90007	90080	+	VDAG_07504T0	IntronR	YES	YES	YES
Supercontig_1.17	525011	525075	+	VDAG_07660T0	IntronR	NO	YES	YES
Supercontig_1.17	149535	149587	+	VDAG_07527T0	IntronR	YES	NO	NO
Supercontig_1.17	227091	227405	+	VDAG_07555T0	IntronR	YES	NO	NO
Supercontig_1.17	540823	540874	+	VDAG_07665T0	IntronR	YES	NO	NO
Supercontig_1.17	54917	54970	+	VDAG_07492T0	IntronR	YES	NO	NO
Supercontig_1.17	472730	473176	+	VDAG_07640T0	IntronR	NO	YES	NO
Supercontig_1.17	611528	611731	-	VDAG_07692T0	IntronR	NO	YES	NO
Supercontig_1.17	350031	350081	+	VDAG_07596T0	IntronR	NO	YES	NO
Supercontig_1.17	837127	837181	+	VDAG_07756T0	IntronR	NO	YES	NO
Supercontig_1.18	470422	470472	-	VDAG_07942T0	IntronR	NO	NO	YES
Supercontig_1.18	289630	289700	-	VDAG_07878T0	IntronR	NO	NO	YES
Supercontig_1.18	8889	8947	+	VDAG_07760T0	IntronR	NO	NO	YES
Supercontig_1.18	364298	364514	-	VDAG_07901T0	IntronR	YES	YES	YES
Supercontig_1.18	735287	735346	-	VDAG_08026T0	IntronR	YES	YES	YES
Supercontig_1.18	84671	85356	+	VDAG_07795T0	IntronR	YES	YES	YES
Supercontig_1.18	179352	179510	+	VDAG_07832T0	IntronR	NO	YES	YES
Supercontig_1.18	363142	363263	-	VDAG_07901T0	IntronR	YES	NO	YES
Supercontig_1.18	655238	655415	-	VDAG_07999T0	IntronR	NO	YES	YES
Supercontig_1.18	395099	395152	-	VDAG_07914T0	IntronR	YES	NO	YES
Supercontig_1.18	641215	641290	-	VDAG_07994T0	IntronR	YES	YES	YES
Supercontig_1.18	266687	267196	-	VDAG_07870T0	IntronR	YES	NO	YES
Supercontig_1.18	475832	475968	-	VDAG_07944T0	IntronR	YES	YES	YES
Supercontig_1.18	473876	474295	-	VDAG_07943T0	IntronR	YES	YES	YES
Supercontig_1.18	329275	329571	+	VDAG_07893T0	IntronR	YES	YES	YES
Supercontig_1.18	715020	715075	+	VDAG_08017T0	IntronR	NO	NO	YES
Supercontig_1.18	192110	192167	+	VDAG_07838T0	IntronR	YES	NO	YES
Supercontig_1.18	531636	531755	-	VDAG_07965T0	IntronR	YES	YES	YES
Supercontig_1.18	508518	508595	+	VDAG_07958T0	IntronR	YES	NO	YES
Supercontig_1.18	743001	743365	-	VDAG_08028T0	IntronR	YES	NO	YES
Supercontig_1.18	391998	392084	-	VDAG_07913T0	IntronR	NO	NO	YES
Supercontig_1.18	722339	722392	+	VDAG_08020T0	IntronR	YES	YES	YES
Supercontig_1.18	37667	38059	-	VDAG_07773T0	IntronR	YES	YES	YES
Supercontig_1.18	36215	36262	-	VDAG_07773T0	IntronR	YES	NO	YES
Supercontig_1.18	134171	134308	-	VDAG_07816T0	IntronR	YES	YES	YES
Supercontig_1.18	279514	279553	-	VDAG_07876T0	IntronR	NO	YES	YES
Supercontig_1.18	508268	508366	+	VDAG_07958T0	IntronR	YES	NO	YES
Supercontig_1.18	795746	795857	+	VDAG_08041T0	IntronR	YES	NO	YES
Supercontig_1.18	363867	363962	-	VDAG_07901T0	IntronR	NO	YES	YES
Supercontig_1.18	453499	453580	+	VDAG_07934T0	IntronR	YES	YES	YES
Supercontig_1.18	491973	492218	-	VDAG_07952T0	IntronR	YES	YES	YES
Supercontig_1.18	177265	177323	-	VDAG_07831T0	IntronR	NO	YES	YES
Supercontig_1.18	775611	775670	-	VDAG_08037T0	IntronR	YES	YES	YES
Supercontig_1.18	517657	517770	+	VDAG_07961T0	IntronR	YES	YES	YES
Supercontig_1.18	16631	16707	+	VDAG_07765T0	IntronR	YES	NO	YES
Supercontig_1.18	134719	135281	-	VDAG_07816T0	IntronR	YES	YES	YES
Supercontig_1.18	712317	712379	+	VDAG_08015T0	IntronR	NO	YES	YES
Supercontig_1.18	372590	372717	-	VDAG_07905T0	IntronR	YES	YES	YES
Supercontig_1.18	266396	266656	-	VDAG_07870T0	IntronR	YES	YES	YES
Supercontig_1.18	446732	447505	-	VDAG_07932T0	IntronR	YES	NO	YES
Supercontig_1.18	265701	265842	-	VDAG_07870T0	IntronR	YES	YES	YES
Supercontig_1.18	285374	285441	+	VDAG_07877T0	IntronR	YES	YES	YES
Supercontig_1.18	373921	373988	-	VDAG_07905T0	IntronR	NO	NO	YES
Supercontig_1.18	504590	504938	-	VDAG_07957T0	IntronR	NO	NO	YES
Supercontig_1.18	102162	102229	+	VDAG_07804T0	IntronR	YES	NO	YES
Supercontig_1.18	788255	788597	-	VDAG_08040T0	IntronR	YES	YES	YES
Supercontig_1.18	746127	746473	-	VDAG_08029T0	IntronR	YES	NO	YES
Supercontig_1.18	691162	691227	-	VDAG_08009T0	IntronR	YES	YES	YES
Supercontig_1.18	178448	178519	-	VDAG_07831T0	IntronR	YES	YES	YES
Supercontig_1.18	796694	797397	+	VDAG_08041T0	IntronR	YES	NO	YES
Supercontig_1.18	314022	314116	-	VDAG_07886T0	IntronR	YES	YES	YES
Supercontig_1.18	179787	179834	+	VDAG_07832T0	IntronR	YES	YES	YES
Supercontig_1.18	267230	267344	-	VDAG_07870T0	IntronR	YES	YES	YES
Supercontig_1.18	717163	717251	-	VDAG_08018T0	IntronR	YES	NO	YES
Supercontig_1.18	650301	650414	-	VDAG_07997T0	IntronR	YES	YES	YES
Supercontig_1.18	653821	653968	-	VDAG_07998T0	IntronR	YES	NO	YES
Supercontig_1.18	654292	654468	-	VDAG_07998T0	IntronR	YES	YES	YES
Supercontig_1.18	304795	304878	-	VDAG_07883T0	IntronR	YES	YES	YES
Supercontig_1.18	120874	121135	+	VDAG_07810T0	IntronR	YES	YES	YES
Supercontig_1.18	654951	655027	-	VDAG_07999T0	IntronR	YES	NO	YES
Supercontig_1.18	298928	299036	-	VDAG_07882T0	IntronR	YES	YES	YES
Supercontig_1.18	266049	266221	-	VDAG_07870T0	IntronR	YES	YES	YES
Supercontig_1.18	646545	646622	+	VDAG_07995T0	IntronR	YES	NO	YES
Supercontig_1.18	266307	266344	-	VDAG_07870T0	IntronR	YES	YES	YES
Supercontig_1.18	214549	214640	-	VDAG_07848T0	IntronR	NO	NO	YES
Supercontig_1.18	587491	587641	-	VDAG_07976T0	IntronR	YES	NO	YES
Supercontig_1.18	214439	214496	-	VDAG_07848T0	IntronR	NO	YES	YES
Supercontig_1.18	219809	219990	-	VDAG_07851T0	IntronR	YES	YES	YES
Supercontig_1.18	31692	31789	-	VDAG_07770T0	IntronR	YES	NO	YES
Supercontig_1.18	523774	524475	-	VDAG_07964T0	IntronR	YES	YES	YES
Supercontig_1.18	378644	378876	-	VDAG_07907T0	IntronR	YES	YES	YES
Supercontig_1.18	606928	607060	-	VDAG_07983T0	IntronR	NO	YES	YES
Supercontig_1.18	373299	373656	-	VDAG_07905T0	IntronR	YES	YES	YES
Supercontig_1.18	302763	303374	-	VDAG_07883T0	IntronR	YES	YES	YES
Supercontig_1.18	265110	265173	-	VDAG_07870T0	IntronR	YES	YES	YES
Supercontig_1.18	155375	155505	-	VDAG_07823T0	IntronR	YES	YES	YES
Supercontig_1.18	711522	711557	+	VDAG_08015T0	IntronR	YES	YES	YES
Supercontig_1.18	388799	388989	-	VDAG_07912T0	IntronR	YES	NO	YES
Supercontig_1.18	17130	17223	+	VDAG_07765T0	IntronR	YES	NO	YES
Supercontig_1.18	811374	811477	+	VDAG_08043T0	IntronR	YES	NO	YES
Supercontig_1.18	252944	253077	+	VDAG_07865T0	IntronR	YES	NO	YES
Supercontig_1.18	716579	716802	-	VDAG_08018T0	IntronR	YES	YES	YES
Supercontig_1.18	525950	526016	-	VDAG_07964T0	IntronR	YES	YES	YES
Supercontig_1.18	464100	464182	-	VDAG_07940T0	IntronR	YES	YES	YES
Supercontig_1.18	10837	11154	-	VDAG_07761T0	IntronR	YES	NO	YES
Supercontig_1.18	295750	295831	+	VDAG_07880T0	IntronR	YES	YES	YES
Supercontig_1.18	804942	805155	+	VDAG_08041T0	IntronR	YES	YES	YES
Supercontig_1.18	13227	13444	-	VDAG_07763T0	IntronR	YES	NO	YES
Supercontig_1.18	684726	685145	-	VDAG_08006T0	IntronR	YES	YES	YES
Supercontig_1.18	689264	689425	-	VDAG_08007T0	IntronR	YES	YES	YES
Supercontig_1.18	267370	268205	-	VDAG_07870T0	IntronR	YES	NO	YES
Supercontig_1.18	623257	623324	+	VDAG_07989T0	IntronR	YES	NO	NO
Supercontig_1.18	377288	377408	+	VDAG_07906T0	IntronR	NO	YES	NO
Supercontig_1.18	494644	494741	-	VDAG_07953T0	IntronR	NO	YES	NO
Supercontig_1.18	145078	145165	+	VDAG_07818T0	IntronR	NO	YES	NO
Supercontig_1.18	274544	274703	-	VDAG_07873T0	IntronR	NO	YES	NO
Supercontig_1.19	414528	414649	-	VDAG_08188T0	IntronR	NO	NO	YES
Supercontig_1.19	650712	651006	+	VDAG_08258T0	IntronR	YES	NO	YES
Supercontig_1.19	212120	212171	+	VDAG_08121T0	IntronR	NO	YES	YES
Supercontig_1.19	522374	522427	-	VDAG_08225T0	IntronR	YES	NO	YES
Supercontig_1.19	48239	48334	+	VDAG_08066T0	IntronR	NO	NO	YES
Supercontig_1.19	676076	676120	+	VDAG_08269T0	IntronR	YES	NO	YES
Supercontig_1.19	393290	393357	+	VDAG_08182T0	IntronR	YES	NO	YES
Supercontig_1.19	260756	260810	-	VDAG_08133T0	IntronR	NO	NO	YES
Supercontig_1.19	402123	402539	+	VDAG_08184T0	IntronR	YES	YES	YES
Supercontig_1.19	162512	162604	-	VDAG_08106T0	IntronR	NO	YES	YES
Supercontig_1.19	673718	674041	-	VDAG_08267T0	IntronR	YES	YES	YES
Supercontig_1.19	358753	358886	+	VDAG_08169T0	IntronR	YES	YES	YES
Supercontig_1.19	4350	4405	+	VDAG_08050T0	IntronR	NO	NO	YES
Supercontig_1.19	273869	273948	-	VDAG_08137T0	IntronR	YES	YES	YES
Supercontig_1.19	26744	26910	+	VDAG_08058T0	IntronR	YES	YES	YES
Supercontig_1.19	448654	448748	-	VDAG_08199T0	IntronR	NO	YES	YES
Supercontig_1.19	187197	187291	-	VDAG_08115T0	IntronR	YES	YES	YES
Supercontig_1.19	2696	2800	+	VDAG_08049T0	IntronR	YES	YES	YES
Supercontig_1.19	472347	472546	-	VDAG_08206T0	IntronR	YES	NO	YES
Supercontig_1.19	138211	138308	-	VDAG_08099T0	IntronR	YES	NO	YES
Supercontig_1.19	365087	365206	-	VDAG_08172T0	IntronR	YES	NO	YES
Supercontig_1.19	450478	450548	-	VDAG_08200T0	IntronR	YES	YES	YES
Supercontig_1.19	410957	411327	-	VDAG_08188T0	IntronR	YES	YES	YES
Supercontig_1.19	377905	377972	+	VDAG_08178T0	IntronR	NO	NO	YES
Supercontig_1.19	698457	698505	-	VDAG_08278T0	IntronR	NO	NO	YES
Supercontig_1.19	417703	417887	+	VDAG_08189T0	IntronR	YES	NO	YES
Supercontig_1.19	471155	471263	-	VDAG_08206T0	IntronR	YES	NO	YES
Supercontig_1.19	493055	493134	-	VDAG_08214T0	IntronR	YES	NO	YES
Supercontig_1.19	144323	144390	+	VDAG_08100T0	IntronR	YES	YES	YES
Supercontig_1.19	502385	502554	+	VDAG_08217T0	IntronR	YES	YES	YES
Supercontig_1.19	357759	357985	+	VDAG_08169T0	IntronR	YES	NO	YES
Supercontig_1.19	263083	263131	+	VDAG_08134T0	IntronR	NO	YES	YES
Supercontig_1.19	703304	703479	-	VDAG_08280T0	IntronR	YES	NO	YES
Supercontig_1.19	49004	49187	+	VDAG_08066T0	IntronR	YES	YES	YES
Supercontig_1.19	111936	112007	+	VDAG_08089T0	IntronR	YES	NO	YES
Supercontig_1.19	144471	144519	+	VDAG_08100T0	IntronR	YES	YES	YES
Supercontig_1.19	474396	474697	-	VDAG_08208T0	IntronR	YES	YES	YES
Supercontig_1.19	666606	666661	-	VDAG_08265T0	IntronR	YES	YES	YES
Supercontig_1.19	473418	473491	+	VDAG_08207T0	IntronR	YES	YES	YES
Supercontig_1.19	179679	180068	+	VDAG_08113T0	IntronR	YES	NO	YES
Supercontig_1.19	686911	687189	+	VDAG_08274T0	IntronR	YES	YES	YES
Supercontig_1.19	365661	365834	-	VDAG_08172T0	IntronR	YES	YES	YES
Supercontig_1.19	143027	143082	+	VDAG_08100T0	IntronR	YES	YES	YES
Supercontig_1.19	431640	431700	-	VDAG_08192T0	IntronR	NO	YES	YES
Supercontig_1.19	48719	48774	+	VDAG_08066T0	IntronR	NO	YES	YES
Supercontig_1.19	143825	143926	+	VDAG_08100T0	IntronR	YES	YES	YES
Supercontig_1.19	686427	686851	+	VDAG_08274T0	IntronR	NO	NO	YES
Supercontig_1.19	142429	142508	+	VDAG_08100T0	IntronR	YES	YES	YES
Supercontig_1.19	642042	642111	+	VDAG_08256T0	IntronR	YES	YES	YES
Supercontig_1.19	400896	400964	+	VDAG_08184T0	IntronR	YES	NO	YES
Supercontig_1.19	258264	258324	+	VDAG_08132T0	IntronR	YES	NO	YES
Supercontig_1.19	447209	447266	-	VDAG_08198T0	IntronR	YES	NO	YES
Supercontig_1.19	214038	214365	-	VDAG_08122T0	IntronR	YES	NO	YES
Supercontig_1.19	441509	441967	-	VDAG_08195T0	IntronR	YES	YES	YES
Supercontig_1.19	94217	94544	+	VDAG_08083T0	IntronR	YES	YES	YES
Supercontig_1.19	354412	354469	-	VDAG_08168T0	IntronR	YES	YES	YES
Supercontig_1.19	696637	696778	+	VDAG_08277T0	IntronR	YES	NO	YES
Supercontig_1.19	27155	27217	+	VDAG_08058T0	IntronR	YES	YES	YES
Supercontig_1.19	392691	392923	+	VDAG_08182T0	IntronR	YES	YES	YES
Supercontig_1.19	308556	308705	+	VDAG_08150T0	IntronR	YES	NO	YES
Supercontig_1.19	389878	389931	+	VDAG_08181T0	IntronR	YES	YES	YES
Supercontig_1.19	436783	437018	-	VDAG_08194T0	IntronR	YES	YES	YES
Supercontig_1.19	519730	519792	-	VDAG_08223T0	IntronR	YES	YES	YES
Supercontig_1.19	643233	643306	-	VDAG_08257T0	IntronR	YES	NO	YES
Supercontig_1.19	275594	275652	-	VDAG_08138T0	IntronR	NO	YES	YES
Supercontig_1.19	396704	396875	-	VDAG_08183T0	IntronR	YES	YES	YES
Supercontig_1.19	594961	595080	-	VDAG_08253T0	IntronR	YES	YES	YES
Supercontig_1.19	155829	155885	+	VDAG_08104T0	IntronR	YES	YES	YES
Supercontig_1.19	455011	455070	-	VDAG_08201T0	IntronR	YES	YES	YES
Supercontig_1.19	585687	585757	-	VDAG_08251T0	IntronR	YES	YES	YES
Supercontig_1.19	533286	533343	+	VDAG_08230T0	IntronR	YES	NO	YES
Supercontig_1.19	454941	454967	-	VDAG_08201T0	IntronR	YES	YES	YES
Supercontig_1.19	464239	464473	-	VDAG_08204T0	IntronR	YES	NO	YES
Supercontig_1.19	421173	421254	-	VDAG_08191T0	IntronR	YES	YES	YES
Supercontig_1.19	641839	641911	+	VDAG_08256T0	IntronR	YES	YES	YES
Supercontig_1.19	576544	576614	-	VDAG_08247T0	IntronR	NO	NO	YES
Supercontig_1.19	80831	80968	-	VDAG_08078T0	IntronR	YES	NO	NO
Supercontig_1.19	27744	28172	+	VDAG_08058T0	IntronR	YES	NO	NO
Supercontig_1.19	385770	385873	-	VDAG_08180T0	IntronR	NO	YES	NO
Supercontig_1.19	332066	332122	-	VDAG_08160T0	IntronR	NO	YES	NO
Supercontig_1.19	438306	438361	-	VDAG_08194T0	IntronR	NO	YES	NO
Supercontig_1.2	25663	26150	-	VDAG_00818T0	IntronR	YES	NO	YES
Supercontig_1.2	1165834	1165940	+	VDAG_01196T0	IntronR	NO	YES	YES
Supercontig_1.2	537702	537758	-	VDAG_00980T0	IntronR	NO	YES	YES
Supercontig_1.2	1424250	1424312	+	VDAG_01286T0	IntronR	YES	NO	YES
Supercontig_1.2	2205015	2205102	-	VDAG_01537T0	IntronR	YES	NO	YES
Supercontig_1.2	1009239	1009321	+	VDAG_01137T0	IntronR	YES	NO	YES
Supercontig_1.2	1011651	1011809	-	VDAG_01138T0	IntronR	NO	NO	YES
Supercontig_1.2	1674034	1674201	-	VDAG_01371T0	IntronR	NO	NO	YES
Supercontig_1.2	2400076	2400192	-	VDAG_01599T0	IntronR	YES	YES	YES
Supercontig_1.2	262256	262380	+	VDAG_00886T0	IntronR	NO	YES	YES
Supercontig_1.2	1009442	1009697	+	VDAG_01137T0	IntronR	NO	YES	YES
Supercontig_1.2	1601381	1601436	+	VDAG_01346T0	IntronR	NO	YES	YES
Supercontig_1.2	1642379	1642488	+	VDAG_01360T0	IntronR	YES	YES	YES
Supercontig_1.2	596588	596651	-	VDAG_00999T0	IntronR	YES	YES	YES
Supercontig_1.2	1468564	1468909	-	VDAG_01305T0	IntronR	NO	YES	YES
Supercontig_1.2	1689677	1689742	-	VDAG_01376T0	IntronR	NO	YES	YES
Supercontig_1.2	199167	199223	-	VDAG_00866T0	IntronR	YES	NO	YES
Supercontig_1.2	134170	134213	+	VDAG_00844T0	IntronR	NO	NO	YES
Supercontig_1.2	1902231	1902328	-	VDAG_01443T0	IntronR	YES	NO	YES
Supercontig_1.2	1811956	1812016	+	VDAG_01412T0	IntronR	NO	NO	YES
Supercontig_1.2	436255	436324	-	VDAG_00946T0	IntronR	NO	NO	YES
Supercontig_1.2	2521688	2521758	+	VDAG_01638T0	IntronR	NO	YES	YES
Supercontig_1.2	1543589	1543652	-	VDAG_01327T0	IntronR	NO	YES	YES
Supercontig_1.2	661813	662249	-	VDAG_01014T0	IntronR	YES	NO	YES
Supercontig_1.2	2321305	2321419	+	VDAG_01570T0	IntronR	YES	NO	YES
Supercontig_1.2	753627	753730	+	VDAG_01044T0	IntronR	NO	NO	YES
Supercontig_1.2	489956	490120	-	VDAG_00967T0	IntronR	NO	YES	YES
Supercontig_1.2	2190805	2190865	+	VDAG_01533T0	IntronR	YES	NO	YES
Supercontig_1.2	1415180	1415284	-	VDAG_01283T0	IntronR	YES	YES	YES
Supercontig_1.2	2088721	2088925	+	VDAG_01502T0	IntronR	YES	YES	YES
Supercontig_1.2	2106954	2107080	-	VDAG_01507T0	IntronR	NO	YES	YES
Supercontig_1.2	2151224	2151277	-	VDAG_01520T0	IntronR	YES	NO	YES
Supercontig_1.2	1669210	1669281	+	VDAG_01370T0	IntronR	YES	YES	YES
Supercontig_1.2	1846695	1846780	+	VDAG_01426T0	IntronR	YES	YES	YES
Supercontig_1.2	35619	35743	-	VDAG_00821T0	IntronR	YES	YES	YES
Supercontig_1.2	1487598	1487830	+	VDAG_01312T0	IntronR	YES	YES	YES
Supercontig_1.2	2222823	2222958	-	VDAG_01544T0	IntronR	NO	YES	YES
Supercontig_1.2	678828	679161	+	VDAG_01020T0	IntronR	YES	NO	YES
Supercontig_1.2	219037	219087	-	VDAG_00873T0	IntronR	NO	NO	YES
Supercontig_1.2	1081180	1081240	-	VDAG_01166T0	IntronR	NO	YES	YES
Supercontig_1.2	1338	1404	+	VDAG_00810T0	IntronR	YES	NO	YES
Supercontig_1.2	1282644	1282874	-	VDAG_01237T0	IntronR	YES	YES	YES
Supercontig_1.2	863928	864175	-	VDAG_01080T0	IntronR	NO	YES	YES
Supercontig_1.2	2083533	2083601	+	VDAG_01501T0	IntronR	NO	YES	YES
Supercontig_1.2	1929853	1929909	-	VDAG_01452T0	IntronR	YES	NO	YES
Supercontig_1.2	2033218	2033270	+	VDAG_01481T0	IntronR	YES	YES	YES
Supercontig_1.2	1274064	1274154	-	VDAG_01234T0	IntronR	YES	YES	YES
Supercontig_1.2	1900941	1901013	-	VDAG_01443T0	IntronR	YES	YES	YES
Supercontig_1.2	1392773	1392829	-	VDAG_01275T0	IntronR	YES	NO	YES
Supercontig_1.2	755535	755626	+	VDAG_01044T0	IntronR	YES	YES	YES
Supercontig_1.2	440934	441020	-	VDAG_00947T0	IntronR	NO	YES	YES
Supercontig_1.2	149193	149412	-	VDAG_00849T0	IntronR	NO	YES	YES
Supercontig_1.2	2380432	2380500	-	VDAG_01593T0	IntronR	YES	NO	YES
Supercontig_1.2	1804510	1804561	+	VDAG_01409T0	IntronR	YES	YES	YES
Supercontig_1.2	131498	131608	-	VDAG_00843T0	IntronR	YES	YES	YES
Supercontig_1.2	2153882	2153956	+	VDAG_01521T0	IntronR	NO	YES	YES
Supercontig_1.2	1837230	1837641	+	VDAG_01423T0	IntronR	YES	YES	YES
Supercontig_1.2	2209428	2209628	-	VDAG_01539T0	IntronR	YES	YES	YES
Supercontig_1.2	1870162	1870305	+	VDAG_01431T0	IntronR	YES	YES	YES
Supercontig_1.2	1392399	1392516	-	VDAG_01275T0	IntronR	YES	YES	YES
Supercontig_1.2	2205160	2205237	-	VDAG_01537T0	IntronR	YES	YES	YES
Supercontig_1.2	575366	575430	-	VDAG_00992T0	IntronR	NO	YES	YES
Supercontig_1.2	1998799	1998870	+	VDAG_01470T0	IntronR	YES	NO	YES
Supercontig_1.2	880	936	+	VDAG_00810T0	IntronR	YES	YES	YES
Supercontig_1.2	1160846	1160939	-	VDAG_01194T0	IntronR	NO	YES	YES
Supercontig_1.2	1641158	1641654	+	VDAG_01360T0	IntronR	YES	YES	YES
Supercontig_1.2	1392866	1392919	-	VDAG_01275T0	IntronR	YES	NO	YES
Supercontig_1.2	2151301	2151438	-	VDAG_01520T0	IntronR	YES	YES	YES
Supercontig_1.2	712590	712823	-	VDAG_01030T0	IntronR	YES	NO	YES
Supercontig_1.2	1804276	1804343	+	VDAG_01409T0	IntronR	YES	YES	YES
Supercontig_1.2	2380920	2381206	-	VDAG_01593T0	IntronR	YES	NO	YES
Supercontig_1.2	994571	994625	-	VDAG_01129T0	IntronR	YES	NO	YES
Supercontig_1.2	2440598	2440907	-	VDAG_01613T0	IntronR	YES	YES	YES
Supercontig_1.2	1347441	1347573	+	VDAG_01261T0	IntronR	YES	YES	YES
Supercontig_1.2	1615934	1616001	+	VDAG_01352T0	IntronR	YES	YES	YES
Supercontig_1.2	511599	511950	-	VDAG_00971T0	IntronR	NO	YES	YES
Supercontig_1.2	1103970	1104065	-	VDAG_01174T0	IntronR	YES	YES	YES
Supercontig_1.2	2296332	2296477	-	VDAG_01566T0	IntronR	YES	NO	YES
Supercontig_1.2	1611457	1611791	+	VDAG_01350T0	IntronR	YES	YES	YES
Supercontig_1.2	1787858	1787924	+	VDAG_01405T0	IntronR	NO	YES	YES
Supercontig_1.2	2341442	2341547	+	VDAG_01580T0	IntronR	NO	YES	YES
Supercontig_1.2	1780174	1780296	-	VDAG_01403T0	IntronR	NO	NO	YES
Supercontig_1.2	234111	234170	-	VDAG_00876T0	IntronR	NO	NO	YES
Supercontig_1.2	875531	875612	+	VDAG_01084T0	IntronR	NO	YES	YES
Supercontig_1.2	326890	326945	+	VDAG_00907T0	IntronR	YES	NO	YES
Supercontig_1.2	1892004	1892140	+	VDAG_01440T0	IntronR	YES	YES	YES
Supercontig_1.2	1664715	1665180	-	VDAG_01368T0	IntronR	YES	NO	YES
Supercontig_1.2	1812301	1812508	+	VDAG_01412T0	IntronR	YES	YES	YES
Supercontig_1.2	2427657	2427788	-	VDAG_01608T0	IntronR	NO	YES	YES
Supercontig_1.2	1952892	1952955	-	VDAG_01460T0	IntronR	YES	NO	YES
Supercontig_1.2	1390700	1390838	+	VDAG_01274T0	IntronR	YES	YES	YES
Supercontig_1.2	379809	380321	-	VDAG_00928T0	IntronR	YES	YES	YES
Supercontig_1.2	1849175	1849266	+	VDAG_01426T0	IntronR	NO	YES	YES
Supercontig_1.2	1004023	1004075	-	VDAG_01134T0	IntronR	YES	YES	YES
Supercontig_1.2	156903	157109	+	VDAG_00851T0	IntronR	YES	YES	YES
Supercontig_1.2	2477785	2477847	-	VDAG_01624T0	IntronR	NO	YES	YES
Supercontig_1.2	997174	997484	+	VDAG_01131T0	IntronR	YES	NO	YES
Supercontig_1.2	1245793	1245882	-	VDAG_01221T0	IntronR	YES	NO	YES
Supercontig_1.2	1804374	1804435	+	VDAG_01409T0	IntronR	YES	YES	YES
Supercontig_1.2	1060357	1060429	+	VDAG_01159T0	IntronR	NO	YES	YES
Supercontig_1.2	731740	731791	-	VDAG_01037T0	IntronR	NO	YES	YES
Supercontig_1.2	116101	116164	-	VDAG_00838T0	IntronR	YES	YES	YES
Supercontig_1.2	4369	4424	-	VDAG_00811T0	IntronR	NO	NO	YES
Supercontig_1.2	130059	130243	-	VDAG_00842T0	IntronR	YES	YES	YES
Supercontig_1.2	2426747	2427393	-	VDAG_01608T0	IntronR	YES	YES	YES
Supercontig_1.2	628306	628397	+	VDAG_01005T0	IntronR	YES	YES	YES
Supercontig_1.2	1812091	1812148	+	VDAG_01412T0	IntronR	NO	YES	YES
Supercontig_1.2	489765	489832	-	VDAG_00967T0	IntronR	YES	YES	YES
Supercontig_1.2	1081440	1081647	-	VDAG_01166T0	IntronR	NO	YES	YES
Supercontig_1.2	275629	275698	+	VDAG_00891T0	IntronR	YES	YES	YES
Supercontig_1.2	972734	972806	-	VDAG_01120T0	IntronR	YES	NO	YES
Supercontig_1.2	2303326	2303424	-	VDAG_01568T0	IntronR	YES	YES	YES
Supercontig_1.2	2381418	2381465	-	VDAG_01593T0	IntronR	NO	NO	YES
Supercontig_1.2	1666490	1666590	-	VDAG_01369T0	IntronR	YES	YES	YES
Supercontig_1.2	2141148	2141232	+	VDAG_01518T0	IntronR	NO	YES	YES
Supercontig_1.2	561476	561531	+	VDAG_00986T0	IntronR	YES	YES	YES
Supercontig_1.2	1560535	1561449	+	VDAG_01335T0	IntronR	YES	YES	YES
Supercontig_1.2	2191505	2191757	+	VDAG_01533T0	IntronR	YES	YES	YES
Supercontig_1.2	1186170	1186542	-	VDAG_01203T0	IntronR	NO	NO	YES
Supercontig_1.2	1585004	1585334	+	VDAG_01343T0	IntronR	NO	NO	YES
Supercontig_1.2	912317	912395	+	VDAG_01096T0	IntronR	NO	NO	YES
Supercontig_1.2	1060217	1060284	+	VDAG_01159T0	IntronR	YES	NO	YES
Supercontig_1.2	1828621	1828730	+	VDAG_01417T0	IntronR	YES	YES	YES
Supercontig_1.2	1393240	1393299	-	VDAG_01275T0	IntronR	YES	NO	YES
Supercontig_1.2	630098	630419	-	VDAG_01006T0	IntronR	YES	YES	YES
Supercontig_1.2	561001	561059	+	VDAG_00986T0	IntronR	YES	YES	YES
Supercontig_1.2	752813	752880	+	VDAG_01044T0	IntronR	NO	YES	YES
Supercontig_1.2	234493	234551	-	VDAG_00876T0	IntronR	NO	NO	YES
Supercontig_1.2	1663141	1663381	-	VDAG_01368T0	IntronR	YES	YES	YES
Supercontig_1.2	1323909	1324082	-	VDAG_01252T0	IntronR	YES	NO	YES
Supercontig_1.2	1922185	1922310	-	VDAG_01449T0	IntronR	YES	YES	YES
Supercontig_1.2	1636	1707	+	VDAG_00810T0	IntronR	NO	YES	YES
Supercontig_1.2	1682336	1682398	-	VDAG_01373T0	IntronR	YES	YES	YES
Supercontig_1.2	2209272	2209386	-	VDAG_01539T0	IntronR	YES	YES	YES
Supercontig_1.2	1392965	1393015	-	VDAG_01275T0	IntronR	YES	NO	YES
Supercontig_1.2	1012041	1012104	-	VDAG_01138T0	IntronR	YES	NO	YES
Supercontig_1.2	908548	908632	-	VDAG_01095T0	IntronR	YES	YES	YES
Supercontig_1.2	406873	406937	-	VDAG_00937T0	IntronR	YES	NO	YES
Supercontig_1.2	1305607	1305763	-	VDAG_01246T0	IntronR	NO	NO	YES
Supercontig_1.2	806712	806785	+	VDAG_01062T0	IntronR	NO	NO	YES
Supercontig_1.2	111801	111839	+	VDAG_00835T0	IntronR	YES	YES	YES
Supercontig_1.2	2003312	2003363	+	VDAG_01472T0	IntronR	NO	YES	YES
Supercontig_1.2	1921220	1921361	-	VDAG_01449T0	IntronR	YES	YES	YES
Supercontig_1.2	2296824	2296901	-	VDAG_01566T0	IntronR	YES	YES	YES
Supercontig_1.2	912165	912260	+	VDAG_01096T0	IntronR	YES	YES	YES
Supercontig_1.2	274972	275214	+	VDAG_00891T0	IntronR	NO	YES	YES
Supercontig_1.2	1316828	1317693	+	VDAG_01250T0	IntronR	YES	YES	YES
Supercontig_1.2	2138893	2138974	+	VDAG_01517T0	IntronR	NO	YES	YES
Supercontig_1.2	2522601	2522730	+	VDAG_01638T0	IntronR	YES	YES	YES
Supercontig_1.2	537429	537485	-	VDAG_00980T0	IntronR	YES	YES	YES
Supercontig_1.2	2141907	2141982	+	VDAG_01518T0	IntronR	NO	YES	YES
Supercontig_1.2	1997827	1998035	+	VDAG_01470T0	IntronR	YES	YES	YES
Supercontig_1.2	2113386	2113554	-	VDAG_01510T0	IntronR	YES	YES	YES
Supercontig_1.2	3920	3972	-	VDAG_00811T0	IntronR	YES	NO	YES
Supercontig_1.2	995893	996329	+	VDAG_01130T0	IntronR	YES	NO	YES
Supercontig_1.2	1417490	1417624	+	VDAG_01284T0	IntronR	YES	YES	YES
Supercontig_1.2	425371	425424	-	VDAG_00942T0	IntronR	NO	NO	YES
Supercontig_1.2	666424	666573	+	VDAG_01015T0	IntronR	YES	YES	YES
Supercontig_1.2	487766	487842	-	VDAG_00967T0	IntronR	YES	YES	YES
Supercontig_1.2	843875	844070	-	VDAG_01072T0	IntronR	NO	YES	YES
Supercontig_1.2	1217837	1217936	+	VDAG_01215T0	IntronR	YES	YES	YES
Supercontig_1.2	488021	488100	-	VDAG_00967T0	IntronR	YES	YES	YES
Supercontig_1.2	1387884	1387957	-	VDAG_01273T0	IntronR	YES	YES	YES
Supercontig_1.2	684108	684223	+	VDAG_01021T0	IntronR	YES	YES	YES
Supercontig_1.2	995184	995539	-	VDAG_01129T0	IntronR	YES	YES	YES
Supercontig_1.2	137986	138068	+	VDAG_00846T0	IntronR	YES	NO	YES
Supercontig_1.2	2091067	2091218	+	VDAG_01502T0	IntronR	YES	YES	YES
Supercontig_1.2	23624	23726	+	VDAG_00817T0	IntronR	YES	YES	YES
Supercontig_1.2	334594	334651	+	VDAG_00911T0	IntronR	YES	YES	YES
Supercontig_1.2	2073437	2076068	+	VDAG_01498T0	IntronR	YES	YES	YES
Supercontig_1.2	1029484	1029547	-	VDAG_01145T0	IntronR	NO	YES	YES
Supercontig_1.2	1335086	1335132	+	VDAG_01256T0	IntronR	YES	NO	YES
Supercontig_1.2	913096	913190	+	VDAG_01096T0	IntronR	YES	NO	YES
Supercontig_1.2	1637994	1638210	-	VDAG_01359T0	IntronR	NO	YES	YES
Supercontig_1.2	134300	134378	+	VDAG_00844T0	IntronR	YES	YES	YES
Supercontig_1.2	462654	462888	+	VDAG_00956T0	IntronR	NO	YES	YES
Supercontig_1.2	1276002	1276396	+	VDAG_01235T0	IntronR	NO	NO	YES
Supercontig_1.2	135939	136115	-	VDAG_00845T0	IntronR	YES	YES	YES
Supercontig_1.2	1875657	1875702	+	VDAG_01433T0	IntronR	YES	YES	YES
Supercontig_1.2	1919441	1919696	-	VDAG_01448T0	IntronR	YES	YES	YES
Supercontig_1.2	2341229	2341373	+	VDAG_01580T0	IntronR	YES	YES	YES
Supercontig_1.2	1074452	1074522	+	VDAG_01164T0	IntronR	YES	NO	YES
Supercontig_1.2	1247428	1247742	+	VDAG_01222T0	IntronR	NO	YES	YES
Supercontig_1.2	2340866	2341162	+	VDAG_01580T0	IntronR	YES	YES	YES
Supercontig_1.2	1240324	1240362	-	VDAG_01220T0	IntronR	YES	YES	YES
Supercontig_1.2	2440950	2441137	-	VDAG_01613T0	IntronR	NO	YES	YES
Supercontig_1.2	1928733	1928913	-	VDAG_01452T0	IntronR	YES	YES	YES
Supercontig_1.2	1985590	1985684	+	VDAG_01468T0	IntronR	YES	NO	YES
Supercontig_1.2	1952652	1952802	-	VDAG_01460T0	IntronR	YES	YES	YES
Supercontig_1.2	150023	150085	-	VDAG_00849T0	IntronR	NO	NO	YES
Supercontig_1.2	1061564	1061621	+	VDAG_01159T0	IntronR	YES	YES	YES
Supercontig_1.2	1650594	1650692	+	VDAG_01364T0	IntronR	YES	YES	YES
Supercontig_1.2	877983	878087	-	VDAG_01086T0	IntronR	YES	YES	YES
Supercontig_1.2	424861	424968	-	VDAG_00942T0	IntronR	YES	YES	YES
Supercontig_1.2	1998453	1998627	+	VDAG_01470T0	IntronR	YES	YES	YES
Supercontig_1.2	2364256	2364608	+	VDAG_01587T0	IntronR	YES	YES	YES
Supercontig_1.2	1976256	1976349	+	VDAG_01465T0	IntronR	YES	NO	YES
Supercontig_1.2	1887968	1888026	+	VDAG_01438T0	IntronR	NO	YES	YES
Supercontig_1.2	1794556	1794697	+	VDAG_01406T0	IntronR	YES	YES	YES
Supercontig_1.2	2251645	2251699	+	VDAG_01553T0	IntronR	YES	NO	YES
Supercontig_1.2	1863	1932	+	VDAG_00810T0	IntronR	YES	YES	YES
Supercontig_1.2	1240182	1240241	-	VDAG_01220T0	IntronR	YES	NO	YES
Supercontig_1.2	1145746	1145808	+	VDAG_01191T0	IntronR	YES	YES	YES
Supercontig_1.2	2435179	2435369	-	VDAG_01610T0	IntronR	YES	YES	YES
Supercontig_1.2	1247748	1247844	+	VDAG_01222T0	IntronR	YES	YES	YES
Supercontig_1.2	648848	649023	-	VDAG_01011T0	IntronR	YES	YES	YES
Supercontig_1.2	394375	394442	+	VDAG_00933T0	IntronR	YES	YES	YES
Supercontig_1.2	2478463	2478818	-	VDAG_01624T0	IntronR	YES	YES	YES
Supercontig_1.2	234832	234925	-	VDAG_00876T0	IntronR	YES	YES	YES
Supercontig_1.2	1202120	1202412	+	VDAG_01209T0	IntronR	YES	YES	YES
Supercontig_1.2	197208	197791	-	VDAG_00865T0	IntronR	YES	YES	YES
Supercontig_1.2	275470	275558	+	VDAG_00891T0	IntronR	YES	YES	YES
Supercontig_1.2	2381960	2382125	-	VDAG_01593T0	IntronR	YES	NO	YES
Supercontig_1.2	1497514	1497955	-	VDAG_01316T0	IntronR	YES	YES	YES
Supercontig_1.2	2097994	2098279	+	VDAG_01505T0	IntronR	NO	YES	YES
Supercontig_1.2	2296195	2296298	-	VDAG_01566T0	IntronR	YES	YES	YES
Supercontig_1.2	1806368	1806404	-	VDAG_01410T0	IntronR	YES	YES	YES
Supercontig_1.2	1919751	1919864	-	VDAG_01448T0	IntronR	NO	YES	YES
Supercontig_1.2	102872	103086	-	VDAG_00832T0	IntronR	YES	NO	YES
Supercontig_1.2	2499706	2499984	+	VDAG_01630T0	IntronR	YES	YES	YES
Supercontig_1.2	425038	425172	-	VDAG_00942T0	IntronR	YES	YES	YES
Supercontig_1.2	2078385	2078589	-	VDAG_01499T0	IntronR	NO	YES	YES
Supercontig_1.2	1889442	1889497	-	VDAG_01439T0	IntronR	NO	YES	YES
Supercontig_1.2	860419	860478	+	VDAG_01079T0	IntronR	YES	YES	YES
Supercontig_1.2	106525	106639	+	VDAG_00833T0	IntronR	YES	NO	YES
Supercontig_1.2	648492	648712	-	VDAG_01011T0	IntronR	YES	YES	YES
Supercontig_1.2	2289281	2289342	-	VDAG_01563T0	IntronR	YES	YES	YES
Supercontig_1.2	2304109	2304283	-	VDAG_01568T0	IntronR	YES	YES	YES
Supercontig_1.2	1104189	1104623	-	VDAG_01174T0	IntronR	NO	NO	YES
Supercontig_1.2	294343	294546	+	VDAG_00896T0	IntronR	NO	NO	YES
Supercontig_1.2	2130328	2130389	+	VDAG_01514T0	IntronR	YES	NO	YES
Supercontig_1.2	1515387	1515445	-	VDAG_01319T0	IntronR	YES	YES	YES
Supercontig_1.2	2249867	2250101	+	VDAG_01553T0	IntronR	YES	NO	YES
Supercontig_1.2	1691089	1691159	-	VDAG_01376T0	IntronR	YES	YES	YES
Supercontig_1.2	1275094	1275247	+	VDAG_01235T0	IntronR	NO	YES	YES
Supercontig_1.2	2093737	2093953	-	VDAG_01503T0	IntronR	YES	YES	YES
Supercontig_1.2	1616843	1616909	+	VDAG_01352T0	IntronR	YES	YES	YES
Supercontig_1.2	1178801	1178990	-	VDAG_01200T0	IntronR	YES	NO	YES
Supercontig_1.2	297490	297695	+	VDAG_00896T0	IntronR	YES	YES	YES
Supercontig_1.2	1091085	1091192	-	VDAG_01168T0	IntronR	YES	NO	YES
Supercontig_1.2	588329	588468	-	VDAG_00996T0	IntronR	YES	YES	YES
Supercontig_1.2	291646	291735	+	VDAG_00895T0	IntronR	YES	YES	YES
Supercontig_1.2	878117	878172	-	VDAG_01086T0	IntronR	YES	YES	YES
Supercontig_1.2	1605475	1605609	-	VDAG_01348T0	IntronR	YES	YES	YES
Supercontig_1.2	482695	482835	+	VDAG_00965T0	IntronR	YES	YES	YES
Supercontig_1.2	1545842	1545880	+	VDAG_01328T0	IntronR	YES	YES	YES
Supercontig_1.2	615418	615712	+	VDAG_01002T0	IntronR	YES	YES	YES
Supercontig_1.2	2100113	2100192	+	VDAG_01506T0	IntronR	NO	YES	YES
Supercontig_1.2	2470028	2470414	-	VDAG_01622T0	IntronR	YES	YES	YES
Supercontig_1.2	691430	691565	+	VDAG_01023T0	IntronR	YES	YES	YES
Supercontig_1.2	518212	518284	+	VDAG_00973T0	IntronR	YES	YES	YES
Supercontig_1.2	1169861	1170008	-	VDAG_01198T0	IntronR	YES	YES	YES
Supercontig_1.2	195715	195784	-	VDAG_00865T0	IntronR	YES	YES	YES
Supercontig_1.2	238550	238610	+	VDAG_00877T0	IntronR	YES	YES	YES
Supercontig_1.2	418132	418515	-	VDAG_00940T0	IntronR	YES	NO	YES
Supercontig_1.2	1904441	1904505	-	VDAG_01444T0	IntronR	YES	YES	YES
Supercontig_1.2	1202814	1202867	-	VDAG_01210T0	IntronR	YES	YES	YES
Supercontig_1.2	1047400	1047455	+	VDAG_01154T0	IntronR	YES	YES	YES
Supercontig_1.2	1623768	1624363	+	VDAG_01354T0	IntronR	YES	YES	YES
Supercontig_1.2	988169	988882	+	VDAG_01127T0	IntronR	YES	YES	YES
Supercontig_1.2	343373	344302	+	VDAG_00915T0	IntronR	NO	YES	YES
Supercontig_1.2	1096166	1096248	-	VDAG_01170T0	IntronR	YES	NO	NO
Supercontig_1.2	35464	35530	-	VDAG_00821T0	IntronR	YES	NO	NO
Supercontig_1.2	1393074	1393136	-	VDAG_01275T0	IntronR	YES	NO	NO
Supercontig_1.2	2209009	2209063	-	VDAG_01539T0	IntronR	YES	NO	NO
Supercontig_1.2	1491484	1491542	+	VDAG_01314T0	IntronR	YES	NO	NO
Supercontig_1.2	2209136	2209192	-	VDAG_01539T0	IntronR	YES	NO	NO
Supercontig_1.2	781312	781390	+	VDAG_01055T0	IntronR	YES	NO	NO
Supercontig_1.2	1196160	1196221	+	VDAG_01207T0	IntronR	YES	NO	NO
Supercontig_1.2	436514	436618	-	VDAG_00946T0	IntronR	YES	NO	NO
Supercontig_1.2	1894912	1895895	+	VDAG_01441T0	IntronR	YES	NO	NO
Supercontig_1.2	2153593	2153658	+	VDAG_01521T0	IntronR	NO	YES	NO
Supercontig_1.2	885451	885505	-	VDAG_01087T0	IntronR	NO	YES	NO
Supercontig_1.2	1565339	1565369	-	VDAG_01337T0	IntronR	NO	YES	NO
Supercontig_1.2	177212	177319	+	VDAG_00859T0	IntronR	NO	YES	NO
Supercontig_1.2	2110516	2110696	-	VDAG_01508T0	IntronR	NO	YES	NO
Supercontig_1.2	2118604	2118689	+	VDAG_01511T0	IntronR	NO	YES	NO
Supercontig_1.2	3573	3630	-	VDAG_00811T0	IntronR	NO	YES	NO
Supercontig_1.2	606848	606908	-	VDAG_01000T0	IntronR	NO	YES	NO
Supercontig_1.2	875776	875831	+	VDAG_01084T0	IntronR	NO	YES	NO
Supercontig_1.2	885879	885940	-	VDAG_01088T0	IntronR	NO	YES	NO
Supercontig_1.2	1281394	1281450	-	VDAG_01237T0	IntronR	NO	YES	NO
Supercontig_1.2	2091969	2092038	+	VDAG_01502T0	IntronR	NO	YES	NO
Supercontig_1.2	377869	377974	-	VDAG_00927T0	IntronR	NO	YES	NO
Supercontig_1.2	1389250	1389346	-	VDAG_01273T0	IntronR	NO	YES	NO
Supercontig_1.2	1414247	1414300	-	VDAG_01283T0	IntronR	NO	YES	NO
Supercontig_1.2	1827855	1827912	+	VDAG_01417T0	IntronR	NO	YES	NO
Supercontig_1.2	2115647	2115750	-	VDAG_01510T0	IntronR	NO	YES	NO
Supercontig_1.2	1493285	1493353	-	VDAG_01315T0	IntronR	NO	YES	NO
Supercontig_1.2	2373711	2373768	+	VDAG_01589T0	IntronR	NO	YES	NO
Supercontig_1.2	1201026	1201082	+	VDAG_01209T0	IntronR	NO	YES	NO
Supercontig_1.2	1040164	1040228	+	VDAG_01150T0	IntronR	NO	YES	NO
Supercontig_1.2	131812	131862	-	VDAG_00843T0	IntronR	NO	YES	NO
Supercontig_1.2	731511	731570	-	VDAG_01037T0	IntronR	NO	YES	NO
Supercontig_1.2	138248	138367	+	VDAG_00846T0	IntronR	NO	YES	NO
Supercontig_1.20	267506	267557	+	VDAG_08388T0	IntronR	YES	NO	YES
Supercontig_1.20	326163	326221	+	VDAG_08403T0	IntronR	YES	NO	YES
Supercontig_1.20	153861	153922	-	VDAG_08343T0	IntronR	NO	YES	YES
Supercontig_1.20	431418	431475	+	VDAG_08433T0	IntronR	NO	YES	YES
Supercontig_1.20	637967	638069	+	VDAG_08504T0	IntronR	NO	YES	YES
Supercontig_1.20	217563	217732	+	VDAG_08369T0	IntronR	NO	YES	YES
Supercontig_1.20	520623	520707	-	VDAG_08457T0	IntronR	NO	YES	YES
Supercontig_1.20	518088	518142	-	VDAG_08456T0	IntronR	NO	YES	YES
Supercontig_1.20	87822	87875	-	VDAG_08324T0	IntronR	YES	NO	YES
Supercontig_1.20	495910	495964	-	VDAG_08452T0	IntronR	YES	YES	YES
Supercontig_1.20	44830	44895	+	VDAG_08306T0	IntronR	YES	YES	YES
Supercontig_1.20	107101	107169	-	VDAG_08330T0	IntronR	NO	YES	YES
Supercontig_1.20	602478	602589	-	VDAG_08491T0	IntronR	YES	NO	YES
Supercontig_1.20	237956	238008	-	VDAG_08378T0	IntronR	YES	NO	YES
Supercontig_1.20	588495	588547	+	VDAG_08486T0	IntronR	NO	NO	YES
Supercontig_1.20	637594	637685	+	VDAG_08504T0	IntronR	YES	YES	YES
Supercontig_1.20	25998	26061	+	VDAG_08300T0	IntronR	YES	NO	YES
Supercontig_1.20	517167	517252	-	VDAG_08456T0	IntronR	NO	YES	YES
Supercontig_1.20	230718	230773	-	VDAG_08373T0	IntronR	NO	YES	YES
Supercontig_1.20	301042	301219	+	VDAG_08398T0	IntronR	YES	YES	YES
Supercontig_1.20	538102	538310	-	VDAG_08465T0	IntronR	NO	YES	YES
Supercontig_1.20	154856	154930	-	VDAG_08343T0	IntronR	YES	YES	YES
Supercontig_1.20	223057	223083	+	VDAG_08371T0	IntronR	NO	NO	YES
Supercontig_1.20	600463	600527	+	VDAG_08490T0	IntronR	YES	YES	YES
Supercontig_1.20	49471	49592	+	VDAG_08309T0	IntronR	YES	YES	YES
Supercontig_1.20	13792	14065	-	VDAG_08295T0	IntronR	NO	YES	YES
Supercontig_1.20	37416	37580	-	VDAG_08304T0	IntronR	YES	YES	YES
Supercontig_1.20	49106	49174	+	VDAG_08309T0	IntronR	YES	YES	YES
Supercontig_1.20	26350	26420	-	VDAG_08301T0	IntronR	YES	YES	YES
Supercontig_1.20	87093	87152	-	VDAG_08324T0	IntronR	YES	NO	YES
Supercontig_1.20	232541	232623	-	VDAG_08375T0	IntronR	YES	NO	YES
Supercontig_1.20	356893	356974	+	VDAG_08409T0	IntronR	NO	YES	YES
Supercontig_1.20	266083	266520	+	VDAG_08387T0	IntronR	YES	YES	YES
Supercontig_1.20	407176	407248	+	VDAG_08427T0	IntronR	YES	YES	YES
Supercontig_1.20	304875	305157	+	VDAG_08400T0	IntronR	YES	YES	YES
Supercontig_1.20	304760	304812	+	VDAG_08400T0	IntronR	YES	YES	YES
Supercontig_1.20	448586	448650	+	VDAG_08439T0	IntronR	YES	YES	YES
Supercontig_1.20	134928	134997	+	VDAG_08338T0	IntronR	YES	YES	YES
Supercontig_1.20	243854	243911	+	VDAG_08379T0	IntronR	YES	YES	YES
Supercontig_1.20	389315	389464	+	VDAG_08420T0	IntronR	YES	YES	YES
Supercontig_1.20	630542	630615	-	VDAG_08503T0	IntronR	YES	YES	YES
Supercontig_1.20	630419	630475	-	VDAG_08503T0	IntronR	YES	YES	YES
Supercontig_1.20	213000	213068	+	VDAG_08368T0	IntronR	NO	NO	YES
Supercontig_1.20	175048	175195	-	VDAG_08351T0	IntronR	YES	YES	YES
Supercontig_1.20	615937	615988	-	VDAG_08497T0	IntronR	YES	YES	YES
Supercontig_1.20	640345	640755	+	VDAG_08505T0	IntronR	YES	YES	YES
Supercontig_1.20	486322	486398	-	VDAG_08450T0	IntronR	YES	NO	YES
Supercontig_1.20	556170	556325	-	VDAG_08475T0	IntronR	YES	YES	YES
Supercontig_1.20	26268	26317	-	VDAG_08301T0	IntronR	YES	YES	YES
Supercontig_1.20	371426	371476	-	VDAG_08415T0	IntronR	NO	NO	YES
Supercontig_1.20	557273	557474	-	VDAG_08475T0	IntronR	YES	YES	YES
Supercontig_1.20	246110	246520	+	VDAG_08379T0	IntronR	YES	YES	YES
Supercontig_1.20	297367	297406	-	VDAG_08396T0	IntronR	NO	NO	YES
Supercontig_1.20	261796	261866	+	VDAG_08385T0	IntronR	YES	YES	YES
Supercontig_1.20	380780	380890	-	VDAG_08418T0	IntronR	YES	YES	YES
Supercontig_1.20	202337	202392	+	VDAG_08361T0	IntronR	YES	YES	YES
Supercontig_1.20	507545	507622	-	VDAG_08453T0	IntronR	YES	YES	YES
Supercontig_1.20	87202	87260	-	VDAG_08324T0	IntronR	YES	YES	YES
Supercontig_1.20	267731	267783	+	VDAG_08388T0	IntronR	YES	NO	YES
Supercontig_1.20	470197	470251	-	VDAG_08446T0	IntronR	YES	YES	YES
Supercontig_1.20	169814	169918	+	VDAG_08349T0	IntronR	YES	YES	YES
Supercontig_1.20	439297	439916	-	VDAG_08437T0	IntronR	YES	YES	YES
Supercontig_1.20	373313	373362	-	VDAG_08416T0	IntronR	YES	YES	YES
Supercontig_1.20	81961	82314	-	VDAG_08322T0	IntronR	YES	YES	YES
Supercontig_1.20	56579	56697	-	VDAG_08310T0	IntronR	YES	YES	YES
Supercontig_1.20	106804	107079	-	VDAG_08330T0	IntronR	NO	YES	YES
Supercontig_1.20	159078	159141	-	VDAG_08345T0	IntronR	NO	YES	YES
Supercontig_1.20	510718	510773	+	VDAG_08454T0	IntronR	YES	YES	YES
Supercontig_1.20	448464	448549	+	VDAG_08439T0	IntronR	YES	YES	YES
Supercontig_1.20	68413	68538	+	VDAG_08316T0	IntronR	YES	YES	YES
Supercontig_1.20	68192	68389	+	VDAG_08316T0	IntronR	YES	YES	YES
Supercontig_1.20	386747	386817	-	VDAG_08419T0	IntronR	YES	YES	YES
Supercontig_1.20	529932	529985	+	VDAG_08461T0	IntronR	YES	NO	YES
Supercontig_1.20	574647	574840	-	VDAG_08481T0	IntronR	YES	YES	YES
Supercontig_1.20	159954	160082	-	VDAG_08345T0	IntronR	YES	NO	YES
Supercontig_1.20	639750	640043	+	VDAG_08505T0	IntronR	YES	NO	NO
Supercontig_1.20	404051	404195	+	VDAG_08425T0	IntronR	YES	NO	NO
Supercontig_1.20	425972	426041	+	VDAG_08431T0	IntronR	YES	NO	NO
Supercontig_1.20	563871	563923	-	VDAG_08478T0	IntronR	YES	NO	NO
Supercontig_1.20	174224	174278	-	VDAG_08351T0	IntronR	YES	NO	NO
Supercontig_1.20	629921	629981	-	VDAG_08503T0	IntronR	YES	NO	NO
Supercontig_1.20	357126	357270	+	VDAG_08409T0	IntronR	NO	YES	NO
Supercontig_1.20	14767	14847	-	VDAG_08295T0	IntronR	NO	YES	NO
Supercontig_1.20	191208	191299	+	VDAG_08356T0	IntronR	NO	YES	NO
Supercontig_1.20	394664	395174	-	VDAG_08423T0	IntronR	NO	YES	NO
Supercontig_1.20	514414	514549	-	VDAG_08455T0	IntronR	NO	YES	NO
Supercontig_1.20	17592	17667	-	VDAG_08297T0	IntronR	NO	YES	NO
Supercontig_1.20	449562	449670	-	VDAG_08440T0	IntronR	NO	YES	NO
Supercontig_1.20	580728	581112	-	VDAG_08483T0	IntronR	NO	YES	NO
Supercontig_1.21	527801	528054	+	VDAG_08658T0	IntronR	NO	YES	YES
Supercontig_1.21	62748	63101	-	VDAG_08519T0	IntronR	NO	NO	YES
Supercontig_1.21	440054	440116	-	VDAG_08640T0	IntronR	YES	YES	YES
Supercontig_1.21	210340	210475	-	VDAG_08566T0	IntronR	YES	NO	YES
Supercontig_1.21	113964	114621	+	VDAG_08533T0	IntronR	YES	YES	YES
Supercontig_1.21	123821	123878	-	VDAG_08537T0	IntronR	NO	YES	YES
Supercontig_1.21	418787	418924	-	VDAG_08631T0	IntronR	NO	YES	YES
Supercontig_1.21	349848	349948	-	VDAG_08609T0	IntronR	NO	YES	YES
Supercontig_1.21	83554	83721	-	VDAG_08524T0	IntronR	YES	YES	YES
Supercontig_1.21	440460	440559	-	VDAG_08640T0	IntronR	YES	YES	YES
Supercontig_1.21	217641	217713	-	VDAG_08567T0	IntronR	NO	YES	YES
Supercontig_1.21	365479	365690	-	VDAG_08616T0	IntronR	YES	YES	YES
Supercontig_1.21	205018	205096	+	VDAG_08564T0	IntronR	NO	YES	YES
Supercontig_1.21	27268	27355	+	VDAG_08508T0	IntronR	YES	NO	YES
Supercontig_1.21	349655	349710	-	VDAG_08609T0	IntronR	YES	YES	YES
Supercontig_1.21	339969	340109	+	VDAG_08606T0	IntronR	YES	YES	YES
Supercontig_1.21	254488	254660	+	VDAG_08578T0	IntronR	YES	YES	YES
Supercontig_1.21	23786	24205	-	VDAG_08507T0	IntronR	YES	YES	YES
Supercontig_1.21	211227	211421	-	VDAG_08566T0	IntronR	YES	YES	YES
Supercontig_1.21	144237	144297	-	VDAG_08543T0	IntronR	YES	YES	YES
Supercontig_1.21	614209	614366	-	VDAG_08687T0	IntronR	NO	YES	YES
Supercontig_1.21	46551	46677	-	VDAG_08514T0	IntronR	NO	NO	YES
Supercontig_1.21	297812	297958	+	VDAG_08592T0	IntronR	YES	YES	YES
Supercontig_1.21	568336	568413	+	VDAG_08671T0	IntronR	YES	YES	YES
Supercontig_1.21	154447	154516	+	VDAG_08550T0	IntronR	NO	NO	YES
Supercontig_1.21	211493	211549	-	VDAG_08566T0	IntronR	NO	NO	YES
Supercontig_1.21	32421	32502	-	VDAG_08511T0	IntronR	NO	YES	YES
Supercontig_1.21	566021	566152	+	VDAG_08670T0	IntronR	YES	YES	YES
Supercontig_1.21	569715	569803	-	VDAG_08672T0	IntronR	YES	YES	YES
Supercontig_1.21	568621	568701	+	VDAG_08671T0	IntronR	YES	YES	YES
Supercontig_1.21	75150	75211	-	VDAG_08522T0	IntronR	NO	YES	YES
Supercontig_1.21	164060	164715	-	VDAG_08553T0	IntronR	YES	YES	YES
Supercontig_1.21	29913	29983	+	VDAG_08510T0	IntronR	YES	YES	YES
Supercontig_1.21	421289	421484	+	VDAG_08632T0	IntronR	YES	YES	YES
Supercontig_1.21	195664	195733	+	VDAG_08560T0	IntronR	YES	YES	YES
Supercontig_1.21	30208	30525	+	VDAG_08510T0	IntronR	YES	YES	YES
Supercontig_1.21	593403	593580	-	VDAG_08680T0	IntronR	YES	YES	YES
Supercontig_1.21	212042	212104	-	VDAG_08566T0	IntronR	YES	NO	YES
Supercontig_1.21	201838	201925	+	VDAG_08562T0	IntronR	YES	YES	YES
Supercontig_1.21	325270	325347	-	VDAG_08600T0	IntronR	YES	YES	YES
Supercontig_1.21	194831	194975	+	VDAG_08560T0	IntronR	YES	YES	YES
Supercontig_1.21	539521	539608	+	VDAG_08662T0	IntronR	YES	NO	YES
Supercontig_1.21	349476	349561	-	VDAG_08609T0	IntronR	YES	YES	YES
Supercontig_1.21	540035	540233	+	VDAG_08662T0	IntronR	YES	YES	YES
Supercontig_1.21	112789	112839	+	VDAG_08533T0	IntronR	YES	YES	YES
Supercontig_1.21	571432	571527	-	VDAG_08673T0	IntronR	YES	YES	YES
Supercontig_1.21	496349	496573	+	VDAG_08653T0	IntronR	YES	YES	YES
Supercontig_1.21	101000	101138	-	VDAG_08529T0	IntronR	YES	YES	YES
Supercontig_1.21	40144	40191	+	VDAG_08513T0	IntronR	YES	NO	YES
Supercontig_1.21	322937	322991	+	VDAG_08598T0	IntronR	YES	YES	YES
Supercontig_1.21	241646	241696	-	VDAG_08573T0	IntronR	YES	YES	YES
Supercontig_1.21	95555	95720	-	VDAG_08527T0	IntronR	YES	NO	YES
Supercontig_1.21	19541	20231	+	VDAG_08506T0	IntronR	YES	YES	YES
Supercontig_1.21	448085	448351	-	VDAG_08643T0	IntronR	YES	NO	YES
Supercontig_1.21	539655	539831	+	VDAG_08662T0	IntronR	YES	YES	YES
Supercontig_1.21	56410	56473	-	VDAG_08517T0	IntronR	NO	YES	NO
Supercontig_1.21	234026	234154	+	VDAG_08570T0	IntronR	NO	YES	NO
Supercontig_1.21	387993	388082	-	VDAG_08621T0	IntronR	NO	YES	NO
Supercontig_1.21	443804	443900	-	VDAG_08641T0	IntronR	NO	YES	NO
Supercontig_1.21	445819	445882	+	VDAG_08642T0	IntronR	NO	YES	NO
Supercontig_1.21	378919	379001	+	VDAG_08620T0	IntronR	NO	YES	NO
Supercontig_1.21	140901	140946	-	VDAG_08542T0	IntronR	NO	YES	NO
Supercontig_1.21	425865	425927	-	VDAG_08635T0	IntronR	NO	YES	NO
Supercontig_1.22	282761	282850	-	VDAG_08765T0	IntronR	NO	NO	YES
Supercontig_1.22	150446	150512	-	VDAG_08730T0	IntronR	NO	YES	YES
Supercontig_1.22	269318	269742	-	VDAG_08762T0	IntronR	YES	YES	YES
Supercontig_1.22	324996	325083	-	VDAG_08775T0	IntronR	NO	YES	YES
Supercontig_1.22	416991	417051	-	VDAG_08796T0	IntronR	YES	NO	YES
Supercontig_1.22	479251	479418	-	VDAG_08815T0	IntronR	YES	YES	YES
Supercontig_1.22	479437	479530	-	VDAG_08815T0	IntronR	NO	YES	YES
Supercontig_1.22	209287	209346	-	VDAG_08748T0	IntronR	YES	YES	YES
Supercontig_1.22	124646	124704	-	VDAG_08721T0	IntronR	NO	YES	YES
Supercontig_1.22	311562	311668	-	VDAG_08772T0	IntronR	YES	NO	YES
Supercontig_1.22	65371	65432	-	VDAG_08710T0	IntronR	NO	YES	YES
Supercontig_1.22	467077	467132	-	VDAG_08808T0	IntronR	YES	YES	YES
Supercontig_1.22	474572	474902	+	VDAG_08812T0	IntronR	YES	NO	YES
Supercontig_1.22	420534	420693	-	VDAG_08798T0	IntronR	YES	YES	YES
Supercontig_1.22	163024	163241	-	VDAG_08732T0	IntronR	YES	YES	YES
Supercontig_1.22	262249	262440	-	VDAG_08759T0	IntronR	NO	YES	YES
Supercontig_1.22	517337	517365	+	VDAG_08827T0	IntronR	YES	YES	YES
Supercontig_1.22	587847	587921	+	VDAG_08849T0	IntronR	NO	YES	YES
Supercontig_1.22	453161	453222	+	VDAG_08803T0	IntronR	YES	YES	YES
Supercontig_1.22	588436	588510	+	VDAG_08849T0	IntronR	YES	YES	YES
Supercontig_1.22	212454	212931	+	VDAG_08749T0	IntronR	YES	NO	YES
Supercontig_1.22	312958	313015	-	VDAG_08772T0	IntronR	YES	NO	YES
Supercontig_1.22	546373	546431	+	VDAG_08834T0	IntronR	YES	NO	YES
Supercontig_1.22	612634	612714	-	VDAG_08858T0	IntronR	YES	NO	YES
Supercontig_1.22	47302	47498	-	VDAG_08704T0	IntronR	YES	YES	YES
Supercontig_1.22	372470	372610	+	VDAG_08785T0	IntronR	YES	YES	YES
Supercontig_1.22	610774	610927	+	VDAG_08857T0	IntronR	YES	YES	YES
Supercontig_1.22	595786	595862	+	VDAG_08851T0	IntronR	YES	YES	YES
Supercontig_1.22	213100	213183	+	VDAG_08749T0	IntronR	YES	YES	YES
Supercontig_1.22	573826	573962	+	VDAG_08843T0	IntronR	YES	YES	YES
Supercontig_1.22	568669	568727	+	VDAG_08842T0	IntronR	YES	YES	YES
Supercontig_1.22	66466	66524	-	VDAG_08710T0	IntronR	YES	YES	YES
Supercontig_1.22	109787	109842	-	VDAG_08720T0	IntronR	NO	YES	YES
Supercontig_1.22	603425	603492	-	VDAG_08855T0	IntronR	YES	YES	YES
Supercontig_1.22	10927	10965	-	VDAG_08693T0	IntronR	NO	NO	YES
Supercontig_1.22	209471	209578	-	VDAG_08748T0	IntronR	YES	YES	YES
Supercontig_1.22	169588	169647	-	VDAG_08735T0	IntronR	NO	NO	YES
Supercontig_1.22	119150	119229	-	VDAG_08720T0	IntronR	NO	YES	YES
Supercontig_1.22	616667	616928	-	VDAG_08860T0	IntronR	YES	YES	YES
Supercontig_1.22	209014	209072	-	VDAG_08748T0	IntronR	YES	YES	YES
Supercontig_1.22	437323	437407	-	VDAG_08801T0	IntronR	YES	YES	YES
Supercontig_1.22	421955	422094	-	VDAG_08798T0	IntronR	YES	YES	YES
Supercontig_1.22	236480	237111	+	VDAG_08755T0	IntronR	NO	NO	YES
Supercontig_1.22	612842	612904	-	VDAG_08858T0	IntronR	YES	NO	YES
Supercontig_1.22	209611	209677	-	VDAG_08748T0	IntronR	YES	YES	YES
Supercontig_1.22	442096	442150	-	VDAG_08802T0	IntronR	YES	NO	YES
Supercontig_1.22	193795	193900	-	VDAG_08744T0	IntronR	NO	YES	YES
Supercontig_1.22	50117	50164	+	VDAG_08705T0	IntronR	NO	YES	YES
Supercontig_1.22	295449	295535	+	VDAG_08767T0	IntronR	YES	YES	YES
Supercontig_1.22	112250	112406	-	VDAG_08720T0	IntronR	YES	YES	YES
Supercontig_1.22	234893	235180	-	VDAG_08754T0	IntronR	YES	YES	YES
Supercontig_1.22	433238	433461	+	VDAG_08800T0	IntronR	YES	YES	YES
Supercontig_1.22	312547	312605	-	VDAG_08772T0	IntronR	YES	YES	YES
Supercontig_1.22	273357	273439	+	VDAG_08763T0	IntronR	NO	NO	YES
Supercontig_1.22	534870	534941	-	VDAG_08831T0	IntronR	YES	YES	YES
Supercontig_1.22	164161	164330	-	VDAG_08733T0	IntronR	NO	YES	YES
Supercontig_1.22	233580	234260	-	VDAG_08754T0	IntronR	YES	NO	YES
Supercontig_1.22	158885	159017	+	VDAG_08731T0	IntronR	YES	YES	YES
Supercontig_1.22	369537	369615	-	VDAG_08784T0	IntronR	YES	YES	YES
Supercontig_1.22	421497	421893	-	VDAG_08798T0	IntronR	YES	YES	YES
Supercontig_1.22	394429	394471	-	VDAG_08788T0	IntronR	YES	YES	YES
Supercontig_1.22	578738	579255	+	VDAG_08845T0	IntronR	YES	NO	YES
Supercontig_1.22	59900	60278	+	VDAG_08708T0	IntronR	YES	NO	YES
Supercontig_1.22	489527	489618	+	VDAG_08819T0	IntronR	YES	YES	YES
Supercontig_1.22	188999	189063	-	VDAG_08742T0	IntronR	YES	NO	YES
Supercontig_1.22	124254	124320	-	VDAG_08721T0	IntronR	YES	NO	NO
Supercontig_1.22	498825	499020	+	VDAG_08822T0	IntronR	YES	NO	NO
Supercontig_1.22	256879	257122	-	VDAG_08757T0	IntronR	NO	YES	NO
Supercontig_1.22	584295	584658	+	VDAG_08848T0	IntronR	NO	YES	NO
Supercontig_1.22	594474	594557	+	VDAG_08851T0	IntronR	NO	YES	NO
Supercontig_1.22	605843	605894	-	VDAG_08856T0	IntronR	NO	YES	NO
Supercontig_1.22	86745	86809	-	VDAG_08715T0	IntronR	NO	YES	NO
Supercontig_1.22	568147	568227	+	VDAG_08842T0	IntronR	NO	YES	NO
Supercontig_1.22	372679	372908	+	VDAG_08785T0	IntronR	NO	YES	NO
Supercontig_1.23	131317	131390	-	VDAG_09096T0	IntronR	NO	NO	YES
Supercontig_1.23	140727	140782	-	VDAG_09099T0	IntronR	YES	YES	YES
Supercontig_1.23	20592	20668	-	VDAG_09060T0	IntronR	YES	YES	YES
Supercontig_1.23	145434	145828	-	VDAG_09100T0	IntronR	NO	NO	YES
Supercontig_1.23	183163	183665	-	VDAG_09111T0	IntronR	YES	YES	YES
Supercontig_1.23	29048	29295	-	VDAG_09062T0	IntronR	YES	YES	YES
Supercontig_1.23	97966	98226	-	VDAG_09086T0	IntronR	NO	YES	YES
Supercontig_1.23	7137	7304	+	VDAG_09055T0	IntronR	YES	YES	YES
Supercontig_1.23	64589	64647	+	VDAG_09074T0	IntronR	YES	NO	YES
Supercontig_1.23	133285	133503	-	VDAG_09096T0	IntronR	YES	NO	YES
Supercontig_1.23	132145	132231	-	VDAG_09096T0	IntronR	YES	YES	YES
Supercontig_1.23	149548	149611	+	VDAG_09102T0	IntronR	YES	YES	YES
Supercontig_1.23	7329	7420	+	VDAG_09055T0	IntronR	YES	YES	YES
Supercontig_1.23	205231	205517	-	VDAG_09119T0	IntronR	YES	YES	YES
Supercontig_1.23	87964	88014	-	VDAG_09080T0	IntronR	YES	NO	YES
Supercontig_1.23	178823	178955	+	VDAG_09110T0	IntronR	YES	YES	YES
Supercontig_1.23	9675	9714	+	VDAG_09056T0	IntronR	YES	YES	YES
Supercontig_1.23	84438	84508	+	VDAG_09079T0	IntronR	YES	NO	YES
Supercontig_1.23	537717	537821	+	VDAG_09226T0	IntronR	YES	YES	YES
Supercontig_1.23	27511	27561	-	VDAG_09062T0	IntronR	YES	NO	YES
Supercontig_1.23	144879	144968	-	VDAG_09100T0	IntronR	YES	YES	YES
Supercontig_1.23	216781	216836	-	VDAG_09122T0	IntronR	YES	YES	YES
Supercontig_1.23	88045	88101	-	VDAG_09080T0	IntronR	YES	NO	YES
Supercontig_1.23	159027	160074	-	VDAG_09104T0	IntronR	YES	YES	YES
Supercontig_1.23	132306	132374	-	VDAG_09096T0	IntronR	YES	YES	YES
Supercontig_1.23	216125	216198	-	VDAG_09122T0	IntronR	YES	YES	YES
Supercontig_1.23	133657	134155	-	VDAG_09096T0	IntronR	NO	YES	YES
Supercontig_1.23	156990	157055	-	VDAG_09104T0	IntronR	NO	YES	NO
Supercontig_1.24	541030	541082	+	VDAG_09050T0	IntronR	NO	NO	YES
Supercontig_1.24	501820	501881	-	VDAG_09035T0	IntronR	YES	YES	YES
Supercontig_1.24	524051	524262	+	VDAG_09043T0	IntronR	NO	YES	YES
Supercontig_1.24	26166	26238	+	VDAG_08870T0	IntronR	NO	YES	YES
Supercontig_1.24	7626	8450	+	VDAG_08864T0	IntronR	NO	YES	YES
Supercontig_1.24	71340	71414	+	VDAG_08881T0	IntronR	NO	NO	YES
Supercontig_1.24	183749	183826	+	VDAG_08929T0	IntronR	YES	NO	YES
Supercontig_1.24	535555	535646	+	VDAG_09048T0	IntronR	YES	YES	YES
Supercontig_1.24	340871	341190	+	VDAG_08981T0	IntronR	NO	YES	YES
Supercontig_1.24	249320	249383	+	VDAG_08953T0	IntronR	NO	YES	YES
Supercontig_1.24	502273	502324	-	VDAG_09035T0	IntronR	NO	YES	YES
Supercontig_1.24	508473	508648	-	VDAG_09038T0	IntronR	NO	YES	YES
Supercontig_1.24	50904	51159	+	VDAG_08873T0	IntronR	NO	YES	YES
Supercontig_1.24	54744	55002	+	VDAG_08874T0	IntronR	YES	YES	YES
Supercontig_1.24	249574	249739	+	VDAG_08953T0	IntronR	YES	YES	YES
Supercontig_1.24	263087	263324	+	VDAG_08960T0	IntronR	YES	YES	YES
Supercontig_1.24	111086	111235	-	VDAG_08897T0	IntronR	YES	YES	YES
Supercontig_1.24	416800	416852	+	VDAG_09001T0	IntronR	YES	YES	YES
Supercontig_1.24	69931	69986	-	VDAG_08880T0	IntronR	NO	YES	YES
Supercontig_1.24	49180	49256	+	VDAG_08873T0	IntronR	NO	YES	YES
Supercontig_1.24	207900	207960	+	VDAG_08938T0	IntronR	YES	NO	YES
Supercontig_1.24	382582	382742	-	VDAG_08992T0	IntronR	YES	YES	YES
Supercontig_1.24	248236	248295	+	VDAG_08953T0	IntronR	YES	NO	YES
Supercontig_1.24	58750	58806	+	VDAG_08876T0	IntronR	YES	YES	YES
Supercontig_1.24	546808	547034	-	VDAG_09053T0	IntronR	NO	YES	YES
Supercontig_1.24	464573	464633	+	VDAG_09020T0	IntronR	NO	YES	YES
Supercontig_1.24	445173	445260	-	VDAG_09013T0	IntronR	YES	YES	YES
Supercontig_1.24	187520	187723	-	VDAG_08930T0	IntronR	YES	YES	YES
Supercontig_1.24	183580	183646	+	VDAG_08929T0	IntronR	YES	NO	YES
Supercontig_1.24	331925	331996	-	VDAG_08979T0	IntronR	NO	NO	YES
Supercontig_1.24	272938	272994	-	VDAG_08963T0	IntronR	YES	YES	YES
Supercontig_1.24	4457	4521	-	VDAG_08863T0	IntronR	YES	YES	YES
Supercontig_1.24	449525	449580	+	VDAG_09015T0	IntronR	YES	YES	YES
Supercontig_1.24	498538	498596	-	VDAG_09034T0	IntronR	YES	YES	YES
Supercontig_1.24	262645	262747	+	VDAG_08960T0	IntronR	YES	NO	YES
Supercontig_1.24	58438	58537	+	VDAG_08876T0	IntronR	YES	YES	YES
Supercontig_1.24	248657	248722	+	VDAG_08953T0	IntronR	NO	NO	YES
Supercontig_1.24	3334	3388	+	VDAG_08862T0	IntronR	YES	NO	YES
Supercontig_1.24	158265	158513	-	VDAG_08917T0	IntronR	YES	YES	YES
Supercontig_1.24	168165	168504	+	VDAG_08920T0	IntronR	YES	YES	YES
Supercontig_1.24	416530	416700	+	VDAG_09001T0	IntronR	YES	YES	YES
Supercontig_1.24	306535	306731	+	VDAG_08971T0	IntronR	YES	YES	YES
Supercontig_1.24	157836	158152	-	VDAG_08917T0	IntronR	YES	YES	YES
Supercontig_1.24	419208	419269	-	VDAG_09002T0	IntronR	YES	YES	YES
Supercontig_1.24	510888	511117	+	VDAG_09039T0	IntronR	YES	YES	YES
Supercontig_1.24	528972	529042	+	VDAG_09045T0	IntronR	YES	YES	YES
Supercontig_1.24	12298	12792	-	VDAG_08866T0	IntronR	NO	YES	YES
Supercontig_1.24	307585	307679	+	VDAG_08971T0	IntronR	YES	NO	YES
Supercontig_1.24	513218	513311	-	VDAG_09040T0	IntronR	YES	YES	YES
Supercontig_1.24	58859	58922	+	VDAG_08876T0	IntronR	YES	YES	YES
Supercontig_1.24	320288	320341	-	VDAG_08976T0	IntronR	NO	YES	YES
Supercontig_1.24	174129	174197	-	VDAG_08923T0	IntronR	YES	YES	YES
Supercontig_1.24	375418	375479	-	VDAG_08990T0	IntronR	YES	YES	YES
Supercontig_1.24	456181	456409	+	VDAG_09018T0	IntronR	YES	YES	YES
Supercontig_1.24	437573	437621	+	VDAG_09008T0	IntronR	YES	YES	YES
Supercontig_1.24	422817	422881	-	VDAG_09003T0	IntronR	YES	YES	YES
Supercontig_1.24	213922	214005	+	VDAG_08941T0	IntronR	YES	NO	YES
Supercontig_1.24	262445	262507	+	VDAG_08960T0	IntronR	NO	YES	YES
Supercontig_1.24	163047	163102	-	VDAG_08919T0	IntronR	YES	YES	YES
Supercontig_1.24	162861	162986	-	VDAG_08919T0	IntronR	NO	YES	YES
Supercontig_1.24	102413	102543	+	VDAG_08894T0	IntronR	YES	YES	YES
Supercontig_1.24	66455	66552	+	VDAG_08879T0	IntronR	YES	NO	YES
Supercontig_1.24	414243	414379	-	VDAG_09000T0	IntronR	YES	YES	YES
Supercontig_1.24	363461	363607	+	VDAG_08986T0	IntronR	YES	NO	YES
Supercontig_1.24	84793	84945	-	VDAG_08888T0	IntronR	YES	YES	YES
Supercontig_1.24	261511	261563	+	VDAG_08960T0	IntronR	YES	YES	YES
Supercontig_1.24	503202	503255	-	VDAG_09035T0	IntronR	YES	NO	NO
Supercontig_1.24	205222	205272	-	VDAG_08936T0	IntronR	YES	NO	NO
Supercontig_1.24	176512	176556	-	VDAG_08925T0	IntronR	NO	YES	NO
Supercontig_1.24	537119	537245	-	VDAG_09049T0	IntronR	NO	YES	NO
Supercontig_1.24	267233	267449	-	VDAG_08962T0	IntronR	NO	YES	NO
Supercontig_1.24	36677	36738	-	VDAG_08872T0	IntronR	NO	YES	NO
Supercontig_1.24	219042	219095	-	VDAG_08943T0	IntronR	YES	YES	NO
Supercontig_1.25	481790	482133	-	VDAG_09396T0	IntronR	YES	NO	YES
Supercontig_1.25	454346	454577	-	VDAG_09386T0	IntronR	YES	YES	YES
Supercontig_1.25	150731	150791	+	VDAG_09271T0	IntronR	NO	YES	YES
Supercontig_1.25	234471	234529	-	VDAG_09304T0	IntronR	NO	YES	YES
Supercontig_1.25	200231	200326	-	VDAG_09292T0	IntronR	YES	NO	YES
Supercontig_1.25	426548	426853	-	VDAG_09377T0	IntronR	YES	YES	YES
Supercontig_1.25	354984	355134	-	VDAG_09351T0	IntronR	NO	NO	YES
Supercontig_1.25	382638	382689	-	VDAG_09364T0	IntronR	YES	YES	YES
Supercontig_1.25	456254	456316	-	VDAG_09387T0	IntronR	YES	YES	YES
Supercontig_1.25	131186	131602	-	VDAG_09263T0	IntronR	YES	YES	YES
Supercontig_1.25	46046	46886	+	VDAG_09235T0	IntronR	YES	YES	YES
Supercontig_1.25	149534	149719	-	VDAG_09270T0	IntronR	YES	YES	YES
Supercontig_1.25	296377	296427	-	VDAG_09327T0	IntronR	YES	YES	YES
Supercontig_1.25	200648	200715	-	VDAG_09292T0	IntronR	YES	NO	YES
Supercontig_1.25	107645	107761	+	VDAG_09256T0	IntronR	YES	YES	YES
Supercontig_1.25	120549	120634	-	VDAG_09258T0	IntronR	YES	NO	YES
Supercontig_1.25	491943	492003	+	VDAG_09399T0	IntronR	YES	NO	YES
Supercontig_1.25	79799	80269	-	VDAG_09245T0	IntronR	YES	YES	YES
Supercontig_1.25	90801	90955	-	VDAG_09250T0	IntronR	YES	YES	YES
Supercontig_1.25	80285	80553	-	VDAG_09245T0	IntronR	NO	YES	YES
Supercontig_1.25	355491	355549	-	VDAG_09351T0	IntronR	NO	NO	YES
Supercontig_1.25	130789	131063	-	VDAG_09263T0	IntronR	YES	YES	YES
Supercontig_1.25	184300	184447	-	VDAG_09285T0	IntronR	YES	NO	YES
Supercontig_1.25	194343	194705	+	VDAG_09289T0	IntronR	YES	NO	YES
Supercontig_1.25	96994	97115	+	VDAG_09252T0	IntronR	YES	NO	YES
Supercontig_1.25	241641	241699	-	VDAG_09307T0	IntronR	YES	YES	YES
Supercontig_1.25	78862	79622	-	VDAG_09245T0	IntronR	YES	YES	YES
Supercontig_1.25	506001	506052	-	VDAG_09407T0	IntronR	NO	YES	YES
Supercontig_1.25	370250	370394	+	VDAG_09357T0	IntronR	YES	YES	YES
Supercontig_1.25	348205	348283	+	VDAG_09348T0	IntronR	YES	YES	YES
Supercontig_1.25	190736	190837	+	VDAG_09287T0	IntronR	NO	NO	YES
Supercontig_1.25	120309	120406	-	VDAG_09258T0	IntronR	YES	YES	YES
Supercontig_1.25	363157	363250	-	VDAG_09354T0	IntronR	NO	NO	YES
Supercontig_1.25	297960	298178	+	VDAG_09328T0	IntronR	YES	YES	YES
Supercontig_1.25	120725	121478	-	VDAG_09258T0	IntronR	YES	YES	YES
Supercontig_1.25	204974	205073	-	VDAG_09293T0	IntronR	YES	YES	YES
Supercontig_1.25	439740	440153	+	VDAG_09382T0	IntronR	YES	NO	YES
Supercontig_1.25	204673	204924	-	VDAG_09293T0	IntronR	YES	YES	YES
Supercontig_1.25	183515	183662	+	VDAG_09284T0	IntronR	YES	YES	YES
Supercontig_1.25	44023	44092	+	VDAG_09235T0	IntronR	YES	YES	YES
Supercontig_1.25	370031	370116	+	VDAG_09357T0	IntronR	YES	YES	YES
Supercontig_1.25	119327	119544	-	VDAG_09258T0	IntronR	YES	YES	YES
Supercontig_1.25	183945	184043	-	VDAG_09285T0	IntronR	YES	NO	YES
Supercontig_1.25	316055	316213	-	VDAG_09335T0	IntronR	NO	YES	YES
Supercontig_1.25	276228	276284	+	VDAG_09320T0	IntronR	YES	NO	YES
Supercontig_1.25	271220	271376	-	VDAG_09319T0	IntronR	YES	NO	YES
Supercontig_1.25	214460	214513	-	VDAG_09297T0	IntronR	YES	YES	YES
Supercontig_1.25	205103	205255	-	VDAG_09293T0	IntronR	YES	YES	YES
Supercontig_1.25	458816	458898	-	VDAG_09388T0	IntronR	YES	YES	YES
Supercontig_1.25	391495	391581	-	VDAG_09368T0	IntronR	YES	NO	YES
Supercontig_1.25	337108	337297	+	VDAG_09344T0	IntronR	YES	YES	YES
Supercontig_1.25	103175	103231	+	VDAG_09254T0	IntronR	YES	NO	YES
Supercontig_1.25	102662	102797	+	VDAG_09254T0	IntronR	YES	NO	YES
Supercontig_1.25	433507	433777	-	VDAG_09380T0	IntronR	NO	YES	YES
Supercontig_1.25	249936	250082	+	VDAG_09310T0	IntronR	YES	YES	YES
Supercontig_1.25	297448	297854	+	VDAG_09328T0	IntronR	YES	YES	YES
Supercontig_1.25	150605	150660	+	VDAG_09271T0	IntronR	YES	NO	NO
Supercontig_1.25	256778	256895	+	VDAG_09314T0	IntronR	NO	YES	NO
Supercontig_1.25	91551	91625	-	VDAG_09250T0	IntronR	NO	YES	NO
Supercontig_1.26	23039	23139	-	VDAG_09422T0	IntronR	YES	NO	YES
[truncated: 1,576 more rows]
