# Supplementary material for: Transcriptome analysis reveals the complexity of alternative splicing regulation in the fungus Verticillium dahliae
Source: BMC Genomics. 2017 Feb 6;18:130. doi: 10.1186/s12864-017-3507-y (PMC5294800; doi:10.1186/s12864-017-3507-y)
Supplement: Additional file 5: Table S6. — Potential IR-induced PTCs for non-sense mediated decay. (XLSX 36 kb) [file 12864_2017_3507_MOESM5_ESM.xlsx]

## Sheet: Sheet1
chr	strand	gene	intron_start	intron_end	orf_start	orf_end
Supercontig_1.3	+	VDAG_01780	494633	494807	494395	494640
Supercontig_1.3	+	VDAG_02182	1732109	1732202	1731198	1732190
Supercontig_1.3	+	VDAG_02015	1221213	1221268	1220996	1221235
Supercontig_1.3	-	VDAG_01956	1061497	1061621	1061563	1062408
Supercontig_1.3	-	VDAG_01882	829281	829368	829334	829474
Supercontig_1.3	+	VDAG_01961	1072337	1072435	1072266	1072349
Supercontig_1.3	+	VDAG_01742	327814	327942	327554	327814
Supercontig_1.3	+	VDAG_01669	81089	81253	81069	81230
Supercontig_1.3	-	VDAG_01879	817874	818158	818050	818922
Supercontig_1.3	-	VDAG_01897	896362	896592	896489	896773
Supercontig_1.3	+	VDAG_02126	1559514	1560324	1559467	1559622
Supercontig_1.3	+	VDAG_02098	1477558	1477883	1476493	1477821
Supercontig_1.3	+	VDAG_02022	1236824	1236913	1236781	1236828
Supercontig_1.3	+	VDAG_01918	963629	963725	963527	963712
Supercontig_1.3	+	VDAG_01707	208013	208202	207867	208064
Supercontig_1.3	+	VDAG_02205	1786466	1786751	1786014	1786667
Supercontig_1.3	+	VDAG_01986	1140008	1140157	1139989	1140057
Supercontig_1.3	-	VDAG_01923	973199	974069	973382	975826
Supercontig_1.3	-	VDAG_01904	926330	926668	926529	928859
Supercontig_1.3	+	VDAG_01952	1051699	1051763	1051559	1051741
Supercontig_1.3	+	VDAG_01749	351059	351146	351037	351123
Supercontig_1.3	+	VDAG_01726	283329	283648	283139	283486
Supercontig_1.3	+	VDAG_01722	274380	274449	274158	274415
Supercontig_1.3	+	VDAG_02194	1757568	1758161	1756253	1757893
Supercontig_1.3	+	VDAG_01672	89468	89571	89219	89506
Supercontig_1.3	+	VDAG_02025	1243440	1243547	1243423	1243521
Supercontig_1.3	+	VDAG_02065	1373181	1373313	1373169	1373213
Supercontig_1.3	+	VDAG_02213	1808544	1808618	1808229	1808615
Supercontig_1.3	+	VDAG_02303	2085417	2085702	2085356	2085448
Supercontig_1.3	+	VDAG_01800	565271	565625	564704	565450
Supercontig_1.3	+	VDAG_02066	1375649	1375823	1375432	1375785
Supercontig_1.3	+	VDAG_02169	1693603	1693645	1693517	1693642
Supercontig_1.3	-	VDAG_01745	339141	339288	339259	342348
Supercontig_1.3	+	VDAG_02027	1274111	1274440	1274036	1274161
Supercontig_1.3	+	VDAG_02162	1668116	1668337	1667719	1668165
Supercontig_1.3	+	VDAG_01691	151006	151139	150945	151052
Supercontig_1.3	+	VDAG_01804	580431	580851	579750	580562
Supercontig_1.34	+	VDAG_10264	94952	95077	94928	95032
Supercontig_1.34	+	VDAG_10241	19027	19162	18518	19027
Supercontig_1.34	+	VDAG_10268	106411	106631	104618	106588
Supercontig_1.34	+	VDAG_10276	140353	141237	140262	140528
Supercontig_1.9	+	VDAG_04992	101035	101283	99753	101201
Supercontig_1.9	+	VDAG_04958	4412	4601	2943	4487
Supercontig_1.9	+	VDAG_05156	632893	632943	632641	632901
Supercontig_1.9	-	VDAG_05012	160188	160510	160508	160684
Supercontig_1.9	+	VDAG_05276	1225938	1226071	1224862	1225938
Supercontig_1.9	+	VDAG_05152	614093	614175	613949	614119
Supercontig_1.9	+	VDAG_05277	1227441	1227654	1227135	1227521
Supercontig_1.9	-	VDAG_05284	1246840	1246971	1246966	1247229
Supercontig_1.9	+	VDAG_05007	145395	145753	145338	145424
Supercontig_1.9	+	VDAG_05239	1036390	1036624	1035169	1036461
Supercontig_1.9	+	VDAG_05088	396894	397017	396809	397000
Supercontig_1.9	+	VDAG_05139	565996	566132	565201	566034
Supercontig_1.9	+	VDAG_05251	1096429	1096539	1095500	1096444
Supercontig_1.32	+	VDAG_10156	106983	107033	106592	107020
Supercontig_1.32	+	VDAG_10156	107048	107197	106592	107143
Supercontig_1.32	-	VDAG_10152	96871	97076	97050	97310
Supercontig_1.32	+	VDAG_10176	173153	173502	173108	173185
Supercontig_1.28	+	VDAG_09627	195638	195697	195272	195676
Supercontig_1.28	+	VDAG_09617	146799	146903	146499	146882
Supercontig_1.28	+	VDAG_09617	146987	147213	146499	147068
Supercontig_1.28	+	VDAG_09642	233069	233629	232839	233069
Supercontig_1.28	+	VDAG_09586	33124	33375	33067	33165
Supercontig_1.28	-	VDAG_09696	409337	409515	409459	409794
Supercontig_1.28	+	VDAG_09630	200580	200710	200304	200615
Supercontig_1.36	+	VDAG_10339	100352	100477	100210	100377
Supercontig_1.36	+	VDAG_10329	62429	62470	62034	62450
Supercontig_1.36	+	VDAG_10332	69556	69826	67938	69695
Supercontig_1.36	+	VDAG_10327	58831	59077	58793	58876
Supercontig_1.36	+	VDAG_10335	83083	83135	82965	83108
Supercontig_1.30	-	VDAG_09971	50673	50750	50741	50905
Supercontig_1.30	+	VDAG_10028	240979	241323	240918	240983
Supercontig_1.30	+	VDAG_10008	165997	166386	165640	166218
Supercontig_1.30	+	VDAG_09970	48692	48744	48606	48692
Supercontig_1.30	+	VDAG_09985	92683	92874	92648	92683
Supercontig_1.7	+	VDAG_04505	1305189	1305295	1305150	1305245
Supercontig_1.7	+	VDAG_04511	1328440	1328491	1328401	1328478
Supercontig_1.7	+	VDAG_04434	1098189	1098259	1098043	1098189
Supercontig_1.7	+	VDAG_04252	548547	548598	547467	548552
Supercontig_1.7	-	VDAG_04318	772975	773155	773124	773627
Supercontig_1.7	+	VDAG_04307	750619	750989	750054	750635
Supercontig_1.7	+	VDAG_04437	1104558	1104896	1104514	1104564
Supercontig_1.7	+	VDAG_04202	394108	394185	393999	394109
Supercontig_1.7	+	VDAG_04444	1123124	1123174	1122546	1123124
Supercontig_1.7	+	VDAG_04423	1063606	1063787	1063489	1063647
Supercontig_1.7	-	VDAG_04521	1358342	1358455	1358454	1358771
Supercontig_1.7	+	VDAG_04413	1040042	1040341	1040028	1040174
Supercontig_1.7	-	VDAG_04310	756343	756546	756534	758036
Supercontig_1.7	+	VDAG_04140	195463	195521	195344	195463
Supercontig_1.7	+	VDAG_04482	1235201	1235312	1235068	1235298
Supercontig_1.7	+	VDAG_04354	867896	867944	867447	867935
Supercontig_1.7	+	VDAG_04160	249961	250080	249857	249961
Supercontig_1.7	+	VDAG_04373	920596	920658	920569	920637
Supercontig_1.7	+	VDAG_04222	453994	454279	453942	454262
Supercontig_1.7	+	VDAG_04555	1468824	1468914	1468728	1468892
Supercontig_1.7	+	VDAG_04079	2829	3341	2095	2856
Supercontig_1.7	+	VDAG_04500	1293260	1293347	1293058	1293309
Supercontig_1.7	+	VDAG_04516	1345110	1345204	1345095	1345172
Supercontig_1.7	+	VDAG_04542	1422437	1422663	1422433	1422474
Supercontig_1.7	+	VDAG_04372	919192	919447	919130	919192
Supercontig_1.7	+	VDAG_04327	798016	798096	796955	798016
Supercontig_1.7	+	VDAG_04528	1373094	1373144	1372993	1373094
Supercontig_1.7	+	VDAG_04356	876444	876712	874436	876589
Supercontig_1.7	+	VDAG_04339	825682	825756	825619	825747
Supercontig_1.7	+	VDAG_04339	826468	826654	825619	826566
Supercontig_1.7	+	VDAG_04105	84966	85021	84934	84966
Supercontig_1.26	-	VDAG_09416	6794	6895	6893	8566
Supercontig_1.26	+	VDAG_09515	328954	329901	328906	328983
Supercontig_1.26	+	VDAG_09476	203839	204628	202010	203839
Supercontig_1.26	+	VDAG_09459	126654	127139	125117	126676
Supercontig_1.26	+	VDAG_09466	168838	169196	168723	168902
Supercontig_1.26	+	VDAG_09527	363980	364064	363892	364023
Supercontig_1.26	+	VDAG_09495	259528	259683	259507	259680
Supercontig_1.26	+	VDAG_09562	469296	469376	469260	469304
Supercontig_1.26	+	VDAG_09447	89930	90043	89561	90010
Supercontig_1.26	+	VDAG_09541	409548	409728	409469	409618
Supercontig_1.13	+	VDAG_06198	767821	767896	767485	767871
Supercontig_1.13	+	VDAG_05966	34034	34436	33678	34034
Supercontig_1.13	+	VDAG_05982	79648	79730	79498	79701
Supercontig_1.13	+	VDAG_06179	719900	719972	719837	719953
Supercontig_1.13	+	VDAG_06047	269525	269858	269436	269564
Supercontig_1.13	-	VDAG_06044	264133	264540	264522	265685
Supercontig_1.13	+	VDAG_05960	13095	13364	12040	13098
Supercontig_1.13	+	VDAG_06268	942026	942293	940592	942274
Supercontig_1.13	+	VDAG_06032	217076	217339	217035	217292
Supercontig_1.13	-	VDAG_06185	735141	735393	735389	737488
Supercontig_1.13	-	VDAG_05964	27595	27936	27905	28636
Supercontig_1.13	+	VDAG_06114	506720	506780	506363	506749
Supercontig_1.13	+	VDAG_06168	690946	691051	690846	691025
Supercontig_1.13	+	VDAG_06115	513900	514295	513555	514013
Supercontig_1.13	+	VDAG_06266	936982	937228	936816	937010
Supercontig_1.13	+	VDAG_06050	276376	276529	276362	276424
Supercontig_1.13	+	VDAG_06164	678052	678171	678019	678168
Supercontig_1.5	+	VDAG_03507	1647222	1647293	1647063	1647275
Supercontig_1.5	+	VDAG_03524	1698575	1698850	1698053	1698628
Supercontig_1.5	-	VDAG_03512	1660607	1660674	1660670	1660906
Supercontig_1.5	+	VDAG_03064	192311	192558	192140	192463
Supercontig_1.5	+	VDAG_03549	1767942	1768073	1767531	1767965
Supercontig_1.5	+	VDAG_03430	1425268	1425548	1425213	1425368
Supercontig_1.5	+	VDAG_03260	915291	915374	914792	915349
Supercontig_1.5	+	VDAG_03036	116043	116121	115993	116106
Supercontig_1.5	+	VDAG_03413	1368865	1368935	1368272	1368865
Supercontig_1.5	-	VDAG_02996	11197	11292	11216	11587
Supercontig_1.5	+	VDAG_03383	1271088	1271305	1270652	1271095
Supercontig_1.5	+	VDAG_03261	921592	921654	920481	921614
Supercontig_1.5	-	VDAG_03001	26717	27270	27044	29371
Supercontig_1.5	+	VDAG_03546	1759762	1760105	1759746	1759982
Supercontig_1.5	+	VDAG_03089	257841	257964	257688	257882
Supercontig_1.5	+	VDAG_03019	68330	68642	68170	68367
Supercontig_1.5	+	VDAG_03373	1243791	1243840	1243698	1243808
Supercontig_1.5	+	VDAG_03129	438105	438213	438048	438146
Supercontig_1.5	+	VDAG_03467	1524280	1524342	1524238	1524315
Supercontig_1.5	+	VDAG_03076	228156	228220	227128	228156
Supercontig_1.5	+	VDAG_03086	252310	252436	252274	252348
Supercontig_1.5	+	VDAG_03301	1038431	1038501	1038423	1038479
Supercontig_1.5	+	VDAG_03335	1129356	1129415	1128855	1129412
Supercontig_1.5	+	VDAG_03080	238568	238686	238078	238644
Supercontig_1.5	-	VDAG_03169	611113	611254	611248	611403
Supercontig_1.31	-	VDAG_10108	217366	217576	217538	218836
Supercontig_1.31	+	VDAG_10059	83517	83754	83357	83521
Supercontig_1.31	+	VDAG_10098	194435	194589	191483	194578
Supercontig_1.31	+	VDAG_10071	119495	119570	119105	119551
Supercontig_1.44	+	VDAG_10520	9045	9164	8950	9045
Supercontig_1.37	-	VDAG_10296	71387	71456	71452	71883
Supercontig_1.37	+	VDAG_10304	98864	99399	98725	98982
Supercontig_1.37	+	VDAG_10293	60320	60414	60244	60384
Supercontig_1.22	+	VDAG_08851	594475	594556	594301	594510
Supercontig_1.22	-	VDAG_08815	479252	479417	479378	479590
Supercontig_1.22	+	VDAG_08785	372157	372360	372020	372157
Supercontig_1.22	+	VDAG_08751	218341	218405	218191	218343
Supercontig_1.22	+	VDAG_08812	474573	474901	474532	474627
Supercontig_1.22	+	VDAG_08849	587848	587920	587548	587901
Supercontig_1.22	+	VDAG_08736	171819	171881	171724	171819
Supercontig_1.33	+	VDAG_10196	23563	23620	23236	23601
Supercontig_1.33	+	VDAG_10233	149782	149884	149583	149864
Supercontig_1.33	+	VDAG_10230	130306	130644	130260	130415
Supercontig_1.10	-	VDAG_05390	305568	305727	305726	306787
Supercontig_1.10	+	VDAG_05412	380474	380599	380456	380491
Supercontig_1.10	+	VDAG_05314	66384	66538	65362	66474
Supercontig_1.10	+	VDAG_05617	1090200	1090256	1090165	1090200
Supercontig_1.10	+	VDAG_05341	149718	149951	149231	149794
Supercontig_1.10	+	VDAG_05587	978368	978443	977853	978389
Supercontig_1.10	+	VDAG_05469	561634	562616	560043	561671
Supercontig_1.10	+	VDAG_05551	874823	874887	874654	874884
Supercontig_1.10	+	VDAG_05453	511577	512253	511468	511893
Supercontig_1.10	-	VDAG_05623	1106292	1106392	1106356	1106595
Supercontig_1.10	+	VDAG_05347	165739	166060	165201	165779
Supercontig_1.10	+	VDAG_05464	545352	545403	545317	545376
Supercontig_1.10	+	VDAG_05406	363466	363557	362960	363472
Supercontig_1.16	-	VDAG_07470	888304	888376	888326	888379
Supercontig_1.16	+	VDAG_07451	825688	825742	825512	825688
Supercontig_1.16	+	VDAG_07216	107147	107245	107063	107185
Supercontig_1.16	+	VDAG_07383	590289	590375	589386	590303
Supercontig_1.16	-	VDAG_07420	725199	725551	725528	725866
Supercontig_1.16	+	VDAG_07428	747283	747357	747152	747334
Supercontig_1.16	+	VDAG_07227	137798	137863	137773	137823
Supercontig_1.16	+	VDAG_07434	773101	773426	772163	773176
Supercontig_1.16	+	VDAG_07203	63660	64578	63633	63686
Supercontig_1.16	+	VDAG_07466	878914	879167	878911	878970
Supercontig_1.16	+	VDAG_07300	355487	355551	354803	355531
Supercontig_1.16	+	VDAG_07277	268844	269090	268835	268951
Supercontig_1.16	+	VDAG_07461	863650	863770	863621	863731
Supercontig_1.16	+	VDAG_07460	860595	860866	860519	860647
Supercontig_1.16	-	VDAG_07416	713249	713903	713628	715457
Supercontig_1.25	+	VDAG_09235	46047	46885	43918	46458
Supercontig_1.25	-	VDAG_09396	481791	482132	482124	482909
Supercontig_1.25	+	VDAG_09271	150606	150659	150351	150614
Supercontig_1.25	+	VDAG_09344	337109	337296	336449	337117
Supercontig_1.1	+	VDAG_00134	453859	454092	453583	453873
Supercontig_1.1	+	VDAG_00313	1029176	1029308	1029113	1029220
Supercontig_1.1	+	VDAG_00059	198819	198875	198801	198836
Supercontig_1.1	+	VDAG_00681	2260540	2260670	2260423	2260611
Supercontig_1.1	+	VDAG_00353	1186593	1186659	1186573	1186626
Supercontig_1.1	+	VDAG_00581	1903910	1904205	1903833	1903910
Supercontig_1.1	+	VDAG_00108	370967	371103	370918	371028
Supercontig_1.1	+	VDAG_00297	973718	973929	973635	973733
Supercontig_1.1	+	VDAG_00207	739153	739301	739132	739278
Supercontig_1.1	-	VDAG_00074	264971	265041	265018	265152
Supercontig_1.1	+	VDAG_00661	2203498	2204427	2202902	2203528
Supercontig_1.1	+	VDAG_00067	233130	233230	233047	233130
Supercontig_1.1	-	VDAG_00637	2126988	2127310	2127226	2128050
Supercontig_1.1	+	VDAG_00035	117836	118184	117627	117866
Supercontig_1.1	+	VDAG_00680	2258746	2258798	2258147	2258746
Supercontig_1.1	+	VDAG_00280	916465	916542	915761	916465
Supercontig_1.1	+	VDAG_00245	827101	827171	827066	827158
Supercontig_1.1	+	VDAG_00200	721772	721839	720667	721803
Supercontig_1.1	+	VDAG_00670	2232373	2232777	2231273	2232427
Supercontig_1.1	+	VDAG_00360	1209011	1209077	1208833	1209012
Supercontig_1.1	+	VDAG_00788	2596460	2596602	2596183	2596500
Supercontig_1.1	+	VDAG_00656	2189755	2189869	2189594	2189803
Supercontig_1.1	+	VDAG_00510	1670492	1670675	1670478	1670630
Supercontig_1.1	+	VDAG_00242	814087	814364	814076	814315
Supercontig_1.1	+	VDAG_00645	2154803	2155137	2154723	2154803
Supercontig_1.1	+	VDAG_00078	277499	277652	277468	277503
Supercontig_1.1	+	VDAG_00341	1131672	1131847	1131631	1131672
Supercontig_1.1	+	VDAG_00111	375372	375453	375365	375430
Supercontig_1.1	+	VDAG_00665	2213870	2214027	2213774	2213875
Supercontig_1.1	+	VDAG_00058	197235	197570	197202	197255
Supercontig_1.1	+	VDAG_00063	217560	217636	217474	217560
Supercontig_1.1	+	VDAG_00271	888680	888810	888654	888779
Supercontig_1.1	+	VDAG_00651	2175726	2176250	2175575	2175853
Supercontig_1.1	+	VDAG_00688	2295246	2295303	2295234	2295299
Supercontig_1.1	+	VDAG_00489	1621437	1621489	1621215	1621469
Supercontig_1.1	+	VDAG_00125	424117	424434	423966	424226
Supercontig_1.1	+	VDAG_00333	1098084	1098615	1097972	1098139
Supercontig_1.1	+	VDAG_00460	1536141	1536317	1536076	1536177
Supercontig_1.1	+	VDAG_00178	648825	648915	648810	648890
Supercontig_1.1	+	VDAG_00652	2181267	2181662	2181222	2181557
Supercontig_1.1	+	VDAG_00626	2085577	2085647	2084784	2085632
Supercontig_1.15	+	VDAG_06977	282358	282504	282139	282414
Supercontig_1.15	+	VDAG_07041	503081	503449	503033	503089
Supercontig_1.15	+	VDAG_07139	802021	802101	801904	802056
Supercontig_1.15	+	VDAG_07172	901124	901412	900914	901231
Supercontig_1.15	+	VDAG_07156	851405	851622	851218	851442
Supercontig_1.15	+	VDAG_07178	927928	927990	927915	927977
Supercontig_1.15	+	VDAG_06944	192943	192999	192899	192943
Supercontig_1.15	+	VDAG_06945	198053	198147	195595	198105
Supercontig_1.15	+	VDAG_07070	587535	587792	587451	587618
Supercontig_1.15	+	VDAG_07154	844966	845065	844610	844966
Supercontig_1.27	+	VDAG_09784	257924	258587	257811	257924
Supercontig_1.27	+	VDAG_09830	405471	405931	404230	405726
Supercontig_1.27	-	VDAG_09748	129422	129529	129519	130475
Supercontig_1.27	+	VDAG_09702	2749	2979	2169	2951
Supercontig_1.27	+	VDAG_09777	226717	226812	226499	226747
Supercontig_1.12	+	VDAG_06396	361150	361269	360514	361179
Supercontig_1.12	+	VDAG_06527	800964	801043	800959	801021
Supercontig_1.12	+	VDAG_06445	530221	530376	530175	530234
Supercontig_1.12	+	VDAG_06494	683919	684834	683899	683943
Supercontig_1.12	+	VDAG_06460	571327	571668	571165	571620
Supercontig_1.12	+	VDAG_06587	994515	994864	994384	994515
Supercontig_1.12	+	VDAG_06288	13407	13474	13040	13459
Supercontig_1.12	+	VDAG_06354	211996	212071	211963	212007
Supercontig_1.12	+	VDAG_06447	535971	536053	535892	535975
Supercontig_1.12	-	VDAG_06311	67338	67521	67413	68930
Supercontig_1.12	+	VDAG_06344	170716	170857	170486	170716
Supercontig_1.12	+	VDAG_06376	284412	284624	283455	284579
Supercontig_1.12	-	VDAG_06565	939972	940349	940088	940909
Supercontig_1.12	+	VDAG_06530	810416	810557	810401	810433
Supercontig_1.12	+	VDAG_06385	314945	315008	314767	314946
Supercontig_1.23	+	VDAG_09110	178824	178954	178794	178901
Supercontig_1.23	+	VDAG_09074	64590	64646	64506	64631
Supercontig_1.20	+	VDAG_08356	191209	191298	191179	191277
Supercontig_1.20	+	VDAG_08356	191486	191715	191179	191493
Supercontig_1.20	+	VDAG_08309	49107	49173	49058	49117
Supercontig_1.20	-	VDAG_08465	538103	538309	538272	538418
Supercontig_1.20	+	VDAG_08505	639751	640042	639357	639773
Supercontig_1.20	+	VDAG_08504	637595	637684	637463	637657
Supercontig_1.20	+	VDAG_08385	260985	261073	260768	261004
Supercontig_1.20	+	VDAG_08400	304761	304811	304732	304782
Supercontig_1.20	-	VDAG_08456	517168	517251	517246	518499
Supercontig_1.20	-	VDAG_08357	193684	194064	193792	194481
Supercontig_1.20	-	VDAG_08437	439298	439915	439516	441669
Supercontig_1.20	+	VDAG_08316	68193	68388	67888	68193
Supercontig_1.20	+	VDAG_08425	404052	404194	403960	404082
Supercontig_1.20	+	VDAG_08458	524291	524500	523550	524311
Supercontig_1.20	-	VDAG_08330	106805	107078	106875	107435
Supercontig_1.20	+	VDAG_08398	300221	300692	300023	300244
Supercontig_1.20	-	VDAG_08483	580729	581111	580838	581491
Supercontig_1.29	-	VDAG_09894	181149	181985	181907	183307
Supercontig_1.29	+	VDAG_09919	241525	241737	241354	241695
Supercontig_1.29	+	VDAG_09952	348525	349123	347856	349010
Supercontig_1.29	-	VDAG_09928	270275	270749	270547	274758
Supercontig_1.29	+	VDAG_09945	330036	330126	329982	330080
Supercontig_1.29	+	VDAG_09941	312652	312774	312419	312760
Supercontig_1.50	+	VDAG_10534	2632	2715	2593	2712
Supercontig_1.17	+	VDAG_07540	179129	179606	179067	179174
Supercontig_1.17	+	VDAG_07571	275063	275134	274762	275115
Supercontig_1.17	+	VDAG_07555	227092	227404	227001	227234
Supercontig_1.17	+	VDAG_07648	488316	488455	488266	488316
Supercontig_1.17	+	VDAG_07660	525012	525074	524896	525012
Supercontig_1.17	-	VDAG_07517	124683	124773	124769	124837
Supercontig_1.21	+	VDAG_08560	194832	194974	192000	194876
Supercontig_1.21	+	VDAG_08662	539522	539607	537890	539566
Supercontig_1.21	+	VDAG_08510	29914	29982	29884	29934
Supercontig_1.21	+	VDAG_08671	568337	568412	568216	568377
Supercontig_1.21	-	VDAG_08527	95556	95719	95713	96138
Supercontig_1.14	+	VDAG_06703	344652	344812	344634	344798
Supercontig_1.14	+	VDAG_06670	224300	224345	223878	224342
Supercontig_1.14	+	VDAG_06680	269358	269729	269272	269472
Supercontig_1.14	-	VDAG_06675	253299	253388	253357	253746
Supercontig_1.14	+	VDAG_06682	273941	274111	273937	274083
Supercontig_1.14	-	VDAG_06859	848246	848412	848410	850905
Supercontig_1.14	-	VDAG_06689	291314	291553	291548	292531
Supercontig_1.14	-	VDAG_06776	572476	573056	572781	573215
Supercontig_1.14	+	VDAG_06697	322001	322071	321926	322009
Supercontig_1.14	+	VDAG_06761	515631	515760	515001	515636
Supercontig_1.14	-	VDAG_06678	264639	264747	264747	264875
Supercontig_1.14	+	VDAG_06821	733114	733185	733076	733114
Supercontig_1.14	+	VDAG_06795	646105	646197	646061	646177
Supercontig_1.14	+	VDAG_06866	873186	873527	873102	873293
Supercontig_1.14	-	VDAG_06723	402217	402335	402312	403190
Supercontig_1.14	+	VDAG_06822	735352	735422	735316	735399
Supercontig_1.14	+	VDAG_06830	758356	758410	758195	758356
Supercontig_1.11	+	VDAG_05886	784821	785089	784224	784946
Supercontig_1.11	+	VDAG_05714	251078	251511	251060	251299
Supercontig_1.11	+	VDAG_05903	832953	833098	832752	832973
Supercontig_1.11	+	VDAG_05741	324816	325368	324739	324924
Supercontig_1.11	+	VDAG_05897	816157	816223	815967	816161
Supercontig_1.11	+	VDAG_05817	566707	566761	566495	566707
Supercontig_1.11	+	VDAG_05640	29640	29787	29559	29672
Supercontig_1.11	+	VDAG_05640	29972	30204	29559	30053
Supercontig_1.11	+	VDAG_05675	121571	121974	121434	121571
Supercontig_1.11	+	VDAG_05849	658139	658370	658081	658146
Supercontig_1.11	+	VDAG_05780	452768	452814	452388	452807
Supercontig_1.11	+	VDAG_05695	193672	194022	193657	193698
Supercontig_1.11	+	VDAG_05924	914143	914197	914060	914143
Supercontig_1.11	-	VDAG_05685	146648	147045	147030	147629
Supercontig_1.24	+	VDAG_08981	340872	341189	340700	340978
Supercontig_1.24	-	VDAG_08992	382583	382741	382681	383820
Supercontig_1.24	-	VDAG_08917	158266	158512	158341	158994
Supercontig_1.24	+	VDAG_09018	456182	456408	456158	456196
Supercontig_1.24	+	VDAG_08881	71341	71413	71224	71358
Supercontig_1.24	+	VDAG_08870	26167	26237	26094	26201
Supercontig_1.24	+	VDAG_08971	306536	306730	306412	306720
Supercontig_1.24	+	VDAG_08874	54745	55001	54728	54766
Supercontig_1.24	+	VDAG_08929	183581	183645	183567	183596
Supercontig_1.6	+	VDAG_03643	269418	269465	268729	269451
Supercontig_1.6	+	VDAG_03834	917355	917563	917317	917355
Supercontig_1.6	+	VDAG_03676	392869	393105	392615	392899
Supercontig_1.6	+	VDAG_03595	137957	138013	137685	137957
Supercontig_1.6	+	VDAG_03563	8431	8647	8380	8448
Supercontig_1.6	+	VDAG_03743	597477	597532	597166	597477
Supercontig_1.6	-	VDAG_03723	535512	535591	535589	535924
Supercontig_1.6	+	VDAG_03780	739487	739539	739334	739516
Supercontig_1.6	-	VDAG_03913	1190543	1190803	1190693	1192261
Supercontig_1.6	+	VDAG_04078	1736197	1736320	1734563	1736206
Supercontig_1.6	+	VDAG_03718	520532	520699	520477	520569
Supercontig_1.6	-	VDAG_03771	676062	676495	676409	678283
Supercontig_1.6	-	VDAG_03787	755945	756336	756293	757339
Supercontig_1.6	+	VDAG_03737	577197	577283	577122	577268
Supercontig_1.6	+	VDAG_03572	32648	32979	32512	32760
Supercontig_1.6	-	VDAG_04006	1492787	1493159	1493149	1493640
Supercontig_1.6	+	VDAG_03657	317587	318249	317084	317860
Supercontig_1.6	+	VDAG_03777	713669	714244	713652	713693
Supercontig_1.6	-	VDAG_03661	331700	331850	331809	332375
Supercontig_1.6	+	VDAG_03911	1177248	1177410	1177122	1177379
Supercontig_1.4	+	VDAG_02550	645192	645748	644945	645205
Supercontig_1.4	+	VDAG_02591	774509	774577	774487	774549
Supercontig_1.4	-	VDAG_02685	1067225	1067434	1067406	1068623
Supercontig_1.4	+	VDAG_02442	344660	344789	344484	344681
Supercontig_1.4	+	VDAG_02952	1891413	1891475	1891275	1891448
Supercontig_1.4	+	VDAG_02761	1302546	1302742	1302254	1302682
Supercontig_1.4	+	VDAG_02512	538158	538365	537900	538202
Supercontig_1.4	+	VDAG_02632	887327	887430	883727	887365
Supercontig_1.4	+	VDAG_02702	1122180	1122238	1122128	1122190
Supercontig_1.4	-	VDAG_02483	468450	468971	468798	469133
Supercontig_1.4	+	VDAG_02663	996875	996962	996801	996875
Supercontig_1.4	+	VDAG_02696	1097820	1098290	1097732	1097875
Supercontig_1.4	+	VDAG_02818	1479349	1479937	1479256	1479354
Supercontig_1.4	+	VDAG_02851	1576805	1577423	1576714	1576815
Supercontig_1.4	+	VDAG_02867	1619091	1619162	1618731	1619105
Supercontig_1.4	+	VDAG_02969	1942283	1942348	1941164	1942288
Supercontig_1.4	+	VDAG_02704	1129300	1129457	1129261	1129329
Supercontig_1.4	+	VDAG_02821	1490293	1490343	1489958	1490293
Supercontig_1.4	-	VDAG_02737	1236635	1237358	1237139	1237645
Supercontig_1.4	-	VDAG_02899	1719453	1719521	1719510	1719845
Supercontig_1.4	+	VDAG_02775	1340592	1340680	1338556	1340592
Supercontig_1.4	+	VDAG_02745	1256289	1256342	1256021	1256305
Supercontig_1.4	+	VDAG_02554	653142	653549	652984	653142
Supercontig_1.4	-	VDAG_02875	1643072	1643771	1643294	1644805
Supercontig_1.4	+	VDAG_02698	1108215	1108415	1107134	1108252
Supercontig_1.4	+	VDAG_02636	901150	901199	900956	901150
Supercontig_1.4	+	VDAG_02527	576070	576149	576038	576070
Supercontig_1.4	-	VDAG_02492	492806	492924	492809	493141
Supercontig_1.4	+	VDAG_02780	1360299	1360781	1359450	1360331
Supercontig_1.18	-	VDAG_07964	523775	524474	524089	526257
Supercontig_1.18	-	VDAG_08028	743002	743364	743128	744147
Supercontig_1.18	+	VDAG_08015	711523	711556	711420	711539
Supercontig_1.18	+	VDAG_07898	355953	356003	355858	355992
Supercontig_1.18	-	VDAG_07976	587492	587640	587574	587942
Supercontig_1.18	-	VDAG_08018	716580	716801	716735	717262
Supercontig_1.18	-	VDAG_07901	364299	364513	364496	364768
Supercontig_1.18	+	VDAG_08041	795747	795856	795517	795747
Supercontig_1.18	+	VDAG_08041	796695	797396	795517	796695
Supercontig_1.18	+	VDAG_07760	8890	8946	8793	8930
Supercontig_1.18	+	VDAG_07832	179353	179509	179138	179437
Supercontig_1.18	+	VDAG_07865	252945	253076	252520	252945
Supercontig_1.18	+	VDAG_07968	537890	538034	537484	538020
Supercontig_1.18	-	VDAG_07932	446733	447504	447026	448006
Supercontig_1.19	-	VDAG_08172	365662	365833	365733	366125
Supercontig_1.19	+	VDAG_08217	502386	502553	502354	502452
Supercontig_1.19	+	VDAG_08169	357760	357984	357323	357889
Supercontig_1.19	+	VDAG_08126	227497	227628	227391	227549
Supercontig_1.19	+	VDAG_08274	686428	686850	686265	686432
Supercontig_1.19	+	VDAG_08184	400897	400963	400719	400940
Supercontig_1.39	+	VDAG_10438	51023	51165	49979	51064
Supercontig_1.39	+	VDAG_10421	9732	9817	9725	9784
Supercontig_1.42	+	VDAG_10499	9342	9554	6459	9356
Supercontig_1.42	+	VDAG_10500	11838	11965	11768	11854
Supercontig_1.2	+	VDAG_01013	657814	658041	657333	657953
Supercontig_1.2	-	VDAG_01448	1919752	1919863	1919841	1920605
Supercontig_1.2	+	VDAG_00974	524231	524350	524178	524231
Supercontig_1.2	+	VDAG_00986	561002	561058	557954	561007
Supercontig_1.2	+	VDAG_01159	1060218	1060283	1060108	1060218
Supercontig_1.2	+	VDAG_01465	1976257	1976348	1976184	1976285
Supercontig_1.2	+	VDAG_01131	997175	997483	997027	997245
Supercontig_1.2	-	VDAG_01194	1160847	1160938	1160911	1161228
Supercontig_1.2	+	VDAG_01235	1275095	1275246	1274908	1275141
Supercontig_1.2	+	VDAG_01423	1837231	1837640	1836565	1837317
Supercontig_1.2	+	VDAG_01209	1201027	1201081	1200268	1201041
Supercontig_1.2	+	VDAG_01286	1424251	1424311	1423829	1424251
Supercontig_1.2	+	VDAG_01518	2140807	2140883	2140717	2140851
Supercontig_1.2	+	VDAG_01409	1804277	1804342	1804197	1804286
Supercontig_1.2	+	VDAG_01553	2249630	2249722	2249418	2249630
Supercontig_1.2	+	VDAG_00891	274973	275213	274438	275115
Supercontig_1.2	+	VDAG_01412	1811784	1811843	1811779	1811829
Supercontig_1.2	+	VDAG_01580	2340867	2341161	2339429	2341093
Supercontig_1.2	+	VDAG_01284	1417491	1417623	1417362	1417598
Supercontig_1.2	-	VDAG_01443	1902232	1902327	1902297	1902482
Supercontig_1.2	+	VDAG_01127	988170	988881	987421	988311
Supercontig_1.2	+	VDAG_00956	462655	462887	462479	462655
Supercontig_1.2	+	VDAG_01250	1316829	1317692	1316733	1316933
Supercontig_1.2	-	VDAG_00842	130060	130242	130167	130559
Supercontig_1.2	+	VDAG_01140	1016070	1016761	1015849	1016076
Supercontig_1.2	+	VDAG_01502	2088722	2088924	2088482	2088808
Supercontig_1.2	+	VDAG_01274	1390701	1390837	1390692	1390742
Supercontig_1.2	+	VDAG_00810	881	935	747	881
Supercontig_1.2	+	VDAG_01405	1787859	1787923	1787834	1787863
Supercontig_1.2	+	VDAG_01020	678829	679160	678685	679071
Supercontig_1.2	+	VDAG_01222	1247429	1247741	1247326	1247445
Supercontig_1.2	-	VDAG_01086	877984	878086	878048	880288
Supercontig_1.2	+	VDAG_01638	2521689	2521757	2521086	2521715
Supercontig_1.35	+	VDAG_10349	8144	8217	8028	8150
Supercontig_1.35	+	VDAG_10382	111715	111804	111500	111715
Supercontig_1.8	+	VDAG_04698	466230	466302	465768	466283
Supercontig_1.8	+	VDAG_04773	683592	683848	682056	683681
Supercontig_1.8	-	VDAG_04652	298721	298899	298868	299596
Supercontig_1.8	+	VDAG_04791	735252	735377	735156	735362
Supercontig_1.8	+	VDAG_04639	259570	259693	259283	259645
Supercontig_1.8	+	VDAG_04829	871990	872353	871953	872114
Supercontig_1.8	+	VDAG_04769	670595	671512	670450	670623
Supercontig_1.8	+	VDAG_04629	212061	212413	211830	212213
Supercontig_1.8	+	VDAG_04947	1314948	1315264	1314388	1315110
Supercontig_1.8	+	VDAG_04813	822030	822079	821475	822065
