# Supplementary material for: Transcriptome analysis reveals the complexity of alternative splicing regulation in the fungus Verticillium dahliae
Source: BMC Genomics. 2017 Feb 6;18:130. doi: 10.1186/s12864-017-3507-y (PMC5294800; doi:10.1186/s12864-017-3507-y)
Supplement: Additional file 6: Table S7. — Exonic Intron-1st & 2nd datasets. (XLSX 43 kb) [file 12864_2017_3507_MOESM6_ESM.xlsx]

## Sheet: Exonic Intron
Chomosome	exonStart	exonEnd	Strand	juncStart	juncEnd		GeneSymbol	Type	1st_V991b	1st_V991w	1st_All	2nd_V991b	2nd_V991w	2nd_All
Supercontig_1.10	1093728	1095060	+	1093950	1094035	85	VDAG_05618	Exonic Intron	NO	YES	YES	NO	YES	YES
Supercontig_1.17	677418	677835	+	677495	677550	55	VDAG_07711	Exonic Intron	NO	NO	NO	NO	YES	YES
Supercontig_1.6	34062	37625	+	37109	37176	67	VDAG_03572	Exonic Intron	NO	NO	NO	NO	YES	YES
Supercontig_1.23	65568	66197	+	65987	66044	57	VDAG_09074	Exonic Intron	NO	NO	NO	YES	NO	YES
Supercontig_1.26	183207	184253	-	183524	183594	70	VDAG_09470	Exonic Intron	NO	NO	NO	YES	NO	YES
Supercontig_1.33	81276	81526	-	81407	81493	86	VDAG_10212	Exonic Intron	NO	NO	NO	YES	NO	YES
Supercontig_1.14	712600	713334	-	713011	713217	206	VDAG_06814	Exonic Intron	NO	NO	NO	NO	NO	YES
Supercontig_1.15	428650	429263	+	429105	429209	104	VDAG_07020	Exonic Intron	NO	NO	NO	NO	NO	YES
Supercontig_1.15	639573	639922	-	639747	639820	73	VDAG_07082	Exonic Intron	NO	NO	NO	NO	NO	YES
Supercontig_1.19	343713	344060	-	343980	344035	55	VDAG_08165	Exonic Intron	NO	NO	NO	NO	NO	YES
Supercontig_1.2	487921	488423	-	488021	488100	79	VDAG_00967	Exonic Intron	NO	NO	NO	NO	NO	YES
Supercontig_1.21	163024	165755	-	164060	164715	655	VDAG_08553	Exonic Intron	NO	NO	NO	NO	NO	YES
Supercontig_1.24	510261	511210	+	510888	511117	229	VDAG_09039	Exonic Intron	NO	NO	NO	NO	NO	YES
Supercontig_1.4	716118	717685	-	717005	717087	82	VDAG_02570	Exonic Intron	NO	NO	NO	NO	NO	YES
Supercontig_1.4	941280	944201	-	942146	943017	871	VDAG_02644	Exonic Intron	NO	NO	NO	NO	NO	YES
Supercontig_1.5	861045	861977	-	861473	861525	52	VDAG_03246	Exonic Intron	NO	NO	NO	NO	NO	YES
Supercontig_1.6	206766	207310	-	206922	206976	54	VDAG_03617	Exonic Intron	NO	NO	NO	NO	NO	YES
Supercontig_1.27	260683	261723	-	261482	261590	108	VDAG_09785	Exonic Intron	NO	NO	NO	NO	YES	YES
Supercontig_1.3	844409	844990	+	844533	844677	144	VDAG_01884	Exonic Intron	NO	NO	NO	NO	YES	YES
Supercontig_1.8	313635	315823	+	313987	314448	461	VDAG_04656	Exonic Intron	NO	NO	NO	NO	YES	YES
Supercontig_1.4	1035639	1036795	-	1036129	1036343	214	VDAG_02674	Exonic Intron	NO	NO	NO	YES	NO	YES
Supercontig_1.13	83609	84343	-	84065	84159	94	VDAG_05984	Exonic Intron	NO	NO	NO	YES	NO	YES
Supercontig_1.33	48689	49301	-	48726	48786	60	VDAG_10206	Exonic Intron	NO	NO	NO	YES	NO	YES
Supercontig_1.2	1939377	1939652	+	1939453	1939544	91	VDAG_01455	Exonic Intron	NO	YES	YES	NO	NO	YES
Supercontig_1.2	487549	487861	-	487766	487842	76	VDAG_00967	Exonic Intron	NO	NO	NO	NO	NO	YES
Supercontig_1.20	24637	25008	+	24865	24918	53	VDAG_08300	Exonic Intron	NO	NO	NO	NO	NO	YES
Supercontig_1.28	260785	261217	-	260846	260957	111	VDAG_09650	Exonic Intron	NO	NO	NO	NO	NO	YES
Supercontig_1.3	1971461	1972828	-	1972664	1972724	60	VDAG_02268	Exonic Intron	NO	NO	NO	NO	NO	YES
Supercontig_1.37	57961	58445	-	58154	58212	58	VDAG_10292	Exonic Intron	NO	NO	NO	NO	NO	YES
Supercontig_1.4	1238664	1239264	+	1238874	1238971	97	VDAG_02738	Exonic Intron	NO	NO	NO	NO	NO	YES
Supercontig_1.30	252890	253095	-	253021	253076	55	VDAG_10031	Exonic Intron	NO	NO	NO	NO	YES	YES
Supercontig_1.14	725253	725917	-	725349	725437	88	VDAG_06817	Exonic Intron	NO	NO	NO	YES	NO	YES
Supercontig_1.17	239104	240013	-	239923	239985	62	VDAG_07559	Exonic Intron	NO	NO	NO	YES	NO	YES
Supercontig_1.2	168687	169357	-	169039	169324	285	VDAG_00855	Exonic Intron	NO	NO	YES	YES	NO	YES
Supercontig_1.10	433323	434082	+	433508	433571	63	VDAG_05425	Exonic Intron	NO	NO	NO	YES	NO	YES
Supercontig_1.12	939381	939971	-	939389	939470	81	VDAG_06565	Exonic Intron	NO	NO	NO	YES	NO	YES
Supercontig_1.31	220622	222734	+	220694	220763	69	VDAG_10109	Exonic Intron	NO	NO	NO	YES	NO	YES
Supercontig_1.9	228873	230663	+	229955	230019	64	VDAG_05035	Exonic Intron	NO	NO	NO	YES	NO	YES
Supercontig_1.10	998526	999350	-	998964	999193	229	VDAG_05595	Exonic Intron	NO	NO	NO	YES	NO	YES
Supercontig_1.21	135666	139212	+	135735	135793	58	VDAG_08541	Exonic Intron	NO	NO	YES	NO	NO	YES
Supercontig_1.1	1509102	1510685	-	1509998	1510077	79	VDAG_00451	Exonic Intron	NO	NO	NO	NO	NO	YES
Supercontig_1.14	30261	30631	-	30483	30552	69	VDAG_06604	Exonic Intron	NO	NO	NO	NO	NO	YES
Supercontig_1.2	2078589	2079411	-	2078651	2078706	55	VDAG_01499	Exonic Intron	NO	NO	NO	NO	NO	YES
Supercontig_1.3	529633	532936	-	529996	531935	1939	VDAG_01792	Exonic Intron	NO	NO	NO	NO	NO	YES
Supercontig_1.2	278004	278678	-	278389	278450	61	VDAG_00892	Exonic Intron	NO	NO	YES	NO	YES	YES
Supercontig_1.12	975448	976110	-	975899	975957	58	VDAG_06578	Exonic Intron	NO	NO	NO	NO	YES	YES
Supercontig_1.16	888377	888705	-	888462	888519	57	VDAG_07470	Exonic Intron	NO	NO	NO	NO	YES	YES
Supercontig_1.8	620230	620736	-	620298	620371	73	VDAG_04748	Exonic Intron	NO	NO	NO	NO	YES	YES
Supercontig_1.26	11562	12990	-	12652	12720	68	VDAG_09418	Exonic Intron	NO	NO	NO	NO	YES	YES
Supercontig_1.33	89165	91467	-	90983	91040	57	VDAG_10214	Exonic Intron	NO	NO	NO	NO	YES	YES
Supercontig_1.13	629044	629392	-	629173	629244	71	VDAG_06144	Exonic Intron	NO	NO	NO	YES	NO	YES
Supercontig_1.6	329933	331699	-	331541	331594	53	VDAG_03661	Exonic Intron	NO	NO	NO	YES	NO	YES
Supercontig_1.19	258055	259679	+	258264	258324	60	VDAG_08132	Exonic Intron	NO	NO	NO	YES	NO	YES
Supercontig_1.9	1240357	1241634	+	1241456	1241535	79	VDAG_05282	Exonic Intron	NO	NO	NO	YES	NO	YES
Supercontig_1.9	738114	738592	+	738418	738497	79	VDAG_05178	Exonic Intron	NO	NO	NO	YES	NO	YES
Supercontig_1.4	1136513	1137112	+	1136964	1137016	52	VDAG_02707	Exonic Intron	NO	NO	NO	NO	NO	YES
Supercontig_1.5	1768074	1769229	+	1768652	1768728	76	VDAG_03549	Exonic Intron	NO	NO	NO	NO	NO	YES
Supercontig_1.8	319589	319914	+	319827	319901	74	VDAG_04657	Exonic Intron	NO	NO	NO	NO	NO	YES
Supercontig_1.5	708360	710000	-	708439	708500	61	VDAG_03200	Exonic Intron	YES	NO	YES	NO	YES	YES
Supercontig_1.13	363261	363872	+	363423	363505	82	VDAG_06068	Exonic Intron	NO	NO	YES	NO	YES	YES
Supercontig_1.1	2156732	2158753	-	2158368	2158705	337	VDAG_00646	Exonic Intron	NO	NO	NO	NO	YES	YES
Supercontig_1.3	1504981	1505219	+	1505088	1505167	79	VDAG_02106	Exonic Intron	NO	NO	YES	NO	YES	YES
Supercontig_1.31	110571	114392	+	110943	111022	79	VDAG_10068	Exonic Intron	NO	NO	NO	NO	YES	YES
Supercontig_1.1	45573	48754	-	46996	47225	229	VDAG_00009	Exonic Intron	NO	NO	YES	YES	NO	YES
Supercontig_1.10	590885	593518	+	592919	592983	64	VDAG_05478	Exonic Intron	NO	NO	NO	YES	NO	YES
Supercontig_1.5	88260	89101	-	88282	88341	59	VDAG_03027	Exonic Intron	NO	NO	NO	YES	NO	YES
Supercontig_1.15	424153	424928	+	424498	424554	56	VDAG_07019	Exonic Intron	NO	NO	NO	YES	NO	YES
Supercontig_1.3	417251	418154	-	417546	417607	61	VDAG_01765	Exonic Intron	NO	NO	NO	YES	NO	YES
Supercontig_1.22	411818	414772	-	412660	412715	55	VDAG_08795	Exonic Intron	NO	NO	NO	YES	NO	YES
Supercontig_1.6	555733	556279	+	556114	556166	52	VDAG_03729	Exonic Intron	NO	NO	NO	YES	NO	YES
Supercontig_1.2	1894693	1896320	+	1894912	1895895	983	VDAG_01441	Exonic Intron	NO	NO	NO	NO	NO	YES
Supercontig_1.18	283941	287714	+	285374	285441	67	VDAG_07877	Exonic Intron	NO	NO	NO	YES	YES	YES
Supercontig_1.10	69712	71786	+	71723	71774	51	VDAG_05314	Exonic Intron	NO	NO	YES	NO	YES	YES
Supercontig_1.17	110239	111123	+	110939	111000	61	VDAG_07512	Exonic Intron	NO	NO	NO	NO	YES	YES
Supercontig_1.6	1069150	1069522	+	1069291	1069353	62	VDAG_03878	Exonic Intron	NO	NO	YES	NO	YES	YES
Supercontig_1.3	689769	690367	+	690232	690290	58	VDAG_01844	Exonic Intron	NO	NO	NO	NO	YES	YES
Supercontig_1.5	1083900	1085681	-	1085161	1085217	56	VDAG_03320	Exonic Intron	NO	NO	NO	NO	YES	YES
Supercontig_1.1	544899	545219	-	545056	545126	70	VDAG_00151	Exonic Intron	NO	NO	NO	YES	NO	YES
Supercontig_1.13	52838	53158	+	52924	52983	59	VDAG_05971	Exonic Intron	NO	NO	NO	YES	NO	YES
Supercontig_1.13	819542	821034	+	819544	819596	52	VDAG_06218	Exonic Intron	NO	NO	NO	YES	NO	YES
Supercontig_1.3	1161996	1163927	+	1163618	1163676	58	VDAG_01994	Exonic Intron	NO	NO	NO	YES	NO	YES
Supercontig_1.36	90359	91180	+	90947	91002	55	VDAG_10337	Exonic Intron	YES	YES	YES	NO	NO	YES
Supercontig_1.1	2405814	2409395	+	2407752	2407818	66	VDAG_00721	Exonic Intron	NO	NO	NO	YES	YES	YES
Supercontig_1.4	608803	609713	+	609646	609708	62	VDAG_02539	Exonic Intron	NO	NO	NO	YES	YES	YES
Supercontig_1.16	713904	715457	-	714972	715033	61	VDAG_07416	Exonic Intron	NO	NO	NO	YES	YES	YES
Supercontig_1.8	67160	68278	-	67938	67996	58	VDAG_04582	Exonic Intron	NO	NO	NO	NO	YES	YES
Supercontig_1.8	107019	107739	+	107293	107348	55	VDAG_04598	Exonic Intron	NO	NO	NO	NO	YES	YES
Supercontig_1.4	625283	626447	+	626218	626294	76	VDAG_02546	Exonic Intron	NO	NO	NO	YES	NO	YES
Supercontig_1.4	1578164	1578495	+	1578299	1578361	62	VDAG_02851	Exonic Intron	NO	NO	NO	YES	NO	YES
Supercontig_1.4	1251032	1251696	+	1251441	1251505	64	VDAG_02743	Exonic Intron	NO	NO	NO	YES	NO	YES
Supercontig_1.23	537489	538255	+	537717	537821	104	VDAG_09226	Exonic Intron	NO	NO	YES	NO	NO	YES
Supercontig_1.10	1033600	1033857	-	1033725	1033785	60	VDAG_05604	Exonic Intron	NO	NO	NO	NO	NO	YES
Supercontig_1.11	744606	746951	+	745958	746674	716	VDAG_05875	Exonic Intron	NO	NO	NO	NO	NO	YES
Supercontig_1.14	54787	55358	-	55063	55157	94	VDAG_06615	Exonic Intron	NO	NO	NO	NO	YES	YES
Supercontig_1.1	1497721	1499248	-	1499031	1499218	187	VDAG_00448	Exonic Intron	NO	NO	NO	YES	YES	YES
Supercontig_1.3	1910213	1911374	-	1910412	1910474	62	VDAG_02250	Exonic Intron	NO	NO	NO	YES	YES	YES
Supercontig_1.19	427063	432027	-	431640	431700	60	VDAG_08192	Exonic Intron	NO	NO	NO	NO	YES	YES
Supercontig_1.2	860375	860633	+	860419	860478	59	VDAG_01079	Exonic Intron	YES	NO	YES	NO	YES	YES
Supercontig_1.28	19486	20082	+	19662	19717	55	VDAG_09582	Exonic Intron	NO	NO	NO	YES	NO	YES
Supercontig_1.7	158817	159259	-	158857	158936	79	VDAG_04135	Exonic Intron	NO	NO	NO	YES	NO	YES
Supercontig_1.5	243116	243805	-	243621	243682	61	VDAG_03082	Exonic Intron	NO	NO	NO	YES	NO	YES
Supercontig_1.3	2166104	2166591	+	2166225	2166308	83	VDAG_02329	Exonic Intron	NO	NO	NO	NO	NO	YES
Supercontig_1.21	421154	421937	+	421289	421484	195	VDAG_08632	Exonic Intron	NO	NO	NO	YES	YES	YES
Supercontig_1.22	36793	37426	-	36904	36962	58	VDAG_08699	Exonic Intron	NO	NO	NO	YES	YES	YES
Supercontig_1.5	1624030	1625487	-	1624629	1624906	277	VDAG_03498	Exonic Intron	NO	NO	NO	YES	YES	YES
Supercontig_1.4	724222	726514	-	726084	726148	64	VDAG_02571	Exonic Intron	NO	NO	NO	YES	YES	YES
Supercontig_1.6	768176	768889	-	768567	768619	52	VDAG_03791	Exonic Intron	NO	NO	NO	YES	NO	YES
Supercontig_1.15	82326	83806	-	82559	82870	311	VDAG_06915	Exonic Intron	NO	NO	NO	YES	NO	YES
Supercontig_1.15	105088	106234	-	105250	105314	64	VDAG_06922	Exonic Intron	NO	NO	YES	YES	NO	YES
Supercontig_1.3	327943	329012	+	328688	328791	103	VDAG_01742	Exonic Intron	NO	NO	NO	YES	NO	YES
Supercontig_1.22	109842	119150	-	112250	112406	156	VDAG_08720	Exonic Intron	NO	NO	NO	YES	YES	YES
Supercontig_1.26	423286	424168	-	423797	423930	133	VDAG_09545	Exonic Intron	NO	NO	NO	NO	YES	YES
Supercontig_1.14	746668	747432	+	746710	746783	73	VDAG_06826	Exonic Intron	NO	NO	NO	YES	NO	YES
Supercontig_1.3	352090	352431	+	352273	352325	52	VDAG_01750	Exonic Intron	NO	NO	NO	YES	NO	YES
Supercontig_1.2	334427	334826	+	334594	334651	57	VDAG_00911	Exonic Intron	NO	NO	NO	NO	NO	YES
Supercontig_1.24	277716	278333	-	278262	278321	59	VDAG_08965	Exonic Intron	YES	YES	YES	NO	YES	YES
Supercontig_1.22	124320	125901	-	124646	124704	58	VDAG_08721	Exonic Intron	NO	NO	NO	NO	YES	YES
Supercontig_1.26	93219	94393	+	93314	93394	80	VDAG_09448	Exonic Intron	NO	NO	YES	NO	YES	YES
Supercontig_1.2	1512245	1516602	-	1515387	1515445	58	VDAG_01319	Exonic Intron	NO	NO	NO	YES	NO	YES
Supercontig_1.1	2518306	2520318	-	2519114	2519723	609	VDAG_00762	Exonic Intron	NO	NO	NO	NO	NO	YES
Supercontig_1.11	325369	326066	+	325598	325911	313	VDAG_05741	Exonic Intron	NO	NO	YES	YES	YES	YES
Supercontig_1.18	186190	187078	+	186717	186775	58	VDAG_07836	Exonic Intron	NO	NO	NO	YES	YES	YES
Supercontig_1.2	1346661	1348152	+	1347441	1347573	132	VDAG_01261	Exonic Intron	NO	NO	NO	YES	YES	YES
Supercontig_1.12	857447	858409	-	857761	857892	131	VDAG_06542	Exonic Intron	NO	NO	NO	NO	YES	YES
Supercontig_1.1	555726	555841	-	555734	555806	72	VDAG_00154	Exonic Intron	NO	NO	NO	YES	YES	YES
Supercontig_1.13	230198	232031	+	230971	231126	155	VDAG_06035	Exonic Intron	NO	NO	NO	NO	YES	YES
Supercontig_1.21	496247	497490	+	496349	496573	224	VDAG_08653	Exonic Intron	NO	NO	NO	YES	NO	YES
Supercontig_1.12	780407	782295	-	780884	780962	78	VDAG_06518	Exonic Intron	NO	NO	NO	YES	NO	YES
Supercontig_1.14	621087	621948	-	621648	621748	100	VDAG_06787	Exonic Intron	NO	YES	YES	YES	YES	YES
Supercontig_1.22	320390	324996	-	320821	320876	55	VDAG_08775	Exonic Intron	NO	NO	NO	YES	YES	YES
Supercontig_1.42	31044	31985	+	31585	31641	56	VDAG_10510	Exonic Intron	NO	NO	NO	YES	YES	YES
Supercontig_1.16	704917	705225	+	704928	705012	84	VDAG_07413	Exonic Intron	YES	YES	YES	YES	YES	YES
Supercontig_1.27	72390	72653	-	72433	72508	75	VDAG_09730	Exonic Intron	NO	NO	NO	YES	YES	YES
Supercontig_1.11	629043	632381	+	629074	629156	82	VDAG_05840	Exonic Intron	NO	NO	YES	NO	YES	YES
Supercontig_1.7	915516	916305	-	915813	915997	184	VDAG_04370	Exonic Intron	NO	NO	NO	YES	NO	YES
Supercontig_1.8	207119	209194	-	207902	208035	133	VDAG_04628	Exonic Intron	NO	NO	NO	YES	YES	YES
Supercontig_1.12	795181	795783	+	795204	795259	55	VDAG_06524	Exonic Intron	NO	NO	NO	YES	YES	YES
Supercontig_1.8	1286629	1289137	-	1287694	1287746	52	VDAG_04937	Exonic Intron	NO	NO	NO	YES	YES	YES
Supercontig_1.12	879246	882372	+	881882	882027	145	VDAG_06550	Exonic Intron	NO	NO	NO	YES	YES	YES
Supercontig_1.12	641978	644282	-	642759	643521	762	VDAG_06479	Exonic Intron	NO	NO	NO	NO	YES	YES
Supercontig_1.16	141750	142157	-	141961	142015	54	VDAG_07229	Exonic Intron	YES	YES	YES	YES	YES	YES
Supercontig_1.2	685637	686323	-	685832	685895	63	VDAG_01022	Exonic Intron	NO	NO	NO	NO	YES	YES
Supercontig_1.1	79491	80827	-	80696	80749	53	VDAG_00020	Exonic Intron	NO	NO	NO	YES	NO	YES
Supercontig_1.17	22469	23099	+	22955	23013	58	VDAG_07482	Exonic Intron	NO	NO	NO	YES	YES	YES
Supercontig_1.6	318250	321866	+	320046	320101	55	VDAG_03657	Exonic Intron	NO	NO	NO	YES	YES	YES
Supercontig_1.9	145754	146706	+	145777	145841	64	VDAG_05007	Exonic Intron	NO	NO	NO	YES	YES	YES
Supercontig_1.6	1120320	1121339	+	1120691	1120766	75	VDAG_03893	Exonic Intron	NO	YES	YES	YES	NO	YES
Supercontig_1.32	43394	44187	+	43892	43946	54	VDAG_10130	Exonic Intron	NO	NO	NO	YES	NO	YES
Supercontig_1.11	297322	298518	-	298148	298202	54	VDAG_05732	Exonic Intron	NO	NO	NO	YES	NO	YES
Supercontig_1.10	978444	979570	+	978528	978584	56	VDAG_05587	Exonic Intron	NO	NO	NO	YES	YES	YES
Supercontig_1.4	829680	833625	-	830868	830930	62	VDAG_02612	Exonic Intron	NO	NO	NO	YES	YES	YES
Supercontig_1.2	1688704	1691089	-	1689677	1689742	65	VDAG_01376	Exonic Intron	NO	NO	NO	YES	YES	YES
Supercontig_1.3	697983	698398	-	698100	698164	64	VDAG_01846	Exonic Intron	YES	YES	YES	NO	YES	YES
Supercontig_1.1	57211	57846	+	57218	57751	533	VDAG_00012	Exonic Intron	NO	NO	NO	NO	YES	YES
Supercontig_1.9	820039	821533	-	820437	820523	86	VDAG_05190	Exonic Intron	NO	NO	YES	YES	NO	YES
Supercontig_1.10	124208	125717	-	124953	125264	311	VDAG_05332	Exonic Intron	YES	YES	YES	YES	YES	YES
Supercontig_1.13	639490	643437	-	641126	641265	139	VDAG_06150	Exonic Intron	NO	NO	NO	YES	YES	YES
Supercontig_1.19	231163	234781	+	231571	231632	61	VDAG_08127	Exonic Intron	NO	NO	YES	YES	YES	YES
Supercontig_1.9	676040	676467	+	676302	676367	65	VDAG_05161	Exonic Intron	NO	NO	NO	YES	NO	YES
Supercontig_1.5	1728506	1729576	+	1728898	1728964	66	VDAG_03534	Exonic Intron	YES	YES	YES	YES	YES	YES
Supercontig_1.3	97333	98742	+	97535	98431	896	VDAG_01674	Exonic Intron	NO	NO	NO	NO	NO	YES
Supercontig_1.27	30243	31680	-	30785	30858	73	VDAG_09716	Exonic Intron	NO	NO	YES	YES	YES	YES
Supercontig_1.16	62714	63003	-	62779	62838	59	VDAG_07202	Exonic Intron	NO	NO	NO	YES	NO	YES
Supercontig_1.7	1456521	1457099	-	1456536	1456593	57	VDAG_04551	Exonic Intron	YES	YES	YES	YES	YES	YES
Supercontig_1.29	230923	231130	-	230925	230993	68	VDAG_09915	Exonic Intron	NO	YES	YES	YES	YES	YES
Supercontig_1.19	50063	50485	+	50098	50149	51	VDAG_08066	Exonic Intron	YES	YES	YES	NO	YES	YES
Supercontig_1.7	513369	513734	+	513417	513478	61	VDAG_04238	Exonic Intron	NO	NO	YES	YES	YES	YES
Supercontig_1.5	739035	741236	-	740250	740341	91	VDAG_03205	Exonic Intron	NO	NO	NO	YES	YES	YES
Supercontig_1.6	1507871	1510004	+	1507993	1509288	1295	VDAG_04009	Exonic Intron	NO	NO	NO	NO	YES	YES
Supercontig_1.5	1660675	1660906	-	1660745	1660801	56	VDAG_03512	Exonic Intron	NO	NO	NO	YES	NO	YES
Supercontig_1.25	214176	215342	-	214460	214513	53	VDAG_09297	Exonic Intron	NO	NO	NO	YES	NO	YES
Supercontig_1.3	1813660	1814043	-	1813780	1813832	52	VDAG_02216	Exonic Intron	YES	YES	YES	YES	YES	YES
Supercontig_1.2	1887777	1888625	+	1887968	1888026	58	VDAG_01438	Exonic Intron	NO	NO	NO	YES	YES	YES
Supercontig_1.20	509378	510991	+	510718	510773	55	VDAG_08454	Exonic Intron	NO	NO	NO	YES	YES	YES
Supercontig_1.6	1608494	1609226	-	1609012	1609085	73	VDAG_04042	Exonic Intron	NO	NO	NO	YES	YES	YES
Supercontig_1.6	411291	413132	-	412390	412541	151	VDAG_03678	Exonic Intron	NO	NO	YES	YES	YES	YES
Supercontig_1.22	451005	453892	+	453161	453222	61	VDAG_08803	Exonic Intron	NO	NO	NO	YES	YES	YES
Supercontig_1.3	489352	491201	+	490918	490984	66	VDAG_01777	Exonic Intron	NO	NO	NO	YES	YES	YES
Supercontig_1.35	77692	78495	-	77803	77868	65	VDAG_10371	Exonic Intron	NO	NO	NO	YES	YES	YES
Supercontig_1.26	100139	101516	-	101021	101092	71	VDAG_09451	Exonic Intron	NO	NO	NO	YES	YES	YES
Supercontig_1.16	335654	336643	+	336188	336243	55	VDAG_07295	Exonic Intron	NO	NO	NO	YES	YES	YES
Supercontig_1.17	29988	30624	-	30530	30588	58	VDAG_07486	Exonic Intron	NO	YES	YES	YES	YES	YES
Supercontig_1.13	892205	892755	-	892641	892699	58	VDAG_06248	Exonic Intron	YES	YES	YES	YES	YES	YES
Supercontig_1.2	1040024	1040302	+	1040164	1040228	64	VDAG_01150	Exonic Intron	NO	NO	NO	YES	YES	YES
Supercontig_1.2	1056522	1059057	-	1058634	1058708	74	VDAG_01158	Exonic Intron	NO	NO	NO	YES	YES	YES
Supercontig_1.21	112353	112789	+	112496	112557	61	VDAG_08533	Exonic Intron	NO	NO	NO	YES	YES	YES
Supercontig_1.2	780299	781574	+	781312	781390	78	VDAG_01055	Exonic Intron	NO	NO	NO	NO	YES	YES
Supercontig_1.36	16891	17159	-	17029	17096	67	VDAG_10321	Exonic Intron	NO	NO	NO	YES	YES	YES
Supercontig_1.18	231676	232118	+	231741	231799	58	VDAG_07856	Exonic Intron	YES	YES	YES	YES	YES	YES
Supercontig_1.15	42445	42719	-	42596	42679	83	VDAG_06903	Exonic Intron	NO	NO	NO	NO	YES	YES
Supercontig_1.6	30795	31073	+	30910	30963	53	VDAG_03571	Exonic Intron	NO	NO	NO	YES	YES	YES
Supercontig_1.11	971147	972415	-	971989	972044	55	VDAG_05939	Exonic Intron	NO	NO	NO	YES	YES	YES
Supercontig_1.2	2154937	2156194	-	2156115	2156179	64	VDAG_01522	Exonic Intron	YES	YES	YES	YES	YES	YES
Supercontig_1.3	108281	109794	+	108301	108592	291	VDAG_01675	Exonic Intron	NO	NO	NO	NO	YES	YES
Supercontig_1.10	1064140	1064812	+	1064406	1064495	89	VDAG_05610	Exonic Intron	YES	YES	YES	YES	YES	YES
Supercontig_1.7	343551	343895	-	343584	343784	200	VDAG_04185	Exonic Intron	NO	NO	NO	YES	YES	YES
Supercontig_1.20	216804	217563	+	217393	217472	79	VDAG_08369	Exonic Intron	YES	YES	YES	YES	YES	YES
Supercontig_1.29	108314	108669	+	108326	108395	69	VDAG_09868	Exonic Intron	YES	NO	YES	YES	NO	YES
Supercontig_1.2	1590636	1602122	+	1601381	1601436	55	VDAG_01346	Exonic Intron	NO	NO	NO	YES	YES	YES
Supercontig_1.9	1248501	1251072	-	1249234	1249295	61	VDAG_05285	Exonic Intron	NO	NO	NO	YES	NO	YES
Supercontig_1.11	249231	249658	-	249357	249426	69	VDAG_05713	Exonic Intron	NO	NO	NO	YES	NO	YES
Supercontig_1.2	325122	327362	+	326890	326945	55	VDAG_00907	Exonic Intron	NO	NO	NO	YES	YES	YES
Supercontig_1.12	86180	86554	-	86248	86300	52	VDAG_06319	Exonic Intron	NO	NO	NO	YES	YES	YES
Supercontig_1.1	1103525	1108399	+	1104073	1104182	109	VDAG_00334	Exonic Intron	NO	NO	NO	YES	YES	YES
Supercontig_1.17	759495	760579	-	759793	759845	52	VDAG_07730	Exonic Intron	NO	NO	NO	NO	YES	YES
Supercontig_1.9	1228704	1230220	+	1230122	1230180	58	VDAG_05277	Exonic Intron	NO	NO	NO	YES	YES	YES
Supercontig_1.2	516966	518496	+	518212	518284	72	VDAG_00973	Exonic Intron	NO	NO	NO	YES	YES	YES
Supercontig_1.3	752216	752884	-	752726	752805	79	VDAG_01860	Exonic Intron	NO	YES	YES	YES	YES	YES
Supercontig_1.4	480085	480353	-	480205	480269	64	VDAG_02487	Exonic Intron	NO	NO	NO	YES	YES	YES
Supercontig_1.7	1240913	1242977	-	1242656	1242735	79	VDAG_04484	Exonic Intron	NO	NO	NO	YES	YES	YES
Supercontig_1.5	161242	163878	-	163451	163506	55	VDAG_03056	Exonic Intron	NO	NO	NO	YES	YES	YES
Supercontig_1.5	1188782	1190840	-	1190558	1190646	88	VDAG_03353	Exonic Intron	NO	NO	NO	YES	YES	YES
Supercontig_1.6	613243	613714	+	613273	613327	54	VDAG_03748	Exonic Intron	YES	YES	YES	YES	YES	YES
Supercontig_1.22	594557	595913	+	595786	595862	76	VDAG_08851	Exonic Intron	NO	NO	NO	YES	YES	YES
Supercontig_1.18	378501	379094	-	378644	378876	232	VDAG_07907	Exonic Intron	NO	NO	NO	NO	NO	YES
Supercontig_1.4	365895	366973	-	366757	366848	91	VDAG_02448	Exonic Intron	NO	YES	YES	YES	YES	YES
Supercontig_1.10	769512	771197	-	770365	770420	55	VDAG_05521	Exonic Intron	NO	YES	YES	YES	YES	YES
Supercontig_1.39	36716	37798	+	36775	36877	102	VDAG_10432	Exonic Intron	YES	NO	YES	YES	YES	YES
Supercontig_1.20	256462	257328	-	256931	256986	55	VDAG_08384	Exonic Intron	NO	NO	NO	YES	YES	YES
Supercontig_1.10	987616	987945	+	987820	987877	57	VDAG_05590	Exonic Intron	NO	NO	YES	YES	YES	YES
Supercontig_1.21	586000	586945	+	586045	586109	64	VDAG_08677	Exonic Intron	NO	NO	NO	YES	YES	YES
Supercontig_1.4	918732	919281	+	919142	919195	53	VDAG_02638	Exonic Intron	YES	YES	YES	YES	YES	YES
Supercontig_1.7	107164	108632	-	108152	108209	57	VDAG_04114	Exonic Intron	NO	NO	NO	YES	YES	YES
Supercontig_1.5	264619	265632	+	264628	265340	712	VDAG_03090	Exonic Intron	NO	NO	YES	NO	YES	YES
Supercontig_1.5	1524919	1525531	+	1525293	1525353	60	VDAG_03467	Exonic Intron	YES	NO	YES	YES	NO	YES
Supercontig_1.31	217577	218887	-	218110	218189	79	VDAG_10108	Exonic Intron	YES	YES	YES	YES	YES	YES
Supercontig_1.2	2465812	2465988	+	2465891	2465951	60	VDAG_01620	Exonic Intron	NO	YES	NO	YES	YES	YES
Supercontig_1.3	359789	361636	+	361125	361180	55	VDAG_01751	Exonic Intron	NO	YES	YES	YES	YES	YES
Supercontig_1.7	1462293	1462990	+	1462571	1462626	55	VDAG_04552	Exonic Intron	YES	NO	YES	YES	YES	YES
Supercontig_1.42	12059	12194	+	12073	12145	72	VDAG_10500	Exonic Intron	NO	NO	NO	YES	YES	YES
Supercontig_1.2	108422	109952	-	109782	109838	56	VDAG_00834	Exonic Intron	NO	NO	YES	YES	YES	YES
Supercontig_1.31	148583	149351	-	148990	149048	58	VDAG_10080	Exonic Intron	NO	NO	NO	YES	YES	YES
Supercontig_1.2	2210176	2210533	-	2210214	2210271	57	VDAG_01539	Exonic Intron	YES	YES	YES	YES	YES	YES
Supercontig_1.27	179386	180496	-	179995	180050	55	VDAG_09764	Exonic Intron	NO	YES	YES	YES	YES	YES
Supercontig_1.24	88426	88561	+	88477	88547	70	VDAG_08889	Exonic Intron	YES	NO	YES	YES	YES	YES
Supercontig_1.11	995053	996283	-	995318	995373	55	VDAG_05949	Exonic Intron	YES	YES	YES	YES	YES	YES
Supercontig_1.26	80047	80750	-	80520	80586	66	VDAG_09443	Exonic Intron	NO	NO	NO	YES	YES	YES
Supercontig_1.18	168074	169431	+	168919	168986	67	VDAG_07827	Exonic Intron	NO	NO	NO	YES	YES	YES
Supercontig_1.1	1888646	1890468	-	1890063	1890160	97	VDAG_00576	Exonic Intron	NO	NO	NO	YES	YES	YES
Supercontig_1.7	160389	161046	-	160941	161008	67	VDAG_04135	Exonic Intron	NO	NO	YES	YES	YES	YES
Supercontig_1.16	267337	268299	-	267915	268009	94	VDAG_07276	Exonic Intron	NO	NO	NO	YES	YES	YES
Supercontig_1.15	193000	193076	+	193012	193076	64	VDAG_06944	Exonic Intron	YES	NO	YES	YES	YES	YES
Supercontig_1.14	161222	164740	-	163909	164306	397	VDAG_06653	Exonic Intron	NO	NO	NO	YES	YES	YES
Supercontig_1.26	372979	373257	+	373153	373250	97	VDAG_09530	Exonic Intron	NO	NO	NO	YES	NO	YES
Supercontig_1.6	699778	701893	-	701694	701749	55	VDAG_03774	Exonic Intron	NO	NO	YES	YES	YES	YES
Supercontig_1.2	1003707	1004108	-	1004023	1004075	52	VDAG_01134	Exonic Intron	NO	YES	YES	YES	YES	YES
Supercontig_1.21	22143	24928	-	23786	24205	419	VDAG_08507	Exonic Intron	NO	NO	NO	NO	YES	YES
Supercontig_1.12	305909	306978	-	306015	306124	109	VDAG_06383	Exonic Intron	NO	NO	YES	YES	YES	YES
Supercontig_1.31	107482	108726	-	108492	108708	216	VDAG_10067	Exonic Intron	YES	YES	YES	YES	YES	YES
Supercontig_1.16	666137	667306	-	666790	667049	259	VDAG_07404	Exonic Intron	NO	YES	YES	YES	YES	YES
Supercontig_1.21	439617	440460	-	440054	440116	62	VDAG_08640	Exonic Intron	YES	YES	YES	YES	YES	YES
Supercontig_1.7	1305514	1306304	+	1305527	1305584	57	VDAG_04505	Exonic Intron	NO	NO	NO	YES	YES	YES
Supercontig_1.5	757915	758485	-	758393	758452	59	VDAG_03209	Exonic Intron	YES	YES	YES	YES	YES	YES
Supercontig_1.11	147046	147629	-	147097	147176	79	VDAG_05685	Exonic Intron	YES	YES	YES	YES	YES	YES
Supercontig_1.1	2291760	2292206	+	2291944	2292016	72	VDAG_00687	Exonic Intron	NO	NO	NO	YES	YES	YES
Supercontig_1.50	2716	2833	+	2757	2816	59	VDAG_10534	Exonic Intron	NO	NO	NO	YES	YES	YES
Supercontig_1.2	2073201	2076611	+	2073437	2076068	2631	VDAG_01498	Exonic Intron	NO	NO	NO	YES	YES	YES
Supercontig_1.2	2363885	2364256	+	2364046	2364134	88	VDAG_01587	Exonic Intron	YES	YES	YES	YES	YES	YES
Supercontig_1.7	509922	511441	+	510555	510625	70	VDAG_04237	Exonic Intron	YES	YES	YES	YES	YES	YES
Supercontig_1.18	219603	220233	-	219809	219990	181	VDAG_07851	Exonic Intron	YES	NO	NO	YES	YES	YES
Supercontig_1.13	919714	920785	+	920365	920527	162	VDAG_06258	Exonic Intron	NO	NO	NO	YES	YES	YES
Supercontig_1.11	982777	983395	+	983003	983058	55	VDAG_05944	Exonic Intron	YES	NO	YES	YES	YES	YES
Supercontig_1.15	54328	55063	-	54882	54937	55	VDAG_06907	Exonic Intron	YES	NO	YES	YES	YES	YES
Supercontig_1.2	1828441	1828980	+	1828621	1828730	109	VDAG_01417	Exonic Intron	YES	YES	YES	YES	YES	YES
Supercontig_1.20	164240	164508	+	164321	164409	88	VDAG_08347	Exonic Intron	NO	NO	NO	YES	YES	YES
Supercontig_1.7	1213831	1214145	-	1214038	1214102	64	VDAG_04474	Exonic Intron	YES	YES	YES	YES	YES	YES
Supercontig_1.14	882734	884174	-	882828	882903	75	VDAG_06870	Exonic Intron	YES	YES	YES	YES	YES	YES
Supercontig_1.5	441343	441900	+	441395	441449	54	VDAG_03131	Exonic Intron	NO	NO	NO	YES	YES	YES
Supercontig_1.10	578781	578980	-	578893	578962	69	VDAG_05474	Exonic Intron	NO	NO	NO	YES	YES	YES
Supercontig_1.12	284625	286124	+	285378	285670	292	VDAG_06376	Exonic Intron	NO	NO	NO	YES	YES	YES
Supercontig_1.4	427484	428033	+	427792	427936	144	VDAG_02465	Exonic Intron	NO	NO	NO	YES	YES	YES
Supercontig_1.3	163433	164829	-	163997	164515	518	VDAG_01694	Exonic Intron	NO	NO	NO	NO	NO	YES
Supercontig_1.1	2095183	2095473	-	2095356	2095423	67	VDAG_00629	Exonic Intron	YES	YES	YES	YES	YES	YES
Supercontig_1.1	1972188	1973858	+	1972387	1972516	129	VDAG_00593	Exonic Intron	YES	YES	YES	YES	YES	YES
Supercontig_1.8	133978	137036	-	134927	136143	1216	VDAG_04605	Exonic Intron	NO	NO	NO	NO	YES	YES
Supercontig_1.13	772252	772585	+	772363	772421	58	VDAG_06200	Exonic Intron	YES	NO	YES	YES	YES	YES
Supercontig_1.22	406512	407839	+	407625	407761	136	VDAG_08792	Exonic Intron	NO	NO	NO	YES	YES	YES
Supercontig_1.9	1099298	1099708	-	1099624	1099683	59	VDAG_05252	Exonic Intron	YES	NO	YES	YES	YES	YES
Supercontig_1.1	1257891	1261161	-	1258026	1258088	62	VDAG_00377	Exonic Intron	NO	NO	YES	YES	YES	YES
Supercontig_1.13	890067	890414	+	890325	890392	67	VDAG_06246	Exonic Intron	YES	YES	YES	YES	YES	YES
Supercontig_1.9	224431	225045	+	224537	224597	60	VDAG_05033	Exonic Intron	YES	YES	YES	YES	YES	YES
Supercontig_1.14	142299	142790	+	142638	142695	57	VDAG_06648	Exonic Intron	YES	YES	YES	YES	YES	YES
Supercontig_1.37	16378	17451	-	16821	16885	64	VDAG_10282	Exonic Intron	YES	YES	YES	YES	YES	YES
Supercontig_1.11	171947	172541	-	172340	172395	55	VDAG_05689	Exonic Intron	NO	YES	YES	YES	YES	YES
Supercontig_1.28	399838	400376	+	400200	400252	52	VDAG_09693	Exonic Intron	NO	NO	NO	YES	YES	YES
Supercontig_1.17	529205	529820	-	529322	529616	294	VDAG_07661	Exonic Intron	NO	NO	NO	NO	NO	YES
Supercontig_1.24	399007	399258	+	399145	399197	52	VDAG_08997	Exonic Intron	NO	NO	YES	YES	YES	YES
Supercontig_1.4	622508	623060	+	622826	622882	56	VDAG_02545	Exonic Intron	YES	YES	YES	YES	YES	YES
Supercontig_1.1	857441	858464	+	857990	858090	100	VDAG_00257	Exonic Intron	YES	YES	YES	YES	YES	YES
Supercontig_1.10	576656	578727	-	576754	576950	196	VDAG_05474	Exonic Intron	NO	NO	NO	YES	YES	YES
Supercontig_1.4	451005	451304	-	451015	451072	57	VDAG_02474	Exonic Intron	YES	YES	YES	YES	YES	YES
Supercontig_1.7	1257511	1257886	-	1257692	1257775	83	VDAG_04488	Exonic Intron	YES	NO	YES	YES	YES	YES
Supercontig_1.42	39059	40290	+	39247	39299	52	VDAG_10513	Exonic Intron	YES	YES	YES	YES	YES	YES
Supercontig_1.2	922848	923318	+	922959	923141	182	VDAG_01101	Exonic Intron	YES	YES	YES	YES	YES	YES
Supercontig_1.29	337497	337672	+	337520	337609	89	VDAG_09948	Exonic Intron	YES	YES	YES	YES	YES	YES
Supercontig_1.1	997057	999448	-	998716	998783	67	VDAG_00304	Exonic Intron	YES	YES	YES	YES	YES	YES
Supercontig_1.16	87313	87737	-	87368	87658	290	VDAG_07211	Exonic Intron	YES	YES	YES	YES	YES	YES
Supercontig_1.34	142889	147406	+	145431	145972	541	VDAG_10276	Exonic Intron	NO	NO	NO	NO	YES	YES
Supercontig_1.8	280871	281517	-	281164	281399	235	VDAG_04645	Exonic Intron	YES	YES	YES	YES	YES	YES
Supercontig_1.2	2425906	2427657	-	2426747	2427393	646	VDAG_01608	Exonic Intron	NO	NO	NO	NO	YES	NO
Supercontig_1.26	31346	32016	+	31715	31775	60	VDAG_09426	Exonic Intron	NO	NO	NO	NO	YES	NO
Supercontig_1.5	642422	648579	-	643179	644703	1524	VDAG_03179	Exonic Intron	NO	NO	NO	NO	YES	NO
Supercontig_1.2	1560015	1562747	+	1560535	1561449	914	VDAG_01335	Exonic Intron	NO	NO	NO	NO	YES	NO
Supercontig_1.1	346816	348720	-	346926	348665	1739	VDAG_00099	Exonic Intron	NO	NO	NO	NO	YES	NO
Supercontig_1.10	683395	685854	-	684324	685805	1481	VDAG_05502	Exonic Intron	NO	NO	NO	NO	YES	NO
Supercontig_1.4	959725	960726	+	959726	959786	60	VDAG_02650	Exonic Intron	NO	NO	NO	YES	NO	NO
Supercontig_1.6	477519	478886	-	477668	478380	712	VDAG_03703	Exonic Intron	NO	NO	NO	YES	NO	NO
Supercontig_1.7	200550	202743	-	200855	201782	927	VDAG_04141	Exonic Intron	NO	NO	NO	YES	NO	NO
Supercontig_1.14	116748	117801	-	117481	117548	67	VDAG_06638	Exonic Intron	NO	NO	NO	YES	NO	NO
Supercontig_1.12	492451	496324	-	492855	493259	404	VDAG_06433	Exonic Intron	NO	NO	NO	YES	NO	NO
Supercontig_1.7	245723	247519	+	247149	247453	304	VDAG_04159	Exonic Intron	NO	NO	NO	YES	NO	NO
Supercontig_1.2	902856	910150	-	908548	908632	84	VDAG_01095	Exonic Intron	NO	NO	NO	YES	NO	NO
Supercontig_1.2	780299	781574	+	781055	781134	79	VDAG_01055	Exonic Intron	NO	NO	NO	YES	NO	NO
Supercontig_1.14	920160	920269	+	920186	920243	57	VDAG_06883	Exonic Intron	YES	NO	YES	YES	NO	NO
Supercontig_1.5	78700	80469	-	78963	80227	1264	VDAG_03023	Exonic Intron	NO	NO	NO	YES	NO	NO
Supercontig_1.6	1671424	1674350	+	1671837	1673315	1478	VDAG_04061	Exonic Intron	NO	NO	NO	YES	NO	NO
Supercontig_1.2	1646778	1648234	+	1647535	1647626	91	VDAG_01362	Exonic Intron	NO	YES	YES	NO	NO	NO
Supercontig_1.6	1480005	1481087	+	1480866	1480927	61	VDAG_04003	Exonic Intron	YES	NO	YES	NO	NO	NO
Supercontig_1.2	1263497	1265121	-	1264731	1264801	70	VDAG_01230	Exonic Intron	NO	NO	YES	NO	NO	NO
Supercontig_1.2	1827849	1828377	+	1827855	1827912	57	VDAG_01417	Exonic Intron	NO	NO	YES	NO	NO	NO
Supercontig_1.18	219603	220233	-	219722	219789	67	VDAG_07851	Exonic Intron	NO	YES	YES	NO	NO	NO
Supercontig_1.1	1703473	1716123	-	1715777	1715838	61	VDAG_00518	Exonic Intron	NO	YES	YES	NO	NO	NO
Supercontig_1.21	496247	497490	+	496349	496463	114	VDAG_08653	Exonic Intron	YES	NO	YES	NO	NO	NO
Supercontig_1.4	427484	428033	+	427596	427684	88	VDAG_02465	Exonic Intron	YES	YES	YES	NO	NO	NO
Supercontig_1.21	496247	497490	+	496781	496922	141	VDAG_08653	Exonic Intron	NO	YES	NO	NO	NO	NO
						53233
						164.808
