# Supplementary material for: Transcriptome analysis reveals the complexity of alternative splicing regulation in the fungus Verticillium dahliae
Source: BMC Genomics. 2017 Feb 6;18:130. doi: 10.1186/s12864-017-3507-y (PMC5294800; doi:10.1186/s12864-017-3507-y)
Supplement: Additional file 7: — GFF annotation. V. dahliae genome annotation_additional UTRs and Exonic intron_for AS analysis. (ZIP 1332 kb) [file 12864_2017_3507_MOESM7_ESM.zip]

Archive with 1 entries (1 files):
- Additional file 7 V. dahliae_additional UTRs and Exonic intron_for AS analysis.gff
