# Supplementary material for: Transcriptome analysis reveals the complexity of alternative splicing regulation in the fungus Verticillium dahliae
Source: BMC Genomics. 2017 Feb 6;18:130. doi: 10.1186/s12864-017-3507-y (PMC5294800; doi:10.1186/s12864-017-3507-y)
Supplement: Additional file 7: — GFF annotation. V. dahliae genome annotation_additional UTRs and Exonic intron_for AS analysis. (ZIP 1332 kb) [file 12864_2017_3507_MOESM7_ESM.zip › Additional file 7 V. dahliae_additional UTRs and Exonic intron_for AS analysis.gff]

Supercontig_1.3	VD_VdLs.17_CALLGENES_Final_1	gene	1859179	1860477	.	-	.	ID=VDAG_02232;Name=VDAG_02232
Supercontig_1.3	VD_VdLs.17_CALLGENES_Final_1	mRNA	1859179	1860477	.	-	.	ID=VDAG_02232T0;Parent=VDAG_02232;gene=VDAG_02232;isoform=VDAG_02232T0;
Supercontig_1.3	VD_VdLs.17_CALLGENES_Final_1	start_codon	1860475	1860477	.	-	0	ID=start_codon:VDAG_02232T0:1;Parent=VDAG_02232T0;gene=VDAG_02232;isoform=VDAG_02232T0;
Supercontig_1.3	VD_VdLs.17_CALLGENES_Final_1	exon	1860301	1860477	.	-	.	ID=exon:VDAG_02232T0:1;Parent=VDAG_02232T0;gene=VDAG_02232;isoform=VDAG_02232T0;
Supercontig_1.3	VD_VdLs.17_CALLGENES_Final_1	exon	1859753	1860231	.	-	.	ID=exon:VDAG_02232T0:2;Parent=VDAG_02232T0;gene=VDAG_02232;isoform=VDAG_02232T0;
Supercontig_1.3	VD_VdLs.17_CALLGENES_Final_1	exon	1859179	1859680	.	-	.	ID=exon:VDAG_02232T0:3;Parent=VDAG_02232T0;gene=VDAG_02232;isoform=VDAG_02232T0;
Supercontig_1.3	VD_VdLs.17_CALLGENES_Final_1	CDS	1860301	1860477	.	-	0	ID=CDS:VDAG_02232T0:1;Parent=VDAG_02232T0;gene=VDAG_02232;isoform=VDAG_02232T0;
Supercontig_1.3	VD_VdLs.17_CALLGENES_Final_1	CDS	1859753	1860231	.	-	0	ID=CDS:VDAG_02232T0:2;Parent=VDAG_02232T0;gene=VDAG_02232;isoform=VDAG_02232T0;
Supercontig_1.3	VD_VdLs.17_CALLGENES_Final_1	CDS	1859179	1859680	.	-	1	ID=CDS:VDAG_02232T0:3;Parent=VDAG_02232T0;gene=VDAG_02232;isoform=VDAG_02232T0;
Supercontig_1.3	VD_VdLs.17_CALLGENES_Final_1	stop_codon	1859179	1859181	.	-	0	ID=stop_codon:VDAG_02232T0:1;Parent=VDAG_02232T0;gene=VDAG_02232;isoform=VDAG_02232T0;
Supercontig_1.3	VD_VdLs.17_CALLGENES_Final_1	gene	792690	797904	.	-	.	ID=VDAG_01871;Name=VDAG_01871
Supercontig_1.3	VD_VdLs.17_CALLGENES_Final_1	mRNA	792690	797904	.	-	.	ID=VDAG_01871T0;Parent=VDAG_01871;gene=VDAG_01871;isoform=VDAG_01871T0;
Supercontig_1.3	VD_VdLs.17_CALLGENES_Final_1	start_codon	797902	797904	.	-	0	ID=start_codon:VDAG_01871T0:1;Parent=VDAG_01871T0;gene=VDAG_01871;isoform=VDAG_01871T0;
Supercontig_1.3	VD_VdLs.17_CALLGENES_Final_1	exon	797886	797904	.	-	.	ID=exon:VDAG_01871T0:1;Parent=VDAG_01871T0;gene=VDAG_01871;isoform=VDAG_01871T0;
Supercontig_1.3	VD_VdLs.17_CALLGENES_Final_1	exon	797092	797344	.	-	.	ID=exon:VDAG_01871T0:2;Parent=VDAG_01871T0;gene=VDAG_01871;isoform=VDAG_01871T0;
Supercontig_1.3	VD_VdLs.17_CALLGENES_Final_1	exon	792796	797033	.	-	.	ID=exon:VDAG_01871T0:3;Parent=VDAG_01871T0;gene=VDAG_01871;isoform=VDAG_01871T0;
Supercontig_1.3	VD_VdLs.17_CALLGENES_Final_1	exon	792690	792733	.	-	.	ID=exon:VDAG_01871T0:4;Parent=VDAG_01871T0;gene=VDAG_01871;isoform=VDAG_01871T0;
Supercontig_1.3	VD_VdLs.17_CALLGENES_Final_1	CDS	797886	797904	.	-	0	ID=CDS:VDAG_01871T0:1;Parent=VDAG_01871T0;gene=VDAG_01871;isoform=VDAG_01871T0;
Supercontig_1.3	VD_VdLs.17_CALLGENES_Final_1	CDS	797092	797344	.	-	2	ID=CDS:VDAG_01871T0:2;Parent=VDAG_01871T0;gene=VDAG_01871;isoform=VDAG_01871T0;
Supercontig_1.3	VD_VdLs.17_CALLGENES_Final_1	CDS	792796	797033	.	-	1	ID=CDS:VDAG_01871T0:3;Parent=VDAG_01871T0;gene=VDAG_01871;isoform=VDAG_01871T0;
Supercontig_1.3	VD_VdLs.17_CALLGENES_Final_1	CDS	792690	792733	.	-	2	ID=CDS:VDAG_01871T0:4;Parent=VDAG_01871T0;gene=VDAG_01871;isoform=VDAG_01871T0;
Supercontig_1.3	VD_VdLs.17_CALLGENES_Final_1	stop_codon	792690	792692	.	-	0	ID=stop_codon:VDAG_01871T0:1;Parent=VDAG_01871T0;gene=VDAG_01871;isoform=VDAG_01871T0;
Supercontig_1.3	VD_VdLs.17_CALLGENES_Final_1	gene	1813660	1815781	.	-	.	ID=VDAG_02216;Name=VDAG_02216
Supercontig_1.3	VD_VdLs.17_CALLGENES_Final_1	mRNA	1813757	1815781	.	-	.	ID=VDAG_02216T0;Parent=VDAG_02216;gene=VDAG_02216;isoform=VDAG_02216T0;
Supercontig_1.3	VD_VdLs.17_CALLGENES_Final_1	start_codon	1815779	1815781	.	-	0	ID=start_codon:VDAG_02216T0:1;Parent=VDAG_02216T0;gene=VDAG_02216;isoform=VDAG_02216T0;
Supercontig_1.3	VD_VdLs.17_CALLGENES_Final_1	exon	1815440	1815781	.	-	.	ID=exon:VDAG_02216T0:1;Parent=VDAG_02216T0;gene=VDAG_02216;isoform=VDAG_02216T0;
Supercontig_1.3	VD_VdLs.17_CALLGENES_Final_1	exon	1815242	1815377	.	-	.	ID=exon:VDAG_02216T0:2;Parent=VDAG_02216T0;gene=VDAG_02216;isoform=VDAG_02216T0;
Supercontig_1.3	VD_VdLs.17_CALLGENES_Final_1	exon	1815085	1815179	.	-	.	ID=exon:VDAG_02216T0:3;Parent=VDAG_02216T0;gene=VDAG_02216;isoform=VDAG_02216T0;
Supercontig_1.3	VD_VdLs.17_CALLGENES_Final_1	exon	1814901	1815038	.	-	.	ID=exon:VDAG_02216T0:4;Parent=VDAG_02216T0;gene=VDAG_02216;isoform=VDAG_02216T0;
Supercontig_1.3	VD_VdLs.17_CALLGENES_Final_1	exon	1814323	1814850	.	-	.	ID=exon:VDAG_02216T0:5;Parent=VDAG_02216T0;gene=VDAG_02216;isoform=VDAG_02216T0;
Supercontig_1.3	VD_VdLs.17_CALLGENES_Final_1	exon	1814102	1814270	.	-	.	ID=exon:VDAG_02216T0:6;Parent=VDAG_02216T0;gene=VDAG_02216;isoform=VDAG_02216T0;
Supercontig_1.3	VD_VdLs.17_CALLGENES_Final_1	exon	1813832	1814043	.	-	.	ID=exon:VDAG_02216T0:7;Parent=VDAG_02216T0;gene=VDAG_02216;isoform=VDAG_02216T0;
Supercontig_1.3	VD_VdLs.17_CALLGENES_Final_1	exon	1813660	1813780	.	-	.	ID=exon:VDAG_02216T0:7;Parent=VDAG_02216T0;gene=VDAG_02216;isoform=VDAG_02216T0;
Supercontig_1.3	VD_VdLs.17_CALLGENES_Final_1	CDS	1815440	1815781	.	-	0	ID=CDS:VDAG_02216T0:1;Parent=VDAG_02216T0;gene=VDAG_02216;isoform=VDAG_02216T0;
Supercontig_1.3	VD_VdLs.17_CALLGENES_Final_1	CDS	1815242	1815377	.	-	0	ID=CDS:VDAG_02216T0:2;Parent=VDAG_02216T0;gene=VDAG_02216;isoform=VDAG_02216T0;
Supercontig_1.3	VD_VdLs.17_CALLGENES_Final_1	CDS	1815085	1815179	.	-	2	ID=CDS:VDAG_02216T0:3;Parent=VDAG_02216T0;gene=VDAG_02216;isoform=VDAG_02216T0;
Supercontig_1.3	VD_VdLs.17_CALLGENES_Final_1	CDS	1814901	1815038	.	-	0	ID=CDS:VDAG_02216T0:4;Parent=VDAG_02216T0;gene=VDAG_02216;isoform=VDAG_02216T0;
Supercontig_1.3	VD_VdLs.17_CALLGENES_Final_1	CDS	1814323	1814850	.	-	0	ID=CDS:VDAG_02216T0:5;Parent=VDAG_02216T0;gene=VDAG_02216;isoform=VDAG_02216T0;
Supercontig_1.3	VD_VdLs.17_CALLGENES_Final_1	CDS	1814102	1814270	.	-	0	ID=CDS:VDAG_02216T0:6;Parent=VDAG_02216T0;gene=VDAG_02216;isoform=VDAG_02216T0;
Supercontig_1.3	VD_VdLs.17_CALLGENES_Final_1	CDS	1813832	1814043	.	-	2	ID=CDS:VDAG_02216T0:7;Parent=VDAG_02216T0;gene=VDAG_02216;isoform=VDAG_02216T0;
Supercontig_1.3	VD_VdLs.17_CALLGENES_Final_1	CDS	1813660	1813780	.	-	2	ID=CDS:VDAG_02216T0:7;Parent=VDAG_02216T0;gene=VDAG_02216;isoform=VDAG_02216T0;
Supercontig_1.3	VD_VdLs.17_CALLGENES_Final_1	stop_codon	1813757	1813759	.	-	0	ID=stop_codon:VDAG_02216T0:1;Parent=VDAG_02216T0;gene=VDAG_02216;isoform=VDAG_02216T0;
Supercontig_1.3	VD_VdLs.17_CALLGENES_Final_1	gene	494186	496836	.	+	.	ID=VDAG_01780;Name=VDAG_01780
Supercontig_1.3	VD_VdLs.17_CALLGENES_Final_1	mRNA	494186	496836	.	+	.	ID=VDAG_01780T0;Parent=VDAG_01780;gene=VDAG_01780;isoform=VDAG_01780T0;
Supercontig_1.3	VD_VdLs.17_CALLGENES_Final_1	start_codon	494395	494397	.	+	0	ID=start_codon:VDAG_01780T0:1;Parent=VDAG_01780T0;gene=VDAG_01780;isoform=VDAG_01780T0;
Supercontig_1.3	VD_VdLs.17_CALLGENES_Final_1	exon	494186	494632	.	+	.	ID=exon:VDAG_01780T0:1;Parent=VDAG_01780T0;gene=VDAG_01780;isoform=VDAG_01780T0;
Supercontig_1.3	VD_VdLs.17_CALLGENES_Final_1	exon	494808	495055	.	+	.	ID=exon:VDAG_01780T0:2;Parent=VDAG_01780T0;gene=VDAG_01780;isoform=VDAG_01780T0;
Supercontig_1.3	VD_VdLs.17_CALLGENES_Final_1	exon	495284	495671	.	+	.	ID=exon:VDAG_01780T0:3;Parent=VDAG_01780T0;gene=VDAG_01780;isoform=VDAG_01780T0;
Supercontig_1.3	VD_VdLs.17_CALLGENES_Final_1	exon	495724	496342	.	+	.	ID=exon:VDAG_01780T0:4;Parent=VDAG_01780T0;gene=VDAG_01780;isoform=VDAG_01780T0;
Supercontig_1.3	VD_VdLs.17_CALLGENES_Final_1	exon	496413	496836	.	+	.	ID=exon:VDAG_01780T0:5;Parent=VDAG_01780T0;gene=VDAG_01780;isoform=VDAG_01780T0;
Supercontig_1.3	VD_VdLs.17_CALLGENES_Final_1	CDS	494186	494632	.	+	0	ID=CDS:VDAG_01780T0:1;Parent=VDAG_01780T0;gene=VDAG_01780;isoform=VDAG_01780T0;
Supercontig_1.3	VD_VdLs.17_CALLGENES_Final_1	CDS	494808	495055	.	+	2	ID=CDS:VDAG_01780T0:2;Parent=VDAG_01780T0;gene=VDAG_01780;isoform=VDAG_01780T0;
Supercontig_1.3	VD_VdLs.17_CALLGENES_Final_1	CDS	495284	495671	.	+	0	ID=CDS:VDAG_01780T0:3;Parent=VDAG_01780T0;gene=VDAG_01780;isoform=VDAG_01780T0;
Supercontig_1.3	VD_VdLs.17_CALLGENES_Final_1	CDS	495724	496342	.	+	2	ID=CDS:VDAG_01780T0:4;Parent=VDAG_01780T0;gene=VDAG_01780;isoform=VDAG_01780T0;
Supercontig_1.3	VD_VdLs.17_CALLGENES_Final_1	CDS	496413	496461	.	+	1	ID=CDS:VDAG_01780T0:5;Parent=VDAG_01780T0;gene=VDAG_01780;isoform=VDAG_01780T0;
Supercontig_1.3	VD_VdLs.17_CALLGENES_Final_1	stop_codon	496459	496461	.	+	0	ID=stop_codon:VDAG_01780T0:1;Parent=VDAG_01780T0;gene=VDAG_01780;isoform=VDAG_01780T0;
Supercontig_1.3	VD_VdLs.17_CALLGENES_Final_1	three_prime_UTR	496462	496836	.	+	.	ID=three_prime_UTR:VDAG_01780T0:1;Parent=VDAG_01780T0;gene=VDAG_01780;isoform=VDAG_01780T0;
Supercontig_1.3	VD_VdLs.17_CALLGENES_Final_1	gene	48490	49603	.	-	.	ID=VDAG_01659;Name=VDAG_01659
Supercontig_1.3	VD_VdLs.17_CALLGENES_Final_1	mRNA	48490	49603	.	-	.	ID=VDAG_01659T0;Parent=VDAG_01659;gene=VDAG_01659;isoform=VDAG_01659T0;
Supercontig_1.3	VD_VdLs.17_CALLGENES_Final_1	start_codon	49601	49603	.	-	0	ID=start_codon:VDAG_01659T0:1;Parent=VDAG_01659T0;gene=VDAG_01659;isoform=VDAG_01659T0;
Supercontig_1.3	VD_VdLs.17_CALLGENES_Final_1	exon	49261	49603	.	-	.	ID=exon:VDAG_01659T0:1;Parent=VDAG_01659T0;gene=VDAG_01659;isoform=VDAG_01659T0;
Supercontig_1.3	VD_VdLs.17_CALLGENES_Final_1	exon	48977	49129	.	-	.	ID=exon:VDAG_01659T0:2;Parent=VDAG_01659T0;gene=VDAG_01659;isoform=VDAG_01659T0;
Supercontig_1.3	VD_VdLs.17_CALLGENES_Final_1	exon	48490	48902	.	-	.	ID=exon:VDAG_01659T0:3;Parent=VDAG_01659T0;gene=VDAG_01659;isoform=VDAG_01659T0;
Supercontig_1.3	VD_VdLs.17_CALLGENES_Final_1	CDS	49261	49603	.	-	0	ID=CDS:VDAG_01659T0:1;Parent=VDAG_01659T0;gene=VDAG_01659;isoform=VDAG_01659T0;
Supercontig_1.3	VD_VdLs.17_CALLGENES_Final_1	CDS	48977	49129	.	-	2	ID=CDS:VDAG_01659T0:2;Parent=VDAG_01659T0;gene=VDAG_01659;isoform=VDAG_01659T0;
Supercontig_1.3	VD_VdLs.17_CALLGENES_Final_1	CDS	48490	48902	.	-	2	ID=CDS:VDAG_01659T0:3;Parent=VDAG_01659T0;gene=VDAG_01659;isoform=VDAG_01659T0;
Supercontig_1.3	VD_VdLs.17_CALLGENES_Final_1	stop_codon	48490	48492	.	-	0	ID=stop_codon:VDAG_01659T0:1;Parent=VDAG_01659T0;gene=VDAG_01659;isoform=VDAG_01659T0;
Supercontig_1.3	VD_VdLs.17_CALLGENES_Final_1	gene	1767942	1769492	.	-	.	ID=VDAG_02199;Name=VDAG_02199
Supercontig_1.3	VD_VdLs.17_CALLGENES_Final_1	mRNA	1768031	1769492	.	-	.	ID=VDAG_02199T0;Parent=VDAG_02199;gene=VDAG_02199;isoform=VDAG_02199T0;
Supercontig_1.3	VD_VdLs.17_CALLGENES_Final_1	start_codon	1769490	1769492	.	-	0	ID=start_codon:VDAG_02199T0:1;Parent=VDAG_02199T0;gene=VDAG_02199;isoform=VDAG_02199T0;
Supercontig_1.3	VD_VdLs.17_CALLGENES_Final_1	exon	1768906	1769492	.	-	.	ID=exon:VDAG_02199T0:1;Parent=VDAG_02199T0;gene=VDAG_02199;isoform=VDAG_02199T0;
Supercontig_1.3	VD_VdLs.17_CALLGENES_Final_1	exon	1767942	1768850	.	-	.	ID=exon:VDAG_02199T0:2;Parent=VDAG_02199T0;gene=VDAG_02199;isoform=VDAG_02199T0;
Supercontig_1.3	VD_VdLs.17_CALLGENES_Final_1	CDS	1768906	1769492	.	-	0	ID=CDS:VDAG_02199T0:1;Parent=VDAG_02199T0;gene=VDAG_02199;isoform=VDAG_02199T0;
Supercontig_1.3	VD_VdLs.17_CALLGENES_Final_1	CDS	1767942	1768850	.	-	1	ID=CDS:VDAG_02199T0:2;Parent=VDAG_02199T0;gene=VDAG_02199;isoform=VDAG_02199T0;
Supercontig_1.3	VD_VdLs.17_CALLGENES_Final_1	stop_codon	1768031	1768033	.	-	0	ID=stop_codon:VDAG_02199T0:1;Parent=VDAG_02199T0;gene=VDAG_02199;isoform=VDAG_02199T0;
Supercontig_1.3	VD_VdLs.17_CALLGENES_Final_1	gene	286161	286916	.	-	.	ID=VDAG_01727;Name=VDAG_01727
Supercontig_1.3	VD_VdLs.17_CALLGENES_Final_1	mRNA	286161	286769	.	-	.	ID=VDAG_01727T0;Parent=VDAG_01727;gene=VDAG_01727;isoform=VDAG_01727T0;
Supercontig_1.3	VD_VdLs.17_CALLGENES_Final_1	start_codon	286767	286769	.	-	0	ID=start_codon:VDAG_01727T0:1;Parent=VDAG_01727T0;gene=VDAG_01727;isoform=VDAG_01727T0;
Supercontig_1.3	VD_VdLs.17_CALLGENES_Final_1	exon	286161	286916	.	-	.	ID=exon:VDAG_01727T0:1;Parent=VDAG_01727T0;gene=VDAG_01727;isoform=VDAG_01727T0;
Supercontig_1.3	VD_VdLs.17_CALLGENES_Final_1	CDS	286161	286916	.	-	0	ID=CDS:VDAG_01727T0:1;Parent=VDAG_01727T0;gene=VDAG_01727;isoform=VDAG_01727T0;
Supercontig_1.3	VD_VdLs.17_CALLGENES_Final_1	stop_codon	286161	286163	.	-	0	ID=stop_codon:VDAG_01727T0:1;Parent=VDAG_01727T0;gene=VDAG_01727;isoform=VDAG_01727T0;
Supercontig_1.3	VD_VdLs.17_CALLGENES_Final_1	gene	2146673	2150449	.	-	.	ID=VDAG_02322;Name=VDAG_02322
Supercontig_1.3	VD_VdLs.17_CALLGENES_Final_1	mRNA	2146900	2150449	.	-	.	ID=VDAG_02322T0;Parent=VDAG_02322;gene=VDAG_02322;isoform=VDAG_02322T0;
Supercontig_1.3	VD_VdLs.17_CALLGENES_Final_1	start_codon	2150447	2150449	.	-	0	ID=start_codon:VDAG_02322T0:1;Parent=VDAG_02322T0;gene=VDAG_02322;isoform=VDAG_02322T0;
Supercontig_1.3	VD_VdLs.17_CALLGENES_Final_1	exon	2150267	2150449	.	-	.	ID=exon:VDAG_02322T0:1;Parent=VDAG_02322T0;gene=VDAG_02322;isoform=VDAG_02322T0;
Supercontig_1.3	VD_VdLs.17_CALLGENES_Final_1	exon	2149976	2150195	.	-	.	ID=exon:VDAG_02322T0:2;Parent=VDAG_02322T0;gene=VDAG_02322;isoform=VDAG_02322T0;
Supercontig_1.3	VD_VdLs.17_CALLGENES_Final_1	exon	2149306	2149913	.	-	.	ID=exon:VDAG_02322T0:3;Parent=VDAG_02322T0;gene=VDAG_02322;isoform=VDAG_02322T0;
Supercontig_1.3	VD_VdLs.17_CALLGENES_Final_1	exon	2147173	2149244	.	-	.	ID=exon:VDAG_02322T0:4;Parent=VDAG_02322T0;gene=VDAG_02322;isoform=VDAG_02322T0;
Supercontig_1.3	VD_VdLs.17_CALLGENES_Final_1	exon	2146673	2147107	.	-	.	ID=exon:VDAG_02322T0:5;Parent=VDAG_02322T0;gene=VDAG_02322;isoform=VDAG_02322T0;
Supercontig_1.3	VD_VdLs.17_CALLGENES_Final_1	CDS	2150267	2150449	.	-	0	ID=CDS:VDAG_02322T0:1;Parent=VDAG_02322T0;gene=VDAG_02322;isoform=VDAG_02322T0;
Supercontig_1.3	VD_VdLs.17_CALLGENES_Final_1	CDS	2149976	2150195	.	-	0	ID=CDS:VDAG_02322T0:2;Parent=VDAG_02322T0;gene=VDAG_02322;isoform=VDAG_02322T0;
Supercontig_1.3	VD_VdLs.17_CALLGENES_Final_1	CDS	2149306	2149913	.	-	2	ID=CDS:VDAG_02322T0:3;Parent=VDAG_02322T0;gene=VDAG_02322;isoform=VDAG_02322T0;
Supercontig_1.3	VD_VdLs.17_CALLGENES_Final_1	CDS	2147173	2149244	.	-	0	ID=CDS:VDAG_02322T0:4;Parent=VDAG_02322T0;gene=VDAG_02322;isoform=VDAG_02322T0;
Supercontig_1.3	VD_VdLs.17_CALLGENES_Final_1	CDS	2146673	2147107	.	-	1	ID=CDS:VDAG_02322T0:5;Parent=VDAG_02322T0;gene=VDAG_02322;isoform=VDAG_02322T0;
Supercontig_1.3	VD_VdLs.17_CALLGENES_Final_1	stop_codon	2146900	2146902	.	-	0	ID=stop_codon:VDAG_02322T0:1;Parent=VDAG_02322T0;gene=VDAG_02322;isoform=VDAG_02322T0;
Supercontig_1.3	VD_VdLs.17_CALLGENES_Final_1	gene	1165440	1166221	.	+	.	ID=VDAG_01995;Name=VDAG_01995
Supercontig_1.3	VD_VdLs.17_CALLGENES_Final_1	mRNA	1165440	1166221	.	+	.	ID=VDAG_01995T0;Parent=VDAG_01995;gene=VDAG_01995;isoform=VDAG_01995T0;
Supercontig_1.3	VD_VdLs.17_CALLGENES_Final_1	start_codon	1165440	1165442	.	+	0	ID=start_codon:VDAG_01995T0:1;Parent=VDAG_01995T0;gene=VDAG_01995;isoform=VDAG_01995T0;
Supercontig_1.3	VD_VdLs.17_CALLGENES_Final_1	exon	1165440	1165669	.	+	.	ID=exon:VDAG_01995T0:1;Parent=VDAG_01995T0;gene=VDAG_01995;isoform=VDAG_01995T0;
Supercontig_1.3	VD_VdLs.17_CALLGENES_Final_1	exon	1165732	1166221	.	+	.	ID=exon:VDAG_01995T0:2;Parent=VDAG_01995T0;gene=VDAG_01995;isoform=VDAG_01995T0;
Supercontig_1.3	VD_VdLs.17_CALLGENES_Final_1	CDS	1165440	1165669	.	+	0	ID=CDS:VDAG_01995T0:1;Parent=VDAG_01995T0;gene=VDAG_01995;isoform=VDAG_01995T0;
Supercontig_1.3	VD_VdLs.17_CALLGENES_Final_1	CDS	1165732	1166221	.	+	1	ID=CDS:VDAG_01995T0:2;Parent=VDAG_01995T0;gene=VDAG_01995;isoform=VDAG_01995T0;
Supercontig_1.3	VD_VdLs.17_CALLGENES_Final_1	stop_codon	1166219	1166221	.	+	0	ID=stop_codon:VDAG_01995T0:1;Parent=VDAG_01995T0;gene=VDAG_01995;isoform=VDAG_01995T0;
Supercontig_1.3	VD_VdLs.17_CALLGENES_Final_1	gene	536065	539253	.	+	.	ID=VDAG_01793;Name=VDAG_01793
Supercontig_1.3	VD_VdLs.17_CALLGENES_Final_1	mRNA	536065	539253	.	+	.	ID=VDAG_01793T0;Parent=VDAG_01793;gene=VDAG_01793;isoform=VDAG_01793T0;
Supercontig_1.3	VD_VdLs.17_CALLGENES_Final_1	start_codon	536065	536067	.	+	0	ID=start_codon:VDAG_01793T0:1;Parent=VDAG_01793T0;gene=VDAG_01793;isoform=VDAG_01793T0;
Supercontig_1.3	VD_VdLs.17_CALLGENES_Final_1	exon	536065	536109	.	+	.	ID=exon:VDAG_01793T0:1;Parent=VDAG_01793T0;gene=VDAG_01793;isoform=VDAG_01793T0;
Supercontig_1.3	VD_VdLs.17_CALLGENES_Final_1	exon	536169	539253	.	+	.	ID=exon:VDAG_01793T0:2;Parent=VDAG_01793T0;gene=VDAG_01793;isoform=VDAG_01793T0;
Supercontig_1.3	VD_VdLs.17_CALLGENES_Final_1	CDS	536065	536109	.	+	0	ID=CDS:VDAG_01793T0:1;Parent=VDAG_01793T0;gene=VDAG_01793;isoform=VDAG_01793T0;
Supercontig_1.3	VD_VdLs.17_CALLGENES_Final_1	CDS	536169	538991	.	+	0	ID=CDS:VDAG_01793T0:2;Parent=VDAG_01793T0;gene=VDAG_01793;isoform=VDAG_01793T0;
Supercontig_1.3	VD_VdLs.17_CALLGENES_Final_1	stop_codon	538989	538991	.	+	0	ID=stop_codon:VDAG_01793T0:1;Parent=VDAG_01793T0;gene=VDAG_01793;isoform=VDAG_01793T0;
Supercontig_1.3	VD_VdLs.17_CALLGENES_Final_1	three_prime_UTR	538992	539253	.	+	.	ID=three_prime_UTR:VDAG_01793T0:1;Parent=VDAG_01793T0;gene=VDAG_01793;isoform=VDAG_01793T0;
Supercontig_1.3	VD_VdLs.17_CALLGENES_Final_1	gene	1569748	1570557	.	-	.	ID=VDAG_02129;Name=VDAG_02129
Supercontig_1.3	VD_VdLs.17_CALLGENES_Final_1	mRNA	1569748	1570557	.	-	.	ID=VDAG_02129T0;Parent=VDAG_02129;gene=VDAG_02129;isoform=VDAG_02129T0;
Supercontig_1.3	VD_VdLs.17_CALLGENES_Final_1	start_codon	1570555	1570557	.	-	0	ID=start_codon:VDAG_02129T0:1;Parent=VDAG_02129T0;gene=VDAG_02129;isoform=VDAG_02129T0;
Supercontig_1.3	VD_VdLs.17_CALLGENES_Final_1	exon	1569748	1570557	.	-	.	ID=exon:VDAG_02129T0:1;Parent=VDAG_02129T0;gene=VDAG_02129;isoform=VDAG_02129T0;
Supercontig_1.3	VD_VdLs.17_CALLGENES_Final_1	CDS	1569748	1570557	.	-	0	ID=CDS:VDAG_02129T0:1;Parent=VDAG_02129T0;gene=VDAG_02129;isoform=VDAG_02129T0;
Supercontig_1.3	VD_VdLs.17_CALLGENES_Final_1	stop_codon	1569748	1569750	.	-	0	ID=stop_codon:VDAG_02129T0:1;Parent=VDAG_02129T0;gene=VDAG_02129;isoform=VDAG_02129T0;
Supercontig_1.3	VD_VdLs.17_CALLGENES_Final_1	gene	1343181	1344185	.	-	.	ID=VDAG_02053;Name=VDAG_02053
Supercontig_1.3	VD_VdLs.17_CALLGENES_Final_1	mRNA	1343181	1344185	.	-	.	ID=VDAG_02053T0;Parent=VDAG_02053;gene=VDAG_02053;isoform=VDAG_02053T0;
Supercontig_1.3	VD_VdLs.17_CALLGENES_Final_1	start_codon	1344183	1344185	.	-	0	ID=start_codon:VDAG_02053T0:1;Parent=VDAG_02053T0;gene=VDAG_02053;isoform=VDAG_02053T0;
Supercontig_1.3	VD_VdLs.17_CALLGENES_Final_1	exon	1343181	1344185	.	-	.	ID=exon:VDAG_02053T0:1;Parent=VDAG_02053T0;gene=VDAG_02053;isoform=VDAG_02053T0;
Supercontig_1.3	VD_VdLs.17_CALLGENES_Final_1	CDS	1343181	1344185	.	-	0	ID=CDS:VDAG_02053T0:1;Parent=VDAG_02053T0;gene=VDAG_02053;isoform=VDAG_02053T0;
Supercontig_1.3	VD_VdLs.17_CALLGENES_Final_1	stop_codon	1343181	1343183	.	-	0	ID=stop_codon:VDAG_02053T0:1;Parent=VDAG_02053T0;gene=VDAG_02053;isoform=VDAG_02053T0;
Supercontig_1.3	VD_VdLs.17_CALLGENES_Final_1	gene	1703360	1705096	.	+	.	ID=VDAG_02170;Name=VDAG_02170
Supercontig_1.3	VD_VdLs.17_CALLGENES_Final_1	mRNA	1703360	1705096	.	+	.	ID=VDAG_02170T0;Parent=VDAG_02170;gene=VDAG_02170;isoform=VDAG_02170T0;
Supercontig_1.3	VD_VdLs.17_CALLGENES_Final_1	start_codon	1703406	1703408	.	+	0	ID=start_codon:VDAG_02170T0:1;Parent=VDAG_02170T0;gene=VDAG_02170;isoform=VDAG_02170T0;
Supercontig_1.3	VD_VdLs.17_CALLGENES_Final_1	exon	1703360	1703575	.	+	.	ID=exon:VDAG_02170T0:1;Parent=VDAG_02170T0;gene=VDAG_02170;isoform=VDAG_02170T0;
Supercontig_1.3	VD_VdLs.17_CALLGENES_Final_1	exon	1703677	1704799	.	+	.	ID=exon:VDAG_02170T0:2;Parent=VDAG_02170T0;gene=VDAG_02170;isoform=VDAG_02170T0;
Supercontig_1.3	VD_VdLs.17_CALLGENES_Final_1	exon	1704854	1705096	.	+	.	ID=exon:VDAG_02170T0:3;Parent=VDAG_02170T0;gene=VDAG_02170;isoform=VDAG_02170T0;
Supercontig_1.3	VD_VdLs.17_CALLGENES_Final_1	CDS	1703360	1703575	.	+	0	ID=CDS:VDAG_02170T0:1;Parent=VDAG_02170T0;gene=VDAG_02170;isoform=VDAG_02170T0;
Supercontig_1.3	VD_VdLs.17_CALLGENES_Final_1	CDS	1703677	1704799	.	+	1	ID=CDS:VDAG_02170T0:2;Parent=VDAG_02170T0;gene=VDAG_02170;isoform=VDAG_02170T0;
Supercontig_1.3	VD_VdLs.17_CALLGENES_Final_1	CDS	1704854	1705096	.	+	0	ID=CDS:VDAG_02170T0:3;Parent=VDAG_02170T0;gene=VDAG_02170;isoform=VDAG_02170T0;
Supercontig_1.3	VD_VdLs.17_CALLGENES_Final_1	stop_codon	1705094	1705096	.	+	0	ID=stop_codon:VDAG_02170T0:1;Parent=VDAG_02170T0;gene=VDAG_02170;isoform=VDAG_02170T0;
Supercontig_1.3	VD_VdLs.17_CALLGENES_Final_1	gene	1115379	1117163	.	+	.	ID=VDAG_01976;Name=VDAG_01976
Supercontig_1.3	VD_VdLs.17_CALLGENES_Final_1	mRNA	1115379	1117163	.	+	.	ID=VDAG_01976T0;Parent=VDAG_01976;gene=VDAG_01976;isoform=VDAG_01976T0;
Supercontig_1.3	VD_VdLs.17_CALLGENES_Final_1	start_codon	1115379	1115381	.	+	0	ID=start_codon:VDAG_01976T0:1;Parent=VDAG_01976T0;gene=VDAG_01976;isoform=VDAG_01976T0;
Supercontig_1.3	VD_VdLs.17_CALLGENES_Final_1	exon	1115379	1115697	.	+	.	ID=exon:VDAG_01976T0:1;Parent=VDAG_01976T0 1;gene=VDAG_01976;isoform=VDAG_01976T0;
Supercontig_1.3	VD_VdLs.17_CALLGENES_Final_1	exon	1115752	1116184	.	+	.	ID=exon:VDAG_01976T0:2;Parent=VDAG_01976T0;gene=VDAG_01976;isoform=VDAG_01976T0;
Supercontig_1.3	VD_VdLs.17_CALLGENES_Final_1	exon	1116239	1116377	.	+	.	ID=exon:VDAG_01976T0:3;Parent=VDAG_01976T0;gene=VDAG_01976;isoform=VDAG_01976T0;
Supercontig_1.3	VD_VdLs.17_CALLGENES_Final_1	exon	1116483	1117163	.	+	.	ID=exon:VDAG_01976T0:4;Parent=VDAG_01976T0;gene=VDAG_01976;isoform=VDAG_01976T0;
Supercontig_1.3	VD_VdLs.17_CALLGENES_Final_1	CDS	1115379	1115697	.	+	0	ID=CDS:VDAG_01976T0:1;Parent=VDAG_01976T0;gene=VDAG_01976;isoform=VDAG_01976T0;
Supercontig_1.3	VD_VdLs.17_CALLGENES_Final_1	CDS	1115752	1116184	.	+	2	ID=CDS:VDAG_01976T0:2;Parent=VDAG_01976T0;gene=VDAG_01976;isoform=VDAG_01976T0;
Supercontig_1.3	VD_VdLs.17_CALLGENES_Final_1	CDS	1116239	1116377	.	+	1	ID=CDS:VDAG_01976T0:3;Parent=VDAG_01976T0;gene=VDAG_01976;isoform=VDAG_01976T0;
Supercontig_1.3	VD_VdLs.17_CALLGENES_Final_1	CDS	1116483	1117163	.	+	0	ID=CDS:VDAG_01976T0:4;Parent=VDAG_01976T0;gene=VDAG_01976;isoform=VDAG_01976T0;
Supercontig_1.3	VD_VdLs.17_CALLGENES_Final_1	stop_codon	1117161	1117163	.	+	0	ID=stop_codon:VDAG_01976T0:1;Parent=VDAG_01976T0;gene=VDAG_01976;isoform=VDAG_01976T0;
Supercontig_1.3	VD_VdLs.17_CALLGENES_Final_1	gene	25259	27076	.	+	.	ID=VDAG_01651;Name=VDAG_01651
Supercontig_1.3	VD_VdLs.17_CALLGENES_Final_1	mRNA	25259	27076	.	+	.	ID=VDAG_01651T0;Parent=VDAG_01651;gene=VDAG_01651;isoform=VDAG_01651T0;
Supercontig_1.3	VD_VdLs.17_CALLGENES_Final_1	start_codon	25259	25261	.	+	0	ID=start_codon:VDAG_01651T0:1;Parent=VDAG_01651T0;gene=VDAG_01651;isoform=VDAG_01651T0;
Supercontig_1.3	VD_VdLs.17_CALLGENES_Final_1	exon	25259	27076	.	+	.	ID=exon:VDAG_01651T0:1;Parent=VDAG_01651T0;gene=VDAG_01651;isoform=VDAG_01651T0;
Supercontig_1.3	VD_VdLs.17_CALLGENES_Final_1	CDS	25259	27076	.	+	0	ID=CDS:VDAG_01651T0:1;Parent=VDAG_01651T0;gene=VDAG_01651;isoform=VDAG_01651T0;
Supercontig_1.3	VD_VdLs.17_CALLGENES_Final_1	stop_codon	27074	27076	.	+	0	ID=stop_codon:VDAG_01651T0:1;Parent=VDAG_01651T0;gene=VDAG_01651;isoform=VDAG_01651T0;
Supercontig_1.3	VD_VdLs.17_CALLGENES_Final_1	gene	869257	870017	.	-	.	ID=VDAG_01891;Name=VDAG_01891
Supercontig_1.3	VD_VdLs.17_CALLGENES_Final_1	mRNA	869257	870017	.	-	.	ID=VDAG_01891T0;Parent=VDAG_01891;gene=VDAG_01891;isoform=VDAG_01891T0;
Supercontig_1.3	VD_VdLs.17_CALLGENES_Final_1	start_codon	870015	870017	.	-	0	ID=start_codon:VDAG_01891T0:1;Parent=VDAG_01891T0;gene=VDAG_01891;isoform=VDAG_01891T0;
Supercontig_1.3	VD_VdLs.17_CALLGENES_Final_1	exon	869888	870017	.	-	.	ID=exon:VDAG_01891T0:1;Parent=VDAG_01891T0;gene=VDAG_01891;isoform=VDAG_01891T0;
Supercontig_1.3	VD_VdLs.17_CALLGENES_Final_1	exon	869257	869825	.	-	.	ID=exon:VDAG_01891T0:2;Parent=VDAG_01891T0;gene=VDAG_01891;isoform=VDAG_01891T0;
Supercontig_1.3	VD_VdLs.17_CALLGENES_Final_1	CDS	869888	870017	.	-	0	ID=CDS:VDAG_01891T0:1;Parent=VDAG_01891T0;gene=VDAG_01891;isoform=VDAG_01891T0;
Supercontig_1.3	VD_VdLs.17_CALLGENES_Final_1	CDS	869257	869825	.	-	2	ID=CDS:VDAG_01891T0:2;Parent=VDAG_01891T0;gene=VDAG_01891;isoform=VDAG_01891T0;
Supercontig_1.3	VD_VdLs.17_CALLGENES_Final_1	stop_codon	869257	869259	.	-	0	ID=stop_codon:VDAG_01891T0:1;Parent=VDAG_01891T0;gene=VDAG_01891;isoform=VDAG_01891T0;
Supercontig_1.3	VD_VdLs.17_CALLGENES_Final_1	gene	235421	236425	.	-	.	ID=VDAG_01714;Name=VDAG_01714
Supercontig_1.3	VD_VdLs.17_CALLGENES_Final_1	mRNA	235421	236425	.	-	.	ID=VDAG_01714T0;Parent=VDAG_01714;gene=VDAG_01714;isoform=VDAG_01714T0;
Supercontig_1.3	VD_VdLs.17_CALLGENES_Final_1	start_codon	236423	236425	.	-	0	ID=start_codon:VDAG_01714T0:1;Parent=VDAG_01714T0;gene=VDAG_01714;isoform=VDAG_01714T0;
Supercontig_1.3	VD_VdLs.17_CALLGENES_Final_1	exon	236176	236425	.	-	.	ID=exon:VDAG_01714T0:1;Parent=VDAG_01714T0;gene=VDAG_01714;isoform=VDAG_01714T0;
Supercontig_1.3	VD_VdLs.17_CALLGENES_Final_1	exon	236063	236121	.	-	.	ID=exon:VDAG_01714T0:2;Parent=VDAG_01714T0;gene=VDAG_01714;isoform=VDAG_01714T0;
Supercontig_1.3	VD_VdLs.17_CALLGENES_Final_1	exon	235421	236005	.	-	.	ID=exon:VDAG_01714T0:3;Parent=VDAG_01714T0;gene=VDAG_01714;isoform=VDAG_01714T0;
Supercontig_1.3	VD_VdLs.17_CALLGENES_Final_1	CDS	236176	236425	.	-	0	ID=CDS:VDAG_01714T0:1;Parent=VDAG_01714T0;gene=VDAG_01714;isoform=VDAG_01714T0;
Supercontig_1.3	VD_VdLs.17_CALLGENES_Final_1	CDS	236063	236121	.	-	2	ID=CDS:VDAG_01714T0:2;Parent=VDAG_01714T0;gene=VDAG_01714;isoform=VDAG_01714T0;
Supercontig_1.3	VD_VdLs.17_CALLGENES_Final_1	CDS	235421	236005	.	-	0	ID=CDS:VDAG_01714T0:3;Parent=VDAG_01714T0;gene=VDAG_01714;isoform=VDAG_01714T0;
Supercontig_1.3	VD_VdLs.17_CALLGENES_Final_1	stop_codon	235421	235423	.	-	0	ID=stop_codon:VDAG_01714T0:1;Parent=VDAG_01714T0;gene=VDAG_01714;isoform=VDAG_01714T0;
Supercontig_1.3	VD_VdLs.17_CALLGENES_Final_1	gene	1731198	1732982	.	+	.	ID=VDAG_02182;Name=VDAG_02182
Supercontig_1.3	VD_VdLs.17_CALLGENES_Final_1	mRNA	1731198	1732982	.	+	.	ID=VDAG_02182T0;Parent=VDAG_02182;gene=VDAG_02182;isoform=VDAG_02182T0;
Supercontig_1.3	VD_VdLs.17_CALLGENES_Final_1	start_codon	1731198	1731200	.	+	0	ID=start_codon:VDAG_02182T0:1;Parent=VDAG_02182T0;gene=VDAG_02182;isoform=VDAG_02182T0;
Supercontig_1.3	VD_VdLs.17_CALLGENES_Final_1	exon	1731198	1732108	.	+	.	ID=exon:VDAG_02182T0:1;Parent=VDAG_02182T0;gene=VDAG_02182;isoform=VDAG_02182T0;
Supercontig_1.3	VD_VdLs.17_CALLGENES_Final_1	exon	1732203	1732492	.	+	.	ID=exon:VDAG_02182T0:2;Parent=VDAG_02182T0;gene=VDAG_02182;isoform=VDAG_02182T0;
Supercontig_1.3	VD_VdLs.17_CALLGENES_Final_1	exon	1732591	1732982	.	+	.	ID=exon:VDAG_02182T0:3;Parent=VDAG_02182T0;gene=VDAG_02182;isoform=VDAG_02182T0;
Supercontig_1.3	VD_VdLs.17_CALLGENES_Final_1	CDS	1731198	1732108	.	+	0	ID=CDS:VDAG_02182T0:1;Parent=VDAG_02182T0;gene=VDAG_02182;isoform=VDAG_02182T0;
Supercontig_1.3	VD_VdLs.17_CALLGENES_Final_1	CDS	1732203	1732492	.	+	1	ID=CDS:VDAG_02182T0:2;Parent=VDAG_02182T0;gene=VDAG_02182;isoform=VDAG_02182T0;
Supercontig_1.3	VD_VdLs.17_CALLGENES_Final_1	CDS	1732591	1732982	.	+	2	ID=CDS:VDAG_02182T0:3;Parent=VDAG_02182T0;gene=VDAG_02182;isoform=VDAG_02182T0;
Supercontig_1.3	VD_VdLs.17_CALLGENES_Final_1	stop_codon	1732980	1732982	.	+	0	ID=stop_codon:VDAG_02182T0:1;Parent=VDAG_02182T0;gene=VDAG_02182;isoform=VDAG_02182T0;
Supercontig_1.3	VD_VdLs.17_CALLGENES_Final_1	gene	1037518	1039731	.	+	.	ID=VDAG_01945;Name=VDAG_01945
Supercontig_1.3	VD_VdLs.17_CALLGENES_Final_1	mRNA	1037518	1039731	.	+	.	ID=VDAG_01945T0;Parent=VDAG_01945;gene=VDAG_01945;isoform=VDAG_01945T0;
Supercontig_1.3	VD_VdLs.17_CALLGENES_Final_1	start_codon	1037518	1037520	.	+	0	ID=start_codon:VDAG_01945T0:1;Parent=VDAG_01945T0;gene=VDAG_01945;isoform=VDAG_01945T0;
Supercontig_1.3	VD_VdLs.17_CALLGENES_Final_1	exon	1037518	1037905	.	+	.	ID=exon:VDAG_01945T0:1;Parent=VDAG_01945T0;gene=VDAG_01945;isoform=VDAG_01945T0;
Supercontig_1.3	VD_VdLs.17_CALLGENES_Final_1	exon	1037962	1039731	.	+	.	ID=exon:VDAG_01945T0:2;Parent=VDAG_01945T0;gene=VDAG_01945;isoform=VDAG_01945T0;
Supercontig_1.3	VD_VdLs.17_CALLGENES_Final_1	CDS	1037518	1037905	.	+	0	ID=CDS:VDAG_01945T0:1;Parent=VDAG_01945T0;gene=VDAG_01945;isoform=VDAG_01945T0;
Supercontig_1.3	VD_VdLs.17_CALLGENES_Final_1	CDS	1037962	1039731	.	+	2	ID=CDS:VDAG_01945T0:2;Parent=VDAG_01945T0;gene=VDAG_01945;isoform=VDAG_01945T0;
Supercontig_1.3	VD_VdLs.17_CALLGENES_Final_1	stop_codon	1039650	1039652	.	+	0	ID=stop_codon:VDAG_01945T0:1;Parent=VDAG_01945T0;gene=VDAG_01945;isoform=VDAG_01945T0;
Supercontig_1.3	VD_VdLs.17_CALLGENES_Final_1	gene	2166104	2167640	.	+	.	ID=VDAG_02329;Name=VDAG_02329
Supercontig_1.3	VD_VdLs.17_CALLGENES_Final_1	mRNA	2166104	2167640	.	+	.	ID=VDAG_02329T0;Parent=VDAG_02329;gene=VDAG_02329;isoform=VDAG_02329T0;
Supercontig_1.3	VD_VdLs.17_CALLGENES_Final_1	five_prime_UTR	2166104	2166323	.	+	.	ID=five_prime_UTR:VDAG_02329T0:1;Parent=VDAG_02329T0;gene=VDAG_02329;isoform=VDAG_02329T0;
Supercontig_1.3	VD_VdLs.17_CALLGENES_Final_1	exon	2166104	2166225	.	+	.	ID=exon:VDAG_02329T0:1;Parent=VDAG_02329T0;gene=VDAG_02329;isoform=VDAG_02329T0;
Supercontig_1.3	VD_VdLs.17_CALLGENES_Final_1	exon	2166308	2166591	.	+	.	ID=exon:VDAG_02329T0:1;Parent=VDAG_02329T0;gene=VDAG_02329;isoform=VDAG_02329T0;
Supercontig_1.3	VD_VdLs.17_CALLGENES_Final_1	exon	2166652	2166887	.	+	.	ID=exon:VDAG_02329T0:2;Parent=VDAG_02329T0;gene=VDAG_02329;isoform=VDAG_02329T0;
Supercontig_1.3	VD_VdLs.17_CALLGENES_Final_1	exon	2166950	2167640	.	+	.	ID=exon:VDAG_02329T0:3;Parent=VDAG_02329T0;gene=VDAG_02329;isoform=VDAG_02329T0;
Supercontig_1.3	VD_VdLs.17_CALLGENES_Final_1	start_codon	2166324	2166326	.	+	0	ID=start_codon:VDAG_02329T0:1;Parent=VDAG_02329T0;gene=VDAG_02329;isoform=VDAG_02329T0;
Supercontig_1.3	VD_VdLs.17_CALLGENES_Final_1	CDS	2166324	2166591	.	+	0	ID=CDS:VDAG_02329T0:1;Parent=VDAG_02329T0;gene=VDAG_02329;isoform=VDAG_02329T0;
Supercontig_1.3	VD_VdLs.17_CALLGENES_Final_1	CDS	2166652	2166887	.	+	2	ID=CDS:VDAG_02329T0:2;Parent=VDAG_02329T0;gene=VDAG_02329;isoform=VDAG_02329T0;
Supercontig_1.3	VD_VdLs.17_CALLGENES_Final_1	CDS	2166950	2167594	.	+	0	ID=CDS:VDAG_02329T0:3;Parent=VDAG_02329T0;gene=VDAG_02329;isoform=VDAG_02329T0;
Supercontig_1.3	VD_VdLs.17_CALLGENES_Final_1	stop_codon	2167592	2167594	.	+	0	ID=stop_codon:VDAG_02329T0:1;Parent=VDAG_02329T0;gene=VDAG_02329;isoform=VDAG_02329T0;
Supercontig_1.3	VD_VdLs.17_CALLGENES_Final_1	three_prime_UTR	2167595	2167640	.	+	.	ID=three_prime_UTR:VDAG_02329T0:1;Parent=VDAG_02329T0;gene=VDAG_02329;isoform=VDAG_02329T0;
Supercontig_1.3	VD_VdLs.17_CALLGENES_Final_1	gene	1319730	1320631	.	-	.	ID=VDAG_02045;Name=VDAG_02045
Supercontig_1.3	VD_VdLs.17_CALLGENES_Final_1	mRNA	1319730	1320631	.	-	.	ID=VDAG_02045T0;Parent=VDAG_02045;gene=VDAG_02045;isoform=VDAG_02045T0;
Supercontig_1.3	VD_VdLs.17_CALLGENES_Final_1	start_codon	1320629	1320631	.	-	0	ID=start_codon:VDAG_02045T0:1;Parent=VDAG_02045T0;gene=VDAG_02045;isoform=VDAG_02045T0;
Supercontig_1.3	VD_VdLs.17_CALLGENES_Final_1	exon	1320590	1320631	.	-	.	ID=exon:VDAG_02045T0:1;Parent=VDAG_02045T0;gene=VDAG_02045;isoform=VDAG_02045T0;
Supercontig_1.3	VD_VdLs.17_CALLGENES_Final_1	exon	1320494	1320524	.	-	.	ID=exon:VDAG_02045T0:2;Parent=VDAG_02045T0;gene=VDAG_02045;isoform=VDAG_02045T0;
Supercontig_1.3	VD_VdLs.17_CALLGENES_Final_1	exon	1319952	1320442	.	-	.	ID=exon:VDAG_02045T0:3;Parent=VDAG_02045T0;gene=VDAG_02045;isoform=VDAG_02045T0;
Supercontig_1.3	VD_VdLs.17_CALLGENES_Final_1	exon	1319730	1319786	.	-	.	ID=exon:VDAG_02045T0:4;Parent=VDAG_02045T0;gene=VDAG_02045;isoform=VDAG_02045T0;
Supercontig_1.3	VD_VdLs.17_CALLGENES_Final_1	CDS	1320590	1320631	.	-	0	ID=CDS:VDAG_02045T0:1;Parent=VDAG_02045T0;gene=VDAG_02045;isoform=VDAG_02045T0;
Supercontig_1.3	VD_VdLs.17_CALLGENES_Final_1	CDS	1320494	1320524	.	-	0	ID=CDS:VDAG_02045T0:2;Parent=VDAG_02045T0;gene=VDAG_02045;isoform=VDAG_02045T0;
Supercontig_1.3	VD_VdLs.17_CALLGENES_Final_1	CDS	1319952	1320442	.	-	2	ID=CDS:VDAG_02045T0:3;Parent=VDAG_02045T0;gene=VDAG_02045;isoform=VDAG_02045T0;
Supercontig_1.3	VD_VdLs.17_CALLGENES_Final_1	CDS	1319730	1319786	.	-	0	ID=CDS:VDAG_02045T0:4;Parent=VDAG_02045T0;gene=VDAG_02045;isoform=VDAG_02045T0;
Supercontig_1.3	VD_VdLs.17_CALLGENES_Final_1	stop_codon	1319730	1319732	.	-	0	ID=stop_codon:VDAG_02045T0:1;Parent=VDAG_02045T0;gene=VDAG_02045;isoform=VDAG_02045T0;
Supercontig_1.3	VD_VdLs.17_CALLGENES_Final_1	gene	1853234	1854889	.	+	.	ID=VDAG_02229;Name=VDAG_02229
Supercontig_1.3	VD_VdLs.17_CALLGENES_Final_1	mRNA	1853234	1854889	.	+	.	ID=VDAG_02229T0;Parent=VDAG_02229;gene=VDAG_02229;isoform=VDAG_02229T0;
Supercontig_1.3	VD_VdLs.17_CALLGENES_Final_1	start_codon	1853234	1853236	.	+	0	ID=start_codon:VDAG_02229T0:1;Parent=VDAG_02229T0;gene=VDAG_02229;isoform=VDAG_02229T0;
Supercontig_1.3	VD_VdLs.17_CALLGENES_Final_1	exon	1853234	1853527	.	+	.	ID=exon:VDAG_02229T0:1;Parent=VDAG_02229T0;gene=VDAG_02229;isoform=VDAG_02229T0;
Supercontig_1.3	VD_VdLs.17_CALLGENES_Final_1	exon	1853584	1854388	.	+	.	ID=exon:VDAG_02229T0:2;Parent=VDAG_02229T0;gene=VDAG_02229;isoform=VDAG_02229T0;
Supercontig_1.3	VD_VdLs.17_CALLGENES_Final_1	exon	1854442	1854506	.	+	.	ID=exon:VDAG_02229T0:3;Parent=VDAG_02229T0;gene=VDAG_02229;isoform=VDAG_02229T0;
Supercontig_1.3	VD_VdLs.17_CALLGENES_Final_1	exon	1854815	1854889	.	+	.	ID=exon:VDAG_02229T0:4;Parent=VDAG_02229T0;gene=VDAG_02229;isoform=VDAG_02229T0;
Supercontig_1.3	VD_VdLs.17_CALLGENES_Final_1	CDS	1853234	1853527	.	+	0	ID=CDS:VDAG_02229T0:1;Parent=VDAG_02229T0;gene=VDAG_02229;isoform=VDAG_02229T0;
Supercontig_1.3	VD_VdLs.17_CALLGENES_Final_1	CDS	1853584	1854388	.	+	0	ID=CDS:VDAG_02229T0:2;Parent=VDAG_02229T0;gene=VDAG_02229;isoform=VDAG_02229T0;
Supercontig_1.3	VD_VdLs.17_CALLGENES_Final_1	CDS	1854442	1854506	.	+	2	ID=CDS:VDAG_02229T0:3;Parent=VDAG_02229T0;gene=VDAG_02229;isoform=VDAG_02229T0;
Supercontig_1.3	VD_VdLs.17_CALLGENES_Final_1	CDS	1854815	1854889	.	+	0	ID=CDS:VDAG_02229T0:4;Parent=VDAG_02229T0;gene=VDAG_02229;isoform=VDAG_02229T0;
Supercontig_1.3	VD_VdLs.17_CALLGENES_Final_1	stop_codon	1854887	1854889	.	+	0	ID=stop_codon:VDAG_02229T0:1;Parent=VDAG_02229T0;gene=VDAG_02229;isoform=VDAG_02229T0;
Supercontig_1.3	VD_VdLs.17_CALLGENES_Final_1	gene	1220996	1222351	.	+	.	ID=VDAG_02015;Name=VDAG_02015
Supercontig_1.3	VD_VdLs.17_CALLGENES_Final_1	mRNA	1220996	1222351	.	+	.	ID=VDAG_02015T0;Parent=VDAG_02015;gene=VDAG_02015;isoform=VDAG_02015T0;
Supercontig_1.3	VD_VdLs.17_CALLGENES_Final_1	start_codon	1220996	1220998	.	+	0	ID=start_codon:VDAG_02015T0:1;Parent=VDAG_02015T0;gene=VDAG_02015;isoform=VDAG_02015T0;
Supercontig_1.3	VD_VdLs.17_CALLGENES_Final_1	exon	1220996	1221212	.	+	.	ID=exon:VDAG_02015T0:1;Parent=VDAG_02015T0;gene=VDAG_02015;isoform=VDAG_02015T0;
Supercontig_1.3	VD_VdLs.17_CALLGENES_Final_1	exon	1221269	1221361	.	+	.	ID=exon:VDAG_02015T0:2;Parent=VDAG_02015T0;gene=VDAG_02015;isoform=VDAG_02015T0;
Supercontig_1.3	VD_VdLs.17_CALLGENES_Final_1	exon	1221418	1222047	.	+	.	ID=exon:VDAG_02015T0:3;Parent=VDAG_02015T0;gene=VDAG_02015;isoform=VDAG_02015T0;
Supercontig_1.3	VD_VdLs.17_CALLGENES_Final_1	exon	1222104	1222351	.	+	.	ID=exon:VDAG_02015T0:4;Parent=VDAG_02015T0;gene=VDAG_02015;isoform=VDAG_02015T0;
Supercontig_1.3	VD_VdLs.17_CALLGENES_Final_1	CDS	1220996	1221212	.	+	0	ID=CDS:VDAG_02015T0:1;Parent=VDAG_02015T0;gene=VDAG_02015;isoform=VDAG_02015T0;
Supercontig_1.3	VD_VdLs.17_CALLGENES_Final_1	CDS	1221269	1221361	.	+	2	ID=CDS:VDAG_02015T0:2;Parent=VDAG_02015T0;gene=VDAG_02015;isoform=VDAG_02015T0;
Supercontig_1.3	VD_VdLs.17_CALLGENES_Final_1	CDS	1221418	1222047	.	+	2	ID=CDS:VDAG_02015T0:3;Parent=VDAG_02015T0;gene=VDAG_02015;isoform=VDAG_02015T0;
Supercontig_1.3	VD_VdLs.17_CALLGENES_Final_1	CDS	1222104	1222351	.	+	2	ID=CDS:VDAG_02015T0:4;Parent=VDAG_02015T0;gene=VDAG_02015;isoform=VDAG_02015T0;
Supercontig_1.3	VD_VdLs.17_CALLGENES_Final_1	stop_codon	1222349	1222351	.	+	0	ID=stop_codon:VDAG_02015T0:1;Parent=VDAG_02015T0;gene=VDAG_02015;isoform=VDAG_02015T0;
Supercontig_1.3	VD_VdLs.17_CALLGENES_Final_1	gene	1148977	1150846	.	+	.	ID=VDAG_01990;Name=VDAG_01990
Supercontig_1.3	VD_VdLs.17_CALLGENES_Final_1	mRNA	1148977	1150846	.	+	.	ID=VDAG_01990T0;Parent=VDAG_01990;gene=VDAG_01990;isoform=VDAG_01990T0;
Supercontig_1.3	VD_VdLs.17_CALLGENES_Final_1	start_codon	1148977	1148979	.	+	0	ID=start_codon:VDAG_01990T0:1;Parent=VDAG_01990T0;gene=VDAG_01990;isoform=VDAG_01990T0;
Supercontig_1.3	VD_VdLs.17_CALLGENES_Final_1	exon	1148977	1150846	.	+	.	ID=exon:VDAG_01990T0:1;Parent=VDAG_01990T0 1;gene=VDAG_01990;isoform=VDAG_01990T0;
Supercontig_1.3	VD_VdLs.17_CALLGENES_Final_1	CDS	1148977	1150846	.	+	0	ID=CDS:VDAG_01990T0:1;Parent=VDAG_01990T0;gene=VDAG_01990;isoform=VDAG_01990T0;
Supercontig_1.3	VD_VdLs.17_CALLGENES_Final_1	stop_codon	1150774	1150776	.	+	0	ID=stop_codon:VDAG_01990T0:1;Parent=VDAG_01990T0;gene=VDAG_01990;isoform=VDAG_01990T0;
Supercontig_1.3	VD_VdLs.17_CALLGENES_Final_1	gene	1571804	1574467	.	+	.	ID=VDAG_02130;Name=VDAG_02130
Supercontig_1.3	VD_VdLs.17_CALLGENES_Final_1	mRNA	1571804	1574467	.	+	.	ID=VDAG_02130T0;Parent=VDAG_02130;gene=VDAG_02130;isoform=VDAG_02130T0;
Supercontig_1.3	VD_VdLs.17_CALLGENES_Final_1	start_codon	1571868	1571870	.	+	0	ID=start_codon:VDAG_02130T0:1;Parent=VDAG_02130T0;gene=VDAG_02130;isoform=VDAG_02130T0;
Supercontig_1.3	VD_VdLs.17_CALLGENES_Final_1	exon	1571804	1572142	.	+	.	ID=exon:VDAG_02130T0:1;Parent=VDAG_02130T0;gene=VDAG_02130;isoform=VDAG_02130T0;
Supercontig_1.3	VD_VdLs.17_CALLGENES_Final_1	exon	1572204	1574370	.	+	.	ID=exon:VDAG_02130T0:2;Parent=VDAG_02130T0;gene=VDAG_02130;isoform=VDAG_02130T0;
Supercontig_1.3	VD_VdLs.17_CALLGENES_Final_1	exon	1574435	1574467	.	+	.	ID=exon:VDAG_02130T0:3;Parent=VDAG_02130T0;gene=VDAG_02130;isoform=VDAG_02130T0;
Supercontig_1.3	VD_VdLs.17_CALLGENES_Final_1	CDS	1571804	1572142	.	+	0	ID=CDS:VDAG_02130T0:1;Parent=VDAG_02130T0;gene=VDAG_02130;isoform=VDAG_02130T0;
Supercontig_1.3	VD_VdLs.17_CALLGENES_Final_1	CDS	1572204	1574370	.	+	1	ID=CDS:VDAG_02130T0:2;Parent=VDAG_02130T0;gene=VDAG_02130;isoform=VDAG_02130T0;
Supercontig_1.3	VD_VdLs.17_CALLGENES_Final_1	CDS	1574435	1574467	.	+	0	ID=CDS:VDAG_02130T0:3;Parent=VDAG_02130T0;gene=VDAG_02130;isoform=VDAG_02130T0;
Supercontig_1.3	VD_VdLs.17_CALLGENES_Final_1	stop_codon	1574465	1574467	.	+	0	ID=stop_codon:VDAG_02130T0:1;Parent=VDAG_02130T0;gene=VDAG_02130;isoform=VDAG_02130T0;
Supercontig_1.3	VD_VdLs.17_CALLGENES_Final_1	gene	652757	655068	.	-	.	ID=VDAG_01831;Name=VDAG_01831
Supercontig_1.3	VD_VdLs.17_CALLGENES_Final_1	mRNA	652757	655068	.	-	.	ID=VDAG_01831T0;Parent=VDAG_01831;gene=VDAG_01831;isoform=VDAG_01831T0;
Supercontig_1.3	VD_VdLs.17_CALLGENES_Final_1	start_codon	655066	655068	.	-	0	ID=start_codon:VDAG_01831T0:1;Parent=VDAG_01831T0;gene=VDAG_01831;isoform=VDAG_01831T0;
Supercontig_1.3	VD_VdLs.17_CALLGENES_Final_1	exon	654868	655068	.	-	.	ID=exon:VDAG_01831T0:1;Parent=VDAG_01831T0;gene=VDAG_01831;isoform=VDAG_01831T0;
Supercontig_1.3	VD_VdLs.17_CALLGENES_Final_1	exon	654692	654734	.	-	.	ID=exon:VDAG_01831T0:2;Parent=VDAG_01831T0;gene=VDAG_01831;isoform=VDAG_01831T0;
Supercontig_1.3	VD_VdLs.17_CALLGENES_Final_1	exon	654402	654525	.	-	.	ID=exon:VDAG_01831T0:3;Parent=VDAG_01831T0;gene=VDAG_01831;isoform=VDAG_01831T0;
Supercontig_1.3	VD_VdLs.17_CALLGENES_Final_1	exon	653265	653553	.	-	.	ID=exon:VDAG_01831T0:4;Parent=VDAG_01831T0;gene=VDAG_01831;isoform=VDAG_01831T0;
Supercontig_1.3	VD_VdLs.17_CALLGENES_Final_1	exon	652757	653152	.	-	.	ID=exon:VDAG_01831T0:5;Parent=VDAG_01831T0;gene=VDAG_01831;isoform=VDAG_01831T0;
Supercontig_1.3	VD_VdLs.17_CALLGENES_Final_1	CDS	654868	655068	.	-	0	ID=CDS:VDAG_01831T0:1;Parent=VDAG_01831T0;gene=VDAG_01831;isoform=VDAG_01831T0;
Supercontig_1.3	VD_VdLs.17_CALLGENES_Final_1	CDS	654692	654734	.	-	0	ID=CDS:VDAG_01831T0:2;Parent=VDAG_01831T0;gene=VDAG_01831;isoform=VDAG_01831T0;
Supercontig_1.3	VD_VdLs.17_CALLGENES_Final_1	CDS	654402	654525	.	-	2	ID=CDS:VDAG_01831T0:3;Parent=VDAG_01831T0;gene=VDAG_01831;isoform=VDAG_01831T0;
Supercontig_1.3	VD_VdLs.17_CALLGENES_Final_1	CDS	653265	653553	.	-	1	ID=CDS:VDAG_01831T0:4;Parent=VDAG_01831T0;gene=VDAG_01831;isoform=VDAG_01831T0;
Supercontig_1.3	VD_VdLs.17_CALLGENES_Final_1	CDS	652757	653152	.	-	0	ID=CDS:VDAG_01831T0:5;Parent=VDAG_01831T0;gene=VDAG_01831;isoform=VDAG_01831T0;
Supercontig_1.3	VD_VdLs.17_CALLGENES_Final_1	stop_codon	652757	652759	.	-	0	ID=stop_codon:VDAG_01831T0:1;Parent=VDAG_01831T0;gene=VDAG_01831;isoform=VDAG_01831T0;
Supercontig_1.3	VD_VdLs.17_CALLGENES_Final_1	gene	2111161	2112075	.	+	.	ID=VDAG_02311;Name=VDAG_02311
Supercontig_1.3	VD_VdLs.17_CALLGENES_Final_1	mRNA	2111161	2112075	.	+	.	ID=VDAG_02311T0;Parent=VDAG_02311;gene=VDAG_02311;isoform=VDAG_02311T0;
Supercontig_1.3	VD_VdLs.17_CALLGENES_Final_1	start_codon	2111161	2111163	.	+	0	ID=start_codon:VDAG_02311T0:1;Parent=VDAG_02311T0;gene=VDAG_02311;isoform=VDAG_02311T0;
Supercontig_1.3	VD_VdLs.17_CALLGENES_Final_1	exon	2111161	2112075	.	+	.	ID=exon:VDAG_02311T0:1;Parent=VDAG_02311T0;gene=VDAG_02311;isoform=VDAG_02311T0;
Supercontig_1.3	VD_VdLs.17_CALLGENES_Final_1	CDS	2111161	2112075	.	+	0	ID=CDS:VDAG_02311T0:1;Parent=VDAG_02311T0;gene=VDAG_02311;isoform=VDAG_02311T0;
Supercontig_1.3	VD_VdLs.17_CALLGENES_Final_1	stop_codon	2112073	2112075	.	+	0	ID=stop_codon:VDAG_02311T0:1;Parent=VDAG_02311T0;gene=VDAG_02311;isoform=VDAG_02311T0;
Supercontig_1.3	VD_VdLs.17_CALLGENES_Final_1	gene	1059592	1062647	.	-	.	ID=VDAG_01956;Name=VDAG_01956
Supercontig_1.3	VD_VdLs.17_CALLGENES_Final_1	mRNA	1059601	1062647	.	-	.	ID=VDAG_01956T0;Parent=VDAG_01956;gene=VDAG_01956;isoform=VDAG_01956T0;
Supercontig_1.3	VD_VdLs.17_CALLGENES_Final_1	exon	1062621	1062647	.	-	.	ID=exon:VDAG_01956T0:1;Parent=VDAG_01956T0;gene=VDAG_01956;isoform=VDAG_01956T0;
Supercontig_1.3	VD_VdLs.17_CALLGENES_Final_1	exon	1061622	1062538	.	-	.	ID=exon:VDAG_01956T0:2;Parent=VDAG_01956T0;gene=VDAG_01956;isoform=VDAG_01956T0;
Supercontig_1.3	VD_VdLs.17_CALLGENES_Final_1	exon	1060534	1061496	.	-	.	ID=exon:VDAG_01956T0:3;Parent=VDAG_01956T0;gene=VDAG_01956;isoform=VDAG_01956T0;
Supercontig_1.3	VD_VdLs.17_CALLGENES_Final_1	exon	1059592	1060418	.	-	.	ID=exon:VDAG_01956T0:4;Parent=VDAG_01956T0;gene=VDAG_01956;isoform=VDAG_01956T0;
Supercontig_1.3	VD_VdLs.17_CALLGENES_Final_1	five_prime_UTR	1062621	1062647	.	-	.	ID=five_prime_UTR:VDAG_01956T0:1;Parent=VDAG_01956T0;gene=VDAG_01956;isoform=VDAG_01956T0;
Supercontig_1.3	VD_VdLs.17_CALLGENES_Final_1	five_prime_UTR	1062409	1062538	.	-	.	ID=five_prime_UTR:VDAG_01956T0:2;Parent=VDAG_01956T0;gene=VDAG_01956;isoform=VDAG_01956T0;
Supercontig_1.3	VD_VdLs.17_CALLGENES_Final_1	start_codon	1062406	1062408	.	-	0	ID=start_codon:VDAG_01956T0:1;Parent=VDAG_01956T0;gene=VDAG_01956;isoform=VDAG_01956T0;
Supercontig_1.3	VD_VdLs.17_CALLGENES_Final_1	CDS	1061622	1062408	.	-	0	ID=CDS:VDAG_01956T0:1;Parent=VDAG_01956T0;gene=VDAG_01956;isoform=VDAG_01956T0;
Supercontig_1.3	VD_VdLs.17_CALLGENES_Final_1	CDS	1060534	1061496	.	-	2	ID=CDS:VDAG_01956T0:2;Parent=VDAG_01956T0;gene=VDAG_01956;isoform=VDAG_01956T0;
Supercontig_1.3	VD_VdLs.17_CALLGENES_Final_1	CDS	1059592	1060418	.	-	2	ID=CDS:VDAG_01956T0:3;Parent=VDAG_01956T0;gene=VDAG_01956;isoform=VDAG_01956T0;
Supercontig_1.3	VD_VdLs.17_CALLGENES_Final_1	stop_codon	1059601	1059603	.	-	0	ID=stop_codon:VDAG_01956T0:1;Parent=VDAG_01956T0;gene=VDAG_01956;isoform=VDAG_01956T0;
Supercontig_1.3	VD_VdLs.17_CALLGENES_Final_1	gene	395277	397233	.	-	.	ID=VDAG_01757;Name=VDAG_01757
Supercontig_1.3	VD_VdLs.17_CALLGENES_Final_1	mRNA	395277	397233	.	-	.	ID=VDAG_01757T0;Parent=VDAG_01757;gene=VDAG_01757;isoform=VDAG_01757T0;
Supercontig_1.3	VD_VdLs.17_CALLGENES_Final_1	start_codon	397231	397233	.	-	0	ID=start_codon:VDAG_01757T0:1;Parent=VDAG_01757T0;gene=VDAG_01757;isoform=VDAG_01757T0;
Supercontig_1.3	VD_VdLs.17_CALLGENES_Final_1	exon	395699	397233	.	-	.	ID=exon:VDAG_01757T0:1;Parent=VDAG_01757T0;gene=VDAG_01757;isoform=VDAG_01757T0;
Supercontig_1.3	VD_VdLs.17_CALLGENES_Final_1	exon	395464	395548	.	-	.	ID=exon:VDAG_01757T0:2;Parent=VDAG_01757T0;gene=VDAG_01757;isoform=VDAG_01757T0;
Supercontig_1.3	VD_VdLs.17_CALLGENES_Final_1	exon	395277	395363	.	-	.	ID=exon:VDAG_01757T0:3;Parent=VDAG_01757T0;gene=VDAG_01757;isoform=VDAG_01757T0;
Supercontig_1.3	VD_VdLs.17_CALLGENES_Final_1	CDS	395699	397233	.	-	0	ID=CDS:VDAG_01757T0:1;Parent=VDAG_01757T0;gene=VDAG_01757;isoform=VDAG_01757T0;
Supercontig_1.3	VD_VdLs.17_CALLGENES_Final_1	CDS	395464	395548	.	-	1	ID=CDS:VDAG_01757T0:2;Parent=VDAG_01757T0;gene=VDAG_01757;isoform=VDAG_01757T0;
Supercontig_1.3	VD_VdLs.17_CALLGENES_Final_1	CDS	395277	395363	.	-	0	ID=CDS:VDAG_01757T0:3;Parent=VDAG_01757T0;gene=VDAG_01757;isoform=VDAG_01757T0;
Supercontig_1.3	VD_VdLs.17_CALLGENES_Final_1	stop_codon	395277	395279	.	-	0	ID=stop_codon:VDAG_01757T0:1;Parent=VDAG_01757T0;gene=VDAG_01757;isoform=VDAG_01757T0;
Supercontig_1.3	VD_VdLs.17_CALLGENES_Final_1	gene	118314	119691	.	-	.	ID=VDAG_01678;Name=VDAG_01678
Supercontig_1.3	VD_VdLs.17_CALLGENES_Final_1	mRNA	118314	119691	.	-	.	ID=VDAG_01678T0;Parent=VDAG_01678;gene=VDAG_01678;isoform=VDAG_01678T0;
Supercontig_1.3	VD_VdLs.17_CALLGENES_Final_1	start_codon	119689	119691	.	-	0	ID=start_codon:VDAG_01678T0:1;Parent=VDAG_01678T0;gene=VDAG_01678;isoform=VDAG_01678T0;
Supercontig_1.3	VD_VdLs.17_CALLGENES_Final_1	exon	119423	119691	.	-	.	ID=exon:VDAG_01678T0:1;Parent=VDAG_01678T0;gene=VDAG_01678;isoform=VDAG_01678T0;
Supercontig_1.3	VD_VdLs.17_CALLGENES_Final_1	exon	118732	119363	.	-	.	ID=exon:VDAG_01678T0:2;Parent=VDAG_01678T0;gene=VDAG_01678;isoform=VDAG_01678T0;
Supercontig_1.3	VD_VdLs.17_CALLGENES_Final_1	exon	118314	118678	.	-	.	ID=exon:VDAG_01678T0:3;Parent=VDAG_01678T0;gene=VDAG_01678;isoform=VDAG_01678T0;
Supercontig_1.3	VD_VdLs.17_CALLGENES_Final_1	CDS	119423	119691	.	-	0	ID=CDS:VDAG_01678T0:1;Parent=VDAG_01678T0;gene=VDAG_01678;isoform=VDAG_01678T0;
Supercontig_1.3	VD_VdLs.17_CALLGENES_Final_1	CDS	118732	119363	.	-	1	ID=CDS:VDAG_01678T0:2;Parent=VDAG_01678T0;gene=VDAG_01678;isoform=VDAG_01678T0;
Supercontig_1.3	VD_VdLs.17_CALLGENES_Final_1	CDS	118506	118678	.	-	2	ID=CDS:VDAG_01678T0:3;Parent=VDAG_01678T0;gene=VDAG_01678;isoform=VDAG_01678T0;
Supercontig_1.3	VD_VdLs.17_CALLGENES_Final_1	stop_codon	118506	118508	.	-	0	ID=stop_codon:VDAG_01678T0:1;Parent=VDAG_01678T0;gene=VDAG_01678;isoform=VDAG_01678T0;
Supercontig_1.3	VD_VdLs.17_CALLGENES_Final_1	three_prime_UTR	118314	118505	.	-	.	ID=three_prime_UTR:VDAG_01678T0:1;Parent=VDAG_01678T0;gene=VDAG_01678;isoform=VDAG_01678T0;
Supercontig_1.3	VD_VdLs.17_CALLGENES_Final_1	gene	1446843	1448592	.	-	.	ID=VDAG_02089;Name=VDAG_02089
Supercontig_1.3	VD_VdLs.17_CALLGENES_Final_1	mRNA	1446859	1448592	.	-	.	ID=VDAG_02089T0;Parent=VDAG_02089;gene=VDAG_02089;isoform=VDAG_02089T0;
Supercontig_1.3	VD_VdLs.17_CALLGENES_Final_1	start_codon	1448590	1448592	.	-	0	ID=start_codon:VDAG_02089T0:1;Parent=VDAG_02089T0;gene=VDAG_02089;isoform=VDAG_02089T0;
Supercontig_1.3	VD_VdLs.17_CALLGENES_Final_1	exon	1448490	1448592	.	-	.	ID=exon:VDAG_02089T0:1;Parent=VDAG_02089T0;gene=VDAG_02089;isoform=VDAG_02089T0;
Supercontig_1.3	VD_VdLs.17_CALLGENES_Final_1	exon	1447075	1448415	.	-	.	ID=exon:VDAG_02089T0:2;Parent=VDAG_02089T0;gene=VDAG_02089;isoform=VDAG_02089T0;
Supercontig_1.3	VD_VdLs.17_CALLGENES_Final_1	exon	1446843	1447016	.	-	.	ID=exon:VDAG_02089T0:3;Parent=VDAG_02089T0;gene=VDAG_02089;isoform=VDAG_02089T0;
Supercontig_1.3	VD_VdLs.17_CALLGENES_Final_1	CDS	1448490	1448592	.	-	0	ID=CDS:VDAG_02089T0:1;Parent=VDAG_02089T0;gene=VDAG_02089;isoform=VDAG_02089T0;
Supercontig_1.3	VD_VdLs.17_CALLGENES_Final_1	CDS	1447075	1448415	.	-	2	ID=CDS:VDAG_02089T0:2;Parent=VDAG_02089T0;gene=VDAG_02089;isoform=VDAG_02089T0;
Supercontig_1.3	VD_VdLs.17_CALLGENES_Final_1	CDS	1446843	1447016	.	-	2	ID=CDS:VDAG_02089T0:3;Parent=VDAG_02089T0;gene=VDAG_02089;isoform=VDAG_02089T0;
Supercontig_1.3	VD_VdLs.17_CALLGENES_Final_1	stop_codon	1446859	1446861	.	-	0	ID=stop_codon:VDAG_02089T0:1;Parent=VDAG_02089T0;gene=VDAG_02089;isoform=VDAG_02089T0;
Supercontig_1.3	VD_VdLs.17_CALLGENES_Final_1	gene	1846825	1848819	.	-	.	ID=VDAG_02226;Name=VDAG_02226
Supercontig_1.3	VD_VdLs.17_CALLGENES_Final_1	mRNA	1846825	1848819	.	-	.	ID=VDAG_02226T0;Parent=VDAG_02226;gene=VDAG_02226;isoform=VDAG_02226T0;
Supercontig_1.3	VD_VdLs.17_CALLGENES_Final_1	start_codon	1848817	1848819	.	-	0	ID=start_codon:VDAG_02226T0:1;Parent=VDAG_02226T0;gene=VDAG_02226;isoform=VDAG_02226T0;
Supercontig_1.3	VD_VdLs.17_CALLGENES_Final_1	exon	1846825	1848819	.	-	.	ID=exon:VDAG_02226T0:1;Parent=VDAG_02226T0;gene=VDAG_02226;isoform=VDAG_02226T0;
Supercontig_1.3	VD_VdLs.17_CALLGENES_Final_1	CDS	1846825	1848819	.	-	0	ID=CDS:VDAG_02226T0:1;Parent=VDAG_02226T0;gene=VDAG_02226;isoform=VDAG_02226T0;
Supercontig_1.3	VD_VdLs.17_CALLGENES_Final_1	stop_codon	1846825	1846827	.	-	0	ID=stop_codon:VDAG_02226T0:1;Parent=VDAG_02226T0;gene=VDAG_02226;isoform=VDAG_02226T0;
Supercontig_1.3	VD_VdLs.17_CALLGENES_Final_1	gene	1965675	1967590	.	+	.	ID=VDAG_02265;Name=VDAG_02265
Supercontig_1.3	VD_VdLs.17_CALLGENES_Final_1	mRNA	1965675	1967590	.	+	.	ID=VDAG_02265T0;Parent=VDAG_02265;gene=VDAG_02265;isoform=VDAG_02265T0;
Supercontig_1.3	VD_VdLs.17_CALLGENES_Final_1	start_codon	1965675	1965677	.	+	0	ID=start_codon:VDAG_02265T0:1;Parent=VDAG_02265T0;gene=VDAG_02265;isoform=VDAG_02265T0;
Supercontig_1.3	VD_VdLs.17_CALLGENES_Final_1	exon	1965675	1966225	.	+	.	ID=exon:VDAG_02265T0:1;Parent=VDAG_02265T0;gene=VDAG_02265;isoform=VDAG_02265T0;
Supercontig_1.3	VD_VdLs.17_CALLGENES_Final_1	exon	1966348	1967590	.	+	.	ID=exon:VDAG_02265T0:2;Parent=VDAG_02265T0;gene=VDAG_02265;isoform=VDAG_02265T0;
Supercontig_1.3	VD_VdLs.17_CALLGENES_Final_1	CDS	1965675	1966225	.	+	0	ID=CDS:VDAG_02265T0:1;Parent=VDAG_02265T0;gene=VDAG_02265;isoform=VDAG_02265T0;
Supercontig_1.3	VD_VdLs.17_CALLGENES_Final_1	CDS	1966348	1967590	.	+	1	ID=CDS:VDAG_02265T0:2;Parent=VDAG_02265T0;gene=VDAG_02265;isoform=VDAG_02265T0;
Supercontig_1.3	VD_VdLs.17_CALLGENES_Final_1	stop_codon	1967588	1967590	.	+	0	ID=stop_codon:VDAG_02265T0:1;Parent=VDAG_02265T0;gene=VDAG_02265;isoform=VDAG_02265T0;
Supercontig_1.3	VD_VdLs.17_CALLGENES_Final_1	gene	1498605	1498877	.	+	.	ID=VDAG_02104;Name=VDAG_02104
Supercontig_1.3	VD_VdLs.17_CALLGENES_Final_1	mRNA	1498605	1498877	.	+	.	ID=VDAG_02104T0;Parent=VDAG_02104;gene=VDAG_02104;isoform=VDAG_02104T0;
Supercontig_1.3	VD_VdLs.17_CALLGENES_Final_1	start_codon	1498605	1498607	.	+	0	ID=start_codon:VDAG_02104T0:1;Parent=VDAG_02104T0;gene=VDAG_02104;isoform=VDAG_02104T0;
Supercontig_1.3	VD_VdLs.17_CALLGENES_Final_1	exon	1498605	1498877	.	+	.	ID=exon:VDAG_02104T0:1;Parent=VDAG_02104T0 1;gene=VDAG_02104;isoform=VDAG_02104T0;
Supercontig_1.3	VD_VdLs.17_CALLGENES_Final_1	CDS	1498605	1498877	.	+	0	ID=CDS:VDAG_02104T0:1;Parent=VDAG_02104T0;gene=VDAG_02104;isoform=VDAG_02104T0;
Supercontig_1.3	VD_VdLs.17_CALLGENES_Final_1	stop_codon	1498875	1498877	.	+	0	ID=stop_codon:VDAG_02104T0:1;Parent=VDAG_02104T0;gene=VDAG_02104;isoform=VDAG_02104T0;
Supercontig_1.3	VD_VdLs.17_CALLGENES_Final_1	gene	1091789	1093147	.	-	.	ID=VDAG_01968;Name=VDAG_01968
Supercontig_1.3	VD_VdLs.17_CALLGENES_Final_1	mRNA	1091789	1093147	.	-	.	ID=VDAG_01968T0;Parent=VDAG_01968;gene=VDAG_01968;isoform=VDAG_01968T0;
Supercontig_1.3	VD_VdLs.17_CALLGENES_Final_1	start_codon	1093145	1093147	.	-	0	ID=start_codon:VDAG_01968T0:1;Parent=VDAG_01968T0;gene=VDAG_01968;isoform=VDAG_01968T0;
Supercontig_1.3	VD_VdLs.17_CALLGENES_Final_1	exon	1092894	1093147	.	-	.	ID=exon:VDAG_01968T0:1;Parent=VDAG_01968T0;gene=VDAG_01968;isoform=VDAG_01968T0;
Supercontig_1.3	VD_VdLs.17_CALLGENES_Final_1	exon	1091789	1092833	.	-	.	ID=exon:VDAG_01968T0:2;Parent=VDAG_01968T0;gene=VDAG_01968;isoform=VDAG_01968T0;
Supercontig_1.3	VD_VdLs.17_CALLGENES_Final_1	CDS	1092894	1093147	.	-	0	ID=CDS:VDAG_01968T0:1;Parent=VDAG_01968T0;gene=VDAG_01968;isoform=VDAG_01968T0;
Supercontig_1.3	VD_VdLs.17_CALLGENES_Final_1	CDS	1091789	1092833	.	-	1	ID=CDS:VDAG_01968T0:2;Parent=VDAG_01968T0;gene=VDAG_01968;isoform=VDAG_01968T0;
Supercontig_1.3	VD_VdLs.17_CALLGENES_Final_1	stop_codon	1091789	1091791	.	-	0	ID=stop_codon:VDAG_01968T0:1;Parent=VDAG_01968T0;gene=VDAG_01968;isoform=VDAG_01968T0;
Supercontig_1.3	VD_VdLs.17_CALLGENES_Final_1	gene	931524	932561	.	-	.	ID=VDAG_01906;Name=VDAG_01906
Supercontig_1.3	VD_VdLs.17_CALLGENES_Final_1	mRNA	931524	932561	.	-	.	ID=VDAG_01906T0;Parent=VDAG_01906;gene=VDAG_01906;isoform=VDAG_01906T0;
Supercontig_1.3	VD_VdLs.17_CALLGENES_Final_1	start_codon	932559	932561	.	-	0	ID=start_codon:VDAG_01906T0:1;Parent=VDAG_01906T0;gene=VDAG_01906;isoform=VDAG_01906T0;
Supercontig_1.3	VD_VdLs.17_CALLGENES_Final_1	exon	931524	932561	.	-	.	ID=exon:VDAG_01906T0:1;Parent=VDAG_01906T0;gene=VDAG_01906;isoform=VDAG_01906T0;
Supercontig_1.3	VD_VdLs.17_CALLGENES_Final_1	CDS	931524	932561	.	-	0	ID=CDS:VDAG_01906T0:1;Parent=VDAG_01906T0;gene=VDAG_01906;isoform=VDAG_01906T0;
Supercontig_1.3	VD_VdLs.17_CALLGENES_Final_1	stop_codon	931524	931526	.	-	0	ID=stop_codon:VDAG_01906T0:1;Parent=VDAG_01906T0;gene=VDAG_01906;isoform=VDAG_01906T0;
Supercontig_1.3	VD_VdLs.17_CALLGENES_Final_1	gene	951835	953116	.	-	.	ID=VDAG_01914;Name=VDAG_01914
Supercontig_1.3	VD_VdLs.17_CALLGENES_Final_1	mRNA	951926	953116	.	-	.	ID=VDAG_01914T0;Parent=VDAG_01914;gene=VDAG_01914;isoform=VDAG_01914T0;
Supercontig_1.3	VD_VdLs.17_CALLGENES_Final_1	start_codon	953114	953116	.	-	0	ID=start_codon:VDAG_01914T0:1;Parent=VDAG_01914T0;gene=VDAG_01914;isoform=VDAG_01914T0;
Supercontig_1.3	VD_VdLs.17_CALLGENES_Final_1	exon	951835	953116	.	-	.	ID=exon:VDAG_01914T0:1;Parent=VDAG_01914T0 1;gene=VDAG_01914;isoform=VDAG_01914T0;
Supercontig_1.3	VD_VdLs.17_CALLGENES_Final_1	CDS	951835	953116	.	-	0	ID=CDS:VDAG_01914T0:1;Parent=VDAG_01914T0;gene=VDAG_01914;isoform=VDAG_01914T0;
Supercontig_1.3	VD_VdLs.17_CALLGENES_Final_1	stop_codon	951926	951928	.	-	0	ID=stop_codon:VDAG_01914T0:1;Parent=VDAG_01914T0;gene=VDAG_01914;isoform=VDAG_01914T0;
Supercontig_1.3	VD_VdLs.17_CALLGENES_Final_1	gene	2192248	2193580	.	+	.	ID=VDAG_02340;Name=VDAG_02340
Supercontig_1.3	VD_VdLs.17_CALLGENES_Final_1	mRNA	2192248	2193580	.	+	.	ID=VDAG_02340T0;Parent=VDAG_02340;gene=VDAG_02340;isoform=VDAG_02340T0;
Supercontig_1.3	VD_VdLs.17_CALLGENES_Final_1	start_codon	2192661	2192663	.	+	0	ID=start_codon:VDAG_02340T0:1;Parent=VDAG_02340T0;gene=VDAG_02340;isoform=VDAG_02340T0;
Supercontig_1.3	VD_VdLs.17_CALLGENES_Final_1	exon	2192248	2192857	.	+	.	ID=exon:VDAG_02340T0:1;Parent=VDAG_02340T0 1;gene=VDAG_02340;isoform=VDAG_02340T0;
Supercontig_1.3	VD_VdLs.17_CALLGENES_Final_1	exon	2192929	2193580	.	+	.	ID=exon:VDAG_02340T0:2;Parent=VDAG_02340T0;gene=VDAG_02340;isoform=VDAG_02340T0;
Supercontig_1.3	VD_VdLs.17_CALLGENES_Final_1	CDS	2192248	2192857	.	+	0	ID=CDS:VDAG_02340T0:1;Parent=VDAG_02340T0;gene=VDAG_02340;isoform=VDAG_02340T0;
Supercontig_1.3	VD_VdLs.17_CALLGENES_Final_1	CDS	2192929	2193580	.	+	1	ID=CDS:VDAG_02340T0:2;Parent=VDAG_02340T0;gene=VDAG_02340;isoform=VDAG_02340T0;
Supercontig_1.3	VD_VdLs.17_CALLGENES_Final_1	stop_codon	2193578	2193580	.	+	0	ID=stop_codon:VDAG_02340T0:1;Parent=VDAG_02340T0;gene=VDAG_02340;isoform=VDAG_02340T0;
Supercontig_1.3	VD_VdLs.17_CALLGENES_Final_1	gene	897625	898176	.	+	.	ID=VDAG_01898;Name=VDAG_01898
Supercontig_1.3	VD_VdLs.17_CALLGENES_Final_1	mRNA	897625	898176	.	+	.	ID=VDAG_01898T0;Parent=VDAG_01898;gene=VDAG_01898;isoform=VDAG_01898T0;
Supercontig_1.3	VD_VdLs.17_CALLGENES_Final_1	start_codon	897625	897627	.	+	0	ID=start_codon:VDAG_01898T0:1;Parent=VDAG_01898T0;gene=VDAG_01898;isoform=VDAG_01898T0;
Supercontig_1.3	VD_VdLs.17_CALLGENES_Final_1	exon	897625	897649	.	+	.	ID=exon:VDAG_01898T0:1;Parent=VDAG_01898T0;gene=VDAG_01898;isoform=VDAG_01898T0;
Supercontig_1.3	VD_VdLs.17_CALLGENES_Final_1	exon	897724	898176	.	+	.	ID=exon:VDAG_01898T0:2;Parent=VDAG_01898T0;gene=VDAG_01898;isoform=VDAG_01898T0;
Supercontig_1.3	VD_VdLs.17_CALLGENES_Final_1	CDS	897625	897649	.	+	0	ID=CDS:VDAG_01898T0:1;Parent=VDAG_01898T0;gene=VDAG_01898;isoform=VDAG_01898T0;
Supercontig_1.3	VD_VdLs.17_CALLGENES_Final_1	CDS	897724	898176	.	+	2	ID=CDS:VDAG_01898T0:2;Parent=VDAG_01898T0;gene=VDAG_01898;isoform=VDAG_01898T0;
Supercontig_1.3	VD_VdLs.17_CALLGENES_Final_1	stop_codon	898098	898100	.	+	0	ID=stop_codon:VDAG_01898T0:1;Parent=VDAG_01898T0;gene=VDAG_01898;isoform=VDAG_01898T0;
Supercontig_1.3	VD_VdLs.17_CALLGENES_Final_1	gene	2126711	2128493	.	+	.	ID=VDAG_02317;Name=VDAG_02317
Supercontig_1.3	VD_VdLs.17_CALLGENES_Final_1	mRNA	2126711	2128493	.	+	.	ID=VDAG_02317T0;Parent=VDAG_02317;gene=VDAG_02317;isoform=VDAG_02317T0;
Supercontig_1.3	VD_VdLs.17_CALLGENES_Final_1	start_codon	2126711	2126713	.	+	0	ID=start_codon:VDAG_02317T0:1;Parent=VDAG_02317T0;gene=VDAG_02317;isoform=VDAG_02317T0;
Supercontig_1.3	VD_VdLs.17_CALLGENES_Final_1	exon	2126711	2126785	.	+	.	ID=exon:VDAG_02317T0:1;Parent=VDAG_02317T0;gene=VDAG_02317;isoform=VDAG_02317T0;
Supercontig_1.3	VD_VdLs.17_CALLGENES_Final_1	exon	2126842	2126969	.	+	.	ID=exon:VDAG_02317T0:2;Parent=VDAG_02317T0;gene=VDAG_02317;isoform=VDAG_02317T0;
Supercontig_1.3	VD_VdLs.17_CALLGENES_Final_1	exon	2127021	2127251	.	+	.	ID=exon:VDAG_02317T0:3;Parent=VDAG_02317T0;gene=VDAG_02317;isoform=VDAG_02317T0;
Supercontig_1.3	VD_VdLs.17_CALLGENES_Final_1	exon	2127305	2127607	.	+	.	ID=exon:VDAG_02317T0:4;Parent=VDAG_02317T0;gene=VDAG_02317;isoform=VDAG_02317T0;
Supercontig_1.3	VD_VdLs.17_CALLGENES_Final_1	exon	2127657	2127745	.	+	.	ID=exon:VDAG_02317T0:5;Parent=VDAG_02317T0;gene=VDAG_02317;isoform=VDAG_02317T0;
Supercontig_1.3	VD_VdLs.17_CALLGENES_Final_1	exon	2127806	2128048	.	+	.	ID=exon:VDAG_02317T0:6;Parent=VDAG_02317T0;gene=VDAG_02317;isoform=VDAG_02317T0;
Supercontig_1.3	VD_VdLs.17_CALLGENES_Final_1	exon	2128102	2128493	.	+	.	ID=exon:VDAG_02317T0:7;Parent=VDAG_02317T0;gene=VDAG_02317;isoform=VDAG_02317T0;
Supercontig_1.3	VD_VdLs.17_CALLGENES_Final_1	CDS	2126711	2126785	.	+	0	ID=CDS:VDAG_02317T0:1;Parent=VDAG_02317T0;gene=VDAG_02317;isoform=VDAG_02317T0;
Supercontig_1.3	VD_VdLs.17_CALLGENES_Final_1	CDS	2126842	2126969	.	+	0	ID=CDS:VDAG_02317T0:2;Parent=VDAG_02317T0;gene=VDAG_02317;isoform=VDAG_02317T0;
Supercontig_1.3	VD_VdLs.17_CALLGENES_Final_1	CDS	2127021	2127251	.	+	1	ID=CDS:VDAG_02317T0:3;Parent=VDAG_02317T0;gene=VDAG_02317;isoform=VDAG_02317T0;
Supercontig_1.3	VD_VdLs.17_CALLGENES_Final_1	CDS	2127305	2127607	.	+	1	ID=CDS:VDAG_02317T0:4;Parent=VDAG_02317T0;gene=VDAG_02317;isoform=VDAG_02317T0;
Supercontig_1.3	VD_VdLs.17_CALLGENES_Final_1	CDS	2127657	2127745	.	+	1	ID=CDS:VDAG_02317T0:5;Parent=VDAG_02317T0;gene=VDAG_02317;isoform=VDAG_02317T0;
Supercontig_1.3	VD_VdLs.17_CALLGENES_Final_1	CDS	2127806	2128048	.	+	2	ID=CDS:VDAG_02317T0:6;Parent=VDAG_02317T0;gene=VDAG_02317;isoform=VDAG_02317T0;
Supercontig_1.3	VD_VdLs.17_CALLGENES_Final_1	CDS	2128102	2128397	.	+	2	ID=CDS:VDAG_02317T0:7;Parent=VDAG_02317T0;gene=VDAG_02317;isoform=VDAG_02317T0;
Supercontig_1.3	VD_VdLs.17_CALLGENES_Final_1	stop_codon	2128395	2128397	.	+	0	ID=stop_codon:VDAG_02317T0:1;Parent=VDAG_02317T0;gene=VDAG_02317;isoform=VDAG_02317T0;
Supercontig_1.3	VD_VdLs.17_CALLGENES_Final_1	three_prime_UTR	2128398	2128493	.	+	.	ID=three_prime_UTR:VDAG_02317T0:1;Parent=VDAG_02317T0;gene=VDAG_02317;isoform=VDAG_02317T0;
Supercontig_1.3	VD_VdLs.17_CALLGENES_Final_1	gene	644752	645188	.	+	.	ID=VDAG_01828;Name=VDAG_01828
Supercontig_1.3	VD_VdLs.17_CALLGENES_Final_1	mRNA	644752	645188	.	+	.	ID=VDAG_01828T0;Parent=VDAG_01828;gene=VDAG_01828;isoform=VDAG_01828T0;
Supercontig_1.3	VD_VdLs.17_CALLGENES_Final_1	start_codon	644752	644754	.	+	0	ID=start_codon:VDAG_01828T0:1;Parent=VDAG_01828T0;gene=VDAG_01828;isoform=VDAG_01828T0;
Supercontig_1.3	VD_VdLs.17_CALLGENES_Final_1	CDS	644752	645084	.	+	0	ID=CDS:VDAG_01828T0:1;Parent=VDAG_01828T0;gene=VDAG_01828;isoform=VDAG_01828T0;
Supercontig_1.3	VD_VdLs.17_CALLGENES_Final_1	exon	644752	645188	.	+	.	ID=exon:VDAG_01828T0:1;Parent=VDAG_01828T0;gene=VDAG_01828;isoform=VDAG_01828T0;
Supercontig_1.3	VD_VdLs.17_CALLGENES_Final_1	stop_codon	645082	645084	.	+	0	ID=stop_codon:VDAG_01828T0:1;Parent=VDAG_01828T0;gene=VDAG_01828;isoform=VDAG_01828T0;
Supercontig_1.3	VD_VdLs.17_CALLGENES_Final_1	three_prime_UTR	645085	645188	.	+	.	ID=three_prime_UTR:VDAG_01828T0:1;Parent=VDAG_01828T0;gene=VDAG_01828;isoform=VDAG_01828T0;
Supercontig_1.3	VD_VdLs.17_CALLGENES_Final_1	gene	828502	830048	.	-	.	ID=VDAG_01882;Name=VDAG_01882
Supercontig_1.3	VD_VdLs.17_CALLGENES_Final_1	mRNA	828502	830048	.	-	.	ID=VDAG_01882T0;Parent=VDAG_01882;gene=VDAG_01882;isoform=VDAG_01882T0;
Supercontig_1.3	VD_VdLs.17_CALLGENES_Final_1	exon	829809	830048	.	-	.	ID=exon:VDAG_01882T0:1;Parent=VDAG_01882T0 1;gene=VDAG_01882;isoform=VDAG_01882T0;
Supercontig_1.3	VD_VdLs.17_CALLGENES_Final_1	exon	829369	829745	.	-	.	ID=exon:VDAG_01882T0:2;Parent=VDAG_01882T0;gene=VDAG_01882;isoform=VDAG_01882T0;
Supercontig_1.3	VD_VdLs.17_CALLGENES_Final_1	exon	828684	829280	.	-	.	ID=exon:VDAG_01882T0:3;Parent=VDAG_01882T0;gene=VDAG_01882;isoform=VDAG_01882T0;
Supercontig_1.3	VD_VdLs.17_CALLGENES_Final_1	exon	828502	828614	.	-	.	ID=exon:VDAG_01882T0:4;Parent=VDAG_01882T0;gene=VDAG_01882;isoform=VDAG_01882T0;
Supercontig_1.3	VD_VdLs.17_CALLGENES_Final_1	five_prime_UTR	829809	830048	.	-	.	ID=five_prime_UTR:VDAG_01882T0:1;Parent=VDAG_01882T0;gene=VDAG_01882;isoform=VDAG_01882T0;
Supercontig_1.3	VD_VdLs.17_CALLGENES_Final_1	five_prime_UTR	829475	829745	.	-	.	ID=five_prime_UTR:VDAG_01882T0:2;Parent=VDAG_01882T0;gene=VDAG_01882;isoform=VDAG_01882T0;
Supercontig_1.3	VD_VdLs.17_CALLGENES_Final_1	start_codon	829472	829474	.	-	0	ID=start_codon:VDAG_01882T0:1;Parent=VDAG_01882T0;gene=VDAG_01882;isoform=VDAG_01882T0;
Supercontig_1.3	VD_VdLs.17_CALLGENES_Final_1	CDS	829369	829474	.	-	0	ID=CDS:VDAG_01882T0:1;Parent=VDAG_01882T0;gene=VDAG_01882;isoform=VDAG_01882T0;
Supercontig_1.3	VD_VdLs.17_CALLGENES_Final_1	CDS	828684	829280	.	-	2	ID=CDS:VDAG_01882T0:2;Parent=VDAG_01882T0;gene=VDAG_01882;isoform=VDAG_01882T0;
Supercontig_1.3	VD_VdLs.17_CALLGENES_Final_1	CDS	828502	828614	.	-	2	ID=CDS:VDAG_01882T0:3;Parent=VDAG_01882T0;gene=VDAG_01882;isoform=VDAG_01882T0;
Supercontig_1.3	VD_VdLs.17_CALLGENES_Final_1	stop_codon	828502	828504	.	-	0	ID=stop_codon:VDAG_01882T0:1;Parent=VDAG_01882T0;gene=VDAG_01882;isoform=VDAG_01882T0;
Supercontig_1.3	VD_VdLs.17_CALLGENES_Final_1	gene	1890597	1892204	.	+	.	ID=VDAG_02243;Name=VDAG_02243
Supercontig_1.3	VD_VdLs.17_CALLGENES_Final_1	mRNA	1890597	1892204	.	+	.	ID=VDAG_02243T0;Parent=VDAG_02243;gene=VDAG_02243;isoform=VDAG_02243T0;
Supercontig_1.3	VD_VdLs.17_CALLGENES_Final_1	start_codon	1890597	1890599	.	+	0	ID=start_codon:VDAG_02243T0:1;Parent=VDAG_02243T0;gene=VDAG_02243;isoform=VDAG_02243T0;
Supercontig_1.3	VD_VdLs.17_CALLGENES_Final_1	exon	1890597	1890732	.	+	.	ID=exon:VDAG_02243T0:1;Parent=VDAG_02243T0;gene=VDAG_02243;isoform=VDAG_02243T0;
Supercontig_1.3	VD_VdLs.17_CALLGENES_Final_1	exon	1890835	1891492	.	+	.	ID=exon:VDAG_02243T0:2;Parent=VDAG_02243T0;gene=VDAG_02243;isoform=VDAG_02243T0;
Supercontig_1.3	VD_VdLs.17_CALLGENES_Final_1	exon	1891555	1891888	.	+	.	ID=exon:VDAG_02243T0:3;Parent=VDAG_02243T0;gene=VDAG_02243;isoform=VDAG_02243T0;
Supercontig_1.3	VD_VdLs.17_CALLGENES_Final_1	exon	1891941	1892204	.	+	.	ID=exon:VDAG_02243T0:4;Parent=VDAG_02243T0;gene=VDAG_02243;isoform=VDAG_02243T0;
Supercontig_1.3	VD_VdLs.17_CALLGENES_Final_1	CDS	1890597	1890732	.	+	0	ID=CDS:VDAG_02243T0:1;Parent=VDAG_02243T0;gene=VDAG_02243;isoform=VDAG_02243T0;
Supercontig_1.3	VD_VdLs.17_CALLGENES_Final_1	CDS	1890835	1891492	.	+	2	ID=CDS:VDAG_02243T0:2;Parent=VDAG_02243T0;gene=VDAG_02243;isoform=VDAG_02243T0;
Supercontig_1.3	VD_VdLs.17_CALLGENES_Final_1	CDS	1891555	1891888	.	+	1	ID=CDS:VDAG_02243T0:3;Parent=VDAG_02243T0;gene=VDAG_02243;isoform=VDAG_02243T0;
Supercontig_1.3	VD_VdLs.17_CALLGENES_Final_1	CDS	1891941	1892204	.	+	0	ID=CDS:VDAG_02243T0:4;Parent=VDAG_02243T0;gene=VDAG_02243;isoform=VDAG_02243T0;
Supercontig_1.3	VD_VdLs.17_CALLGENES_Final_1	stop_codon	1892202	1892204	.	+	0	ID=stop_codon:VDAG_02243T0:1;Parent=VDAG_02243T0;gene=VDAG_02243;isoform=VDAG_02243T0;
Supercontig_1.3	VD_VdLs.17_CALLGENES_Final_1	gene	1072266	1073731	.	+	.	ID=VDAG_01961;Name=VDAG_01961
Supercontig_1.3	VD_VdLs.17_CALLGENES_Final_1	mRNA	1072266	1073731	.	+	.	ID=VDAG_01961T0;Parent=VDAG_01961;gene=VDAG_01961;isoform=VDAG_01961T0;
Supercontig_1.3	VD_VdLs.17_CALLGENES_Final_1	start_codon	1072266	1072268	.	+	0	ID=start_codon:VDAG_01961T0:1;Parent=VDAG_01961T0;gene=VDAG_01961;isoform=VDAG_01961T0;
Supercontig_1.3	VD_VdLs.17_CALLGENES_Final_1	exon	1072266	1072336	.	+	.	ID=exon:VDAG_01961T0:1;Parent=VDAG_01961T0;gene=VDAG_01961;isoform=VDAG_01961T0;
Supercontig_1.3	VD_VdLs.17_CALLGENES_Final_1	exon	1072436	1073373	.	+	.	ID=exon:VDAG_01961T0:2;Parent=VDAG_01961T0;gene=VDAG_01961;isoform=VDAG_01961T0;
Supercontig_1.3	VD_VdLs.17_CALLGENES_Final_1	exon	1073429	1073610	.	+	.	ID=exon:VDAG_01961T0:3;Parent=VDAG_01961T0;gene=VDAG_01961;isoform=VDAG_01961T0;
Supercontig_1.3	VD_VdLs.17_CALLGENES_Final_1	exon	1073672	1073731	.	+	.	ID=exon:VDAG_01961T0:4;Parent=VDAG_01961T0;gene=VDAG_01961;isoform=VDAG_01961T0;
Supercontig_1.3	VD_VdLs.17_CALLGENES_Final_1	CDS	1072266	1072336	.	+	0	ID=CDS:VDAG_01961T0:1;Parent=VDAG_01961T0;gene=VDAG_01961;isoform=VDAG_01961T0;
Supercontig_1.3	VD_VdLs.17_CALLGENES_Final_1	CDS	1072436	1073373	.	+	1	ID=CDS:VDAG_01961T0:2;Parent=VDAG_01961T0;gene=VDAG_01961;isoform=VDAG_01961T0;
Supercontig_1.3	VD_VdLs.17_CALLGENES_Final_1	CDS	1073429	1073610	.	+	2	ID=CDS:VDAG_01961T0:3;Parent=VDAG_01961T0;gene=VDAG_01961;isoform=VDAG_01961T0;
Supercontig_1.3	VD_VdLs.17_CALLGENES_Final_1	CDS	1073672	1073731	.	+	0	ID=CDS:VDAG_01961T0:4;Parent=VDAG_01961T0;gene=VDAG_01961;isoform=VDAG_01961T0;
Supercontig_1.3	VD_VdLs.17_CALLGENES_Final_1	stop_codon	1073729	1073731	.	+	0	ID=stop_codon:VDAG_01961T0:1;Parent=VDAG_01961T0;gene=VDAG_01961;isoform=VDAG_01961T0;
Supercontig_1.3	VD_VdLs.17_CALLGENES_Final_1	gene	1753557	1754543	.	-	.	ID=VDAG_02192;Name=VDAG_02192
Supercontig_1.3	VD_VdLs.17_CALLGENES_Final_1	mRNA	1753557	1754543	.	-	.	ID=VDAG_02192T0;Parent=VDAG_02192;gene=VDAG_02192;isoform=VDAG_02192T0;
Supercontig_1.3	VD_VdLs.17_CALLGENES_Final_1	five_prime_UTR	1754488	1754543	.	-	.	ID=five_prime_UTR:VDAG_02192T0:1;Parent=VDAG_02192T0;gene=VDAG_02192;isoform=VDAG_02192T0;
Supercontig_1.3	VD_VdLs.17_CALLGENES_Final_1	start_codon	1754485	1754487	.	-	0	ID=start_codon:VDAG_02192T0:1;Parent=VDAG_02192T0;gene=VDAG_02192;isoform=VDAG_02192T0;
Supercontig_1.3	VD_VdLs.17_CALLGENES_Final_1	exon	1754435	1754543	.	-	.	ID=exon:VDAG_02192T0:1;Parent=VDAG_02192T0;gene=VDAG_02192;isoform=VDAG_02192T0;
Supercontig_1.3	VD_VdLs.17_CALLGENES_Final_1	exon	1753557	1754381	.	-	.	ID=exon:VDAG_02192T0:2;Parent=VDAG_02192T0;gene=VDAG_02192;isoform=VDAG_02192T0;
Supercontig_1.3	VD_VdLs.17_CALLGENES_Final_1	CDS	1754435	1754487	.	-	0	ID=CDS:VDAG_02192T0:1;Parent=VDAG_02192T0;gene=VDAG_02192;isoform=VDAG_02192T0;
Supercontig_1.3	VD_VdLs.17_CALLGENES_Final_1	CDS	1753676	1754381	.	-	1	ID=CDS:VDAG_02192T0:2;Parent=VDAG_02192T0;gene=VDAG_02192;isoform=VDAG_02192T0;
Supercontig_1.3	VD_VdLs.17_CALLGENES_Final_1	stop_codon	1753676	1753678	.	-	0	ID=stop_codon:VDAG_02192T0:1;Parent=VDAG_02192T0;gene=VDAG_02192;isoform=VDAG_02192T0;
Supercontig_1.3	VD_VdLs.17_CALLGENES_Final_1	three_prime_UTR	1753557	1753675	.	-	.	ID=three_prime_UTR:VDAG_02192T0:1;Parent=VDAG_02192T0;gene=VDAG_02192;isoform=VDAG_02192T0;
Supercontig_1.3	VD_VdLs.17_CALLGENES_Final_1	gene	131198	132990	.	+	.	ID=VDAG_01684;Name=VDAG_01684
Supercontig_1.3	VD_VdLs.17_CALLGENES_Final_1	mRNA	131198	132990	.	+	.	ID=VDAG_01684T0;Parent=VDAG_01684;gene=VDAG_01684;isoform=VDAG_01684T0;
Supercontig_1.3	VD_VdLs.17_CALLGENES_Final_1	start_codon	131198	131200	.	+	0	ID=start_codon:VDAG_01684T0:1;Parent=VDAG_01684T0;gene=VDAG_01684;isoform=VDAG_01684T0;
Supercontig_1.3	VD_VdLs.17_CALLGENES_Final_1	exon	131198	131505	.	+	.	ID=exon:VDAG_01684T0:1;Parent=VDAG_01684T0;gene=VDAG_01684;isoform=VDAG_01684T0;
Supercontig_1.3	VD_VdLs.17_CALLGENES_Final_1	exon	131573	131777	.	+	.	ID=exon:VDAG_01684T0:2;Parent=VDAG_01684T0;gene=VDAG_01684;isoform=VDAG_01684T0;
Supercontig_1.3	VD_VdLs.17_CALLGENES_Final_1	exon	131845	132990	.	+	.	ID=exon:VDAG_01684T0:3;Parent=VDAG_01684T0;gene=VDAG_01684;isoform=VDAG_01684T0;
Supercontig_1.3	VD_VdLs.17_CALLGENES_Final_1	CDS	131198	131505	.	+	0	ID=CDS:VDAG_01684T0:1;Parent=VDAG_01684T0;gene=VDAG_01684;isoform=VDAG_01684T0;
Supercontig_1.3	VD_VdLs.17_CALLGENES_Final_1	CDS	131573	131777	.	+	1	ID=CDS:VDAG_01684T0:2;Parent=VDAG_01684T0;gene=VDAG_01684;isoform=VDAG_01684T0;
Supercontig_1.3	VD_VdLs.17_CALLGENES_Final_1	CDS	131845	132990	.	+	0	ID=CDS:VDAG_01684T0:3;Parent=VDAG_01684T0;gene=VDAG_01684;isoform=VDAG_01684T0;
Supercontig_1.3	VD_VdLs.17_CALLGENES_Final_1	stop_codon	132955	132957	.	+	0	ID=stop_codon:VDAG_01684T0:1;Parent=VDAG_01684T0;gene=VDAG_01684;isoform=VDAG_01684T0;
Supercontig_1.3	VD_VdLs.17_CALLGENES_Final_1	gene	1474358	1475586	.	-	.	ID=VDAG_02097;Name=VDAG_02097
Supercontig_1.3	VD_VdLs.17_CALLGENES_Final_1	mRNA	1474358	1475586	.	-	.	ID=VDAG_02097T0;Parent=VDAG_02097;gene=VDAG_02097;isoform=VDAG_02097T0;
Supercontig_1.3	VD_VdLs.17_CALLGENES_Final_1	start_codon	1475584	1475586	.	-	0	ID=start_codon:VDAG_02097T0:1;Parent=VDAG_02097T0;gene=VDAG_02097;isoform=VDAG_02097T0;
Supercontig_1.3	VD_VdLs.17_CALLGENES_Final_1	exon	1475439	1475586	.	-	.	ID=exon:VDAG_02097T0:1;Parent=VDAG_02097T0;gene=VDAG_02097;isoform=VDAG_02097T0;
Supercontig_1.3	VD_VdLs.17_CALLGENES_Final_1	exon	1474922	1475386	.	-	.	ID=exon:VDAG_02097T0:2;Parent=VDAG_02097T0;gene=VDAG_02097;isoform=VDAG_02097T0;
Supercontig_1.3	VD_VdLs.17_CALLGENES_Final_1	exon	1474358	1474830	.	-	.	ID=exon:VDAG_02097T0:3;Parent=VDAG_02097T0;gene=VDAG_02097;isoform=VDAG_02097T0;
Supercontig_1.3	VD_VdLs.17_CALLGENES_Final_1	CDS	1475439	1475586	.	-	0	ID=CDS:VDAG_02097T0:1;Parent=VDAG_02097T0;gene=VDAG_02097;isoform=VDAG_02097T0;
Supercontig_1.3	VD_VdLs.17_CALLGENES_Final_1	CDS	1474922	1475386	.	-	2	ID=CDS:VDAG_02097T0:2;Parent=VDAG_02097T0;gene=VDAG_02097;isoform=VDAG_02097T0;
Supercontig_1.3	VD_VdLs.17_CALLGENES_Final_1	CDS	1474358	1474830	.	-	2	ID=CDS:VDAG_02097T0:3;Parent=VDAG_02097T0;gene=VDAG_02097;isoform=VDAG_02097T0;
Supercontig_1.3	VD_VdLs.17_CALLGENES_Final_1	stop_codon	1474358	1474360	.	-	0	ID=stop_codon:VDAG_02097T0:1;Parent=VDAG_02097T0;gene=VDAG_02097;isoform=VDAG_02097T0;
Supercontig_1.3	VD_VdLs.17_CALLGENES_Final_1	gene	1235153	1236664	.	+	.	ID=VDAG_02021;Name=VDAG_02021
Supercontig_1.3	VD_VdLs.17_CALLGENES_Final_1	mRNA	1235153	1236664	.	+	.	ID=VDAG_02021T0;Parent=VDAG_02021;gene=VDAG_02021;isoform=VDAG_02021T0;
Supercontig_1.3	VD_VdLs.17_CALLGENES_Final_1	start_codon	1235153	1235155	.	+	0	ID=start_codon:VDAG_02021T0:1;Parent=VDAG_02021T0;gene=VDAG_02021;isoform=VDAG_02021T0;
Supercontig_1.3	VD_VdLs.17_CALLGENES_Final_1	exon	1235153	1236664	.	+	.	ID=exon:VDAG_02021T0:1;Parent=VDAG_02021T0;gene=VDAG_02021;isoform=VDAG_02021T0;
Supercontig_1.3	VD_VdLs.17_CALLGENES_Final_1	CDS	1235153	1236664	.	+	0	ID=CDS:VDAG_02021T0:1;Parent=VDAG_02021T0;gene=VDAG_02021;isoform=VDAG_02021T0;
Supercontig_1.3	VD_VdLs.17_CALLGENES_Final_1	stop_codon	1236662	1236664	.	+	0	ID=stop_codon:VDAG_02021T0:1;Parent=VDAG_02021T0;gene=VDAG_02021;isoform=VDAG_02021T0;
Supercontig_1.3	VD_VdLs.17_CALLGENES_Final_1	gene	327392	329012	.	+	.	ID=VDAG_01742;Name=VDAG_01742
Supercontig_1.3	VD_VdLs.17_CALLGENES_Final_1	mRNA	327392	329012	.	+	.	ID=VDAG_01742T0;Parent=VDAG_01742;gene=VDAG_01742;isoform=VDAG_01742T0;
Supercontig_1.3	VD_VdLs.17_CALLGENES_Final_1	five_prime_UTR	327392	327553	.	+	.	ID=five_prime_UTR:VDAG_01742T0:1;Parent=VDAG_01742T0;gene=VDAG_01742;isoform=VDAG_01742T0;
Supercontig_1.3	VD_VdLs.17_CALLGENES_Final_1	exon	327392	327813	.	+	.	ID=exon:VDAG_01742T0:1;Parent=VDAG_01742T0;gene=VDAG_01742;isoform=VDAG_01742T0;
Supercontig_1.3	VD_VdLs.17_CALLGENES_Final_1	exon	327943	328688	.	+	.	ID=exon:VDAG_01742T0:2;Parent=VDAG_01742T0;gene=VDAG_01742;isoform=VDAG_01742T0;
Supercontig_1.3	VD_VdLs.17_CALLGENES_Final_1	exon	328791	329012	.	+	.	ID=exon:VDAG_01742T0:2;Parent=VDAG_01742T0;gene=VDAG_01742;isoform=VDAG_01742T0;
Supercontig_1.3	VD_VdLs.17_CALLGENES_Final_1	start_codon	327554	327556	.	+	0	ID=start_codon:VDAG_01742T0:1;Parent=VDAG_01742T0;gene=VDAG_01742;isoform=VDAG_01742T0;
Supercontig_1.3	VD_VdLs.17_CALLGENES_Final_1	CDS	327554	327813	.	+	0	ID=CDS:VDAG_01742T0:1;Parent=VDAG_01742T0;gene=VDAG_01742;isoform=VDAG_01742T0;
Supercontig_1.3	VD_VdLs.17_CALLGENES_Final_1	CDS	327943	328135	.	+	1	ID=CDS:VDAG_01742T0:2;Parent=VDAG_01742T0;gene=VDAG_01742;isoform=VDAG_01742T0;
Supercontig_1.3	VD_VdLs.17_CALLGENES_Final_1	stop_codon	328133	328135	.	+	0	ID=stop_codon:VDAG_01742T0:1;Parent=VDAG_01742T0;gene=VDAG_01742;isoform=VDAG_01742T0;
Supercontig_1.3	VD_VdLs.17_CALLGENES_Final_1	three_prime_UTR	328136	329012	.	+	.	ID=three_prime_UTR:VDAG_01742T0:1;Parent=VDAG_01742T0;gene=VDAG_01742;isoform=VDAG_01742T0;
Supercontig_1.3	VD_VdLs.17_CALLGENES_Final_1	gene	1239748	1241646	.	+	.	ID=VDAG_02024;Name=VDAG_02024
Supercontig_1.3	VD_VdLs.17_CALLGENES_Final_1	mRNA	1239748	1241646	.	+	.	ID=VDAG_02024T0;Parent=VDAG_02024;gene=VDAG_02024;isoform=VDAG_02024T0;
Supercontig_1.3	VD_VdLs.17_CALLGENES_Final_1	start_codon	1239748	1239750	.	+	0	ID=start_codon:VDAG_02024T0:1;Parent=VDAG_02024T0;gene=VDAG_02024;isoform=VDAG_02024T0;
Supercontig_1.3	VD_VdLs.17_CALLGENES_Final_1	exon	1239748	1241646	.	+	.	ID=exon:VDAG_02024T0:1;Parent=VDAG_02024T0;gene=VDAG_02024;isoform=VDAG_02024T0;
Supercontig_1.3	VD_VdLs.17_CALLGENES_Final_1	CDS	1239748	1241646	.	+	0	ID=CDS:VDAG_02024T0:1;Parent=VDAG_02024T0;gene=VDAG_02024;isoform=VDAG_02024T0;
Supercontig_1.3	VD_VdLs.17_CALLGENES_Final_1	stop_codon	1241644	1241646	.	+	0	ID=stop_codon:VDAG_02024T0:1;Parent=VDAG_02024T0;gene=VDAG_02024;isoform=VDAG_02024T0;
Supercontig_1.3	VD_VdLs.17_CALLGENES_Final_1	gene	2033312	2037832	.	+	.	ID=VDAG_02287;Name=VDAG_02287
Supercontig_1.3	VD_VdLs.17_CALLGENES_Final_1	mRNA	2033312	2037832	.	+	.	ID=VDAG_02287T0;Parent=VDAG_02287;gene=VDAG_02287;isoform=VDAG_02287T0;
Supercontig_1.3	VD_VdLs.17_CALLGENES_Final_1	start_codon	2033312	2033314	.	+	0	ID=start_codon:VDAG_02287T0:1;Parent=VDAG_02287T0;gene=VDAG_02287;isoform=VDAG_02287T0;
Supercontig_1.3	VD_VdLs.17_CALLGENES_Final_1	exon	2033312	2035043	.	+	.	ID=exon:VDAG_02287T0:1;Parent=VDAG_02287T0 1;gene=VDAG_02287;isoform=VDAG_02287T0;
Supercontig_1.3	VD_VdLs.17_CALLGENES_Final_1	exon	2035134	2037832	.	+	.	ID=exon:VDAG_02287T0:2;Parent=VDAG_02287T0;gene=VDAG_02287;isoform=VDAG_02287T0;
Supercontig_1.3	VD_VdLs.17_CALLGENES_Final_1	CDS	2033312	2035043	.	+	0	ID=CDS:VDAG_02287T0:1;Parent=VDAG_02287T0;gene=VDAG_02287;isoform=VDAG_02287T0;
Supercontig_1.3	VD_VdLs.17_CALLGENES_Final_1	CDS	2035134	2037832	.	+	2	ID=CDS:VDAG_02287T0:2;Parent=VDAG_02287T0;gene=VDAG_02287;isoform=VDAG_02287T0;
Supercontig_1.3	VD_VdLs.17_CALLGENES_Final_1	stop_codon	2037830	2037832	.	+	0	ID=stop_codon:VDAG_02287T0:1;Parent=VDAG_02287T0;gene=VDAG_02287;isoform=VDAG_02287T0;
Supercontig_1.3	VD_VdLs.17_CALLGENES_Final_1	gene	1173539	1174506	.	-	.	ID=VDAG_01998;Name=VDAG_01998
Supercontig_1.3	VD_VdLs.17_CALLGENES_Final_1	mRNA	1173539	1174506	.	-	.	ID=VDAG_01998T0;Parent=VDAG_01998;gene=VDAG_01998;isoform=VDAG_01998T0;
Supercontig_1.3	VD_VdLs.17_CALLGENES_Final_1	start_codon	1174504	1174506	.	-	0	ID=start_codon:VDAG_01998T0:1;Parent=VDAG_01998T0;gene=VDAG_01998;isoform=VDAG_01998T0;
Supercontig_1.3	VD_VdLs.17_CALLGENES_Final_1	exon	1174298	1174506	.	-	.	ID=exon:VDAG_01998T0:1;Parent=VDAG_01998T0;gene=VDAG_01998;isoform=VDAG_01998T0;
Supercontig_1.3	VD_VdLs.17_CALLGENES_Final_1	exon	1174094	1174109	.	-	.	ID=exon:VDAG_01998T0:2;Parent=VDAG_01998T0;gene=VDAG_01998;isoform=VDAG_01998T0;
Supercontig_1.3	VD_VdLs.17_CALLGENES_Final_1	exon	1173539	1174000	.	-	.	ID=exon:VDAG_01998T0:3;Parent=VDAG_01998T0;gene=VDAG_01998;isoform=VDAG_01998T0;
Supercontig_1.3	VD_VdLs.17_CALLGENES_Final_1	CDS	1174298	1174506	.	-	0	ID=CDS:VDAG_01998T0:1;Parent=VDAG_01998T0;gene=VDAG_01998;isoform=VDAG_01998T0;
Supercontig_1.3	VD_VdLs.17_CALLGENES_Final_1	CDS	1174094	1174109	.	-	1	ID=CDS:VDAG_01998T0:2;Parent=VDAG_01998T0;gene=VDAG_01998;isoform=VDAG_01998T0;
Supercontig_1.3	VD_VdLs.17_CALLGENES_Final_1	CDS	1173539	1174000	.	-	0	ID=CDS:VDAG_01998T0:3;Parent=VDAG_01998T0;gene=VDAG_01998;isoform=VDAG_01998T0;
Supercontig_1.3	VD_VdLs.17_CALLGENES_Final_1	stop_codon	1173539	1173541	.	-	0	ID=stop_codon:VDAG_01998T0:1;Parent=VDAG_01998T0;gene=VDAG_01998;isoform=VDAG_01998T0;
Supercontig_1.3	VD_VdLs.17_CALLGENES_Final_1	gene	629630	630956	.	-	.	ID=VDAG_01823;Name=VDAG_01823
Supercontig_1.3	VD_VdLs.17_CALLGENES_Final_1	mRNA	629630	630956	.	-	.	ID=VDAG_01823T0;Parent=VDAG_01823;gene=VDAG_01823;isoform=VDAG_01823T0;
Supercontig_1.3	VD_VdLs.17_CALLGENES_Final_1	start_codon	630954	630956	.	-	0	ID=start_codon:VDAG_01823T0:1;Parent=VDAG_01823T0;gene=VDAG_01823;isoform=VDAG_01823T0;
Supercontig_1.3	VD_VdLs.17_CALLGENES_Final_1	exon	630608	630956	.	-	.	ID=exon:VDAG_01823T0:1;Parent=VDAG_01823T0;gene=VDAG_01823;isoform=VDAG_01823T0;
Supercontig_1.3	VD_VdLs.17_CALLGENES_Final_1	exon	629630	630513	.	-	.	ID=exon:VDAG_01823T0:2;Parent=VDAG_01823T0;gene=VDAG_01823;isoform=VDAG_01823T0;
Supercontig_1.3	VD_VdLs.17_CALLGENES_Final_1	CDS	630608	630956	.	-	0	ID=CDS:VDAG_01823T0:1;Parent=VDAG_01823T0;gene=VDAG_01823;isoform=VDAG_01823T0;
Supercontig_1.3	VD_VdLs.17_CALLGENES_Final_1	CDS	629630	630513	.	-	2	ID=CDS:VDAG_01823T0:2;Parent=VDAG_01823T0;gene=VDAG_01823;isoform=VDAG_01823T0;
Supercontig_1.3	VD_VdLs.17_CALLGENES_Final_1	stop_codon	629630	629632	.	-	0	ID=stop_codon:VDAG_01823T0:1;Parent=VDAG_01823T0;gene=VDAG_01823;isoform=VDAG_01823T0;
Supercontig_1.3	VD_VdLs.17_CALLGENES_Final_1	gene	1405496	1410685	.	-	.	ID=VDAG_02078;Name=VDAG_02078
Supercontig_1.3	VD_VdLs.17_CALLGENES_Final_1	mRNA	1405496	1410685	.	-	.	ID=VDAG_02078T0;Parent=VDAG_02078;gene=VDAG_02078;isoform=VDAG_02078T0;
Supercontig_1.3	VD_VdLs.17_CALLGENES_Final_1	start_codon	1410683	1410685	.	-	0	ID=start_codon:VDAG_02078T0:1;Parent=VDAG_02078T0;gene=VDAG_02078;isoform=VDAG_02078T0;
Supercontig_1.3	VD_VdLs.17_CALLGENES_Final_1	exon	1410551	1410685	.	-	.	ID=exon:VDAG_02078T0:1;Parent=VDAG_02078T0 1;gene=VDAG_02078;isoform=VDAG_02078T0;
Supercontig_1.3	VD_VdLs.17_CALLGENES_Final_1	exon	1405496	1410172	.	-	.	ID=exon:VDAG_02078T0:2;Parent=VDAG_02078T0;gene=VDAG_02078;isoform=VDAG_02078T0;
Supercontig_1.3	VD_VdLs.17_CALLGENES_Final_1	CDS	1410551	1410685	.	-	0	ID=CDS:VDAG_02078T0:1;Parent=VDAG_02078T0;gene=VDAG_02078;isoform=VDAG_02078T0;
Supercontig_1.3	VD_VdLs.17_CALLGENES_Final_1	CDS	1405496	1410172	.	-	0	ID=CDS:VDAG_02078T0:2;Parent=VDAG_02078T0;gene=VDAG_02078;isoform=VDAG_02078T0;
Supercontig_1.3	VD_VdLs.17_CALLGENES_Final_1	stop_codon	1405496	1405498	.	-	0	ID=stop_codon:VDAG_02078T0:1;Parent=VDAG_02078T0;gene=VDAG_02078;isoform=VDAG_02078T0;
Supercontig_1.3	VD_VdLs.17_CALLGENES_Final_1	gene	1637788	1639226	.	+	.	ID=VDAG_02153;Name=VDAG_02153
Supercontig_1.3	VD_VdLs.17_CALLGENES_Final_1	mRNA	1637788	1639226	.	+	.	ID=VDAG_02153T0;Parent=VDAG_02153;gene=VDAG_02153;isoform=VDAG_02153T0;
Supercontig_1.3	VD_VdLs.17_CALLGENES_Final_1	start_codon	1637788	1637790	.	+	0	ID=start_codon:VDAG_02153T0:1;Parent=VDAG_02153T0;gene=VDAG_02153;isoform=VDAG_02153T0;
Supercontig_1.3	VD_VdLs.17_CALLGENES_Final_1	exon	1637788	1637836	.	+	.	ID=exon:VDAG_02153T0:1;Parent=VDAG_02153T0;gene=VDAG_02153;isoform=VDAG_02153T0;
Supercontig_1.3	VD_VdLs.17_CALLGENES_Final_1	exon	1637997	1638678	.	+	.	ID=exon:VDAG_02153T0:2;Parent=VDAG_02153T0;gene=VDAG_02153;isoform=VDAG_02153T0;
Supercontig_1.3	VD_VdLs.17_CALLGENES_Final_1	exon	1638794	1639226	.	+	.	ID=exon:VDAG_02153T0:3;Parent=VDAG_02153T0;gene=VDAG_02153;isoform=VDAG_02153T0;
Supercontig_1.3	VD_VdLs.17_CALLGENES_Final_1	CDS	1637788	1637836	.	+	0	ID=CDS:VDAG_02153T0:1;Parent=VDAG_02153T0;gene=VDAG_02153;isoform=VDAG_02153T0;
Supercontig_1.3	VD_VdLs.17_CALLGENES_Final_1	CDS	1637997	1638678	.	+	2	ID=CDS:VDAG_02153T0:2;Parent=VDAG_02153T0;gene=VDAG_02153;isoform=VDAG_02153T0;
Supercontig_1.3	VD_VdLs.17_CALLGENES_Final_1	CDS	1638794	1639226	.	+	1	ID=CDS:VDAG_02153T0:3;Parent=VDAG_02153T0;gene=VDAG_02153;isoform=VDAG_02153T0;
Supercontig_1.3	VD_VdLs.17_CALLGENES_Final_1	stop_codon	1639224	1639226	.	+	0	ID=stop_codon:VDAG_02153T0:1;Parent=VDAG_02153T0;gene=VDAG_02153;isoform=VDAG_02153T0;
Supercontig_1.3	VD_VdLs.17_CALLGENES_Final_1	gene	411247	413766	.	+	.	ID=VDAG_01763;Name=VDAG_01763
Supercontig_1.3	VD_VdLs.17_CALLGENES_Final_1	mRNA	411247	413766	.	+	.	ID=VDAG_01763T0;Parent=VDAG_01763;gene=VDAG_01763;isoform=VDAG_01763T0;
Supercontig_1.3	VD_VdLs.17_CALLGENES_Final_1	five_prime_UTR	411247	411699	.	+	.	ID=five_prime_UTR:VDAG_01763T0:1;Parent=VDAG_01763T0;gene=VDAG_01763;isoform=VDAG_01763T0;
Supercontig_1.3	VD_VdLs.17_CALLGENES_Final_1	exon	411247	411998	.	+	.	ID=exon:VDAG_01763T0:1;Parent=VDAG_01763T0;gene=VDAG_01763;isoform=VDAG_01763T0;
Supercontig_1.3	VD_VdLs.17_CALLGENES_Final_1	exon	412051	412244	.	+	.	ID=exon:VDAG_01763T0:2;Parent=VDAG_01763T0;gene=VDAG_01763;isoform=VDAG_01763T0;
Supercontig_1.3	VD_VdLs.17_CALLGENES_Final_1	exon	412300	412740	.	+	.	ID=exon:VDAG_01763T0:3;Parent=VDAG_01763T0;gene=VDAG_01763;isoform=VDAG_01763T0;
Supercontig_1.3	VD_VdLs.17_CALLGENES_Final_1	exon	412799	413290	.	+	.	ID=exon:VDAG_01763T0:4;Parent=VDAG_01763T0;gene=VDAG_01763;isoform=VDAG_01763T0;
Supercontig_1.3	VD_VdLs.17_CALLGENES_Final_1	exon	413348	413766	.	+	.	ID=exon:VDAG_01763T0:5;Parent=VDAG_01763T0;gene=VDAG_01763;isoform=VDAG_01763T0;
Supercontig_1.3	VD_VdLs.17_CALLGENES_Final_1	start_codon	411700	411702	.	+	0	ID=start_codon:VDAG_01763T0:1;Parent=VDAG_01763T0;gene=VDAG_01763;isoform=VDAG_01763T0;
Supercontig_1.3	VD_VdLs.17_CALLGENES_Final_1	CDS	411700	411998	.	+	0	ID=CDS:VDAG_01763T0:1;Parent=VDAG_01763T0;gene=VDAG_01763;isoform=VDAG_01763T0;
Supercontig_1.3	VD_VdLs.17_CALLGENES_Final_1	CDS	412051	412244	.	+	1	ID=CDS:VDAG_01763T0:2;Parent=VDAG_01763T0;gene=VDAG_01763;isoform=VDAG_01763T0;
Supercontig_1.3	VD_VdLs.17_CALLGENES_Final_1	CDS	412300	412740	.	+	2	ID=CDS:VDAG_01763T0:3;Parent=VDAG_01763T0;gene=VDAG_01763;isoform=VDAG_01763T0;
Supercontig_1.3	VD_VdLs.17_CALLGENES_Final_1	CDS	412799	413290	.	+	2	ID=CDS:VDAG_01763T0:4;Parent=VDAG_01763T0;gene=VDAG_01763;isoform=VDAG_01763T0;
Supercontig_1.3	VD_VdLs.17_CALLGENES_Final_1	CDS	413348	413766	.	+	2	ID=CDS:VDAG_01763T0:5;Parent=VDAG_01763T0;gene=VDAG_01763;isoform=VDAG_01763T0;
Supercontig_1.3	VD_VdLs.17_CALLGENES_Final_1	stop_codon	413764	413766	.	+	0	ID=stop_codon:VDAG_01763T0:1;Parent=VDAG_01763T0;gene=VDAG_01763;isoform=VDAG_01763T0;
Supercontig_1.3	VD_VdLs.17_CALLGENES_Final_1	gene	81021	83590	.	+	.	ID=VDAG_01669;Name=VDAG_01669
Supercontig_1.3	VD_VdLs.17_CALLGENES_Final_1	mRNA	81021	83590	.	+	.	ID=VDAG_01669T0;Parent=VDAG_01669;gene=VDAG_01669;isoform=VDAG_01669T0;
Supercontig_1.3	VD_VdLs.17_CALLGENES_Final_1	five_prime_UTR	81021	81068	.	+	.	ID=five_prime_UTR:VDAG_01669T0:1;Parent=VDAG_01669T0;gene=VDAG_01669;isoform=VDAG_01669T0;
Supercontig_1.3	VD_VdLs.17_CALLGENES_Final_1	exon	81021	81088	.	+	.	ID=exon:VDAG_01669T0:1;Parent=VDAG_01669T0;gene=VDAG_01669;isoform=VDAG_01669T0;
Supercontig_1.3	VD_VdLs.17_CALLGENES_Final_1	exon	81254	82032	.	+	.	ID=exon:VDAG_01669T0:2;Parent=VDAG_01669T0;gene=VDAG_01669;isoform=VDAG_01669T0;
Supercontig_1.3	VD_VdLs.17_CALLGENES_Final_1	exon	82206	82272	.	+	.	ID=exon:VDAG_01669T0:3;Parent=VDAG_01669T0;gene=VDAG_01669;isoform=VDAG_01669T0;
Supercontig_1.3	VD_VdLs.17_CALLGENES_Final_1	exon	82333	82591	.	+	.	ID=exon:VDAG_01669T0:4;Parent=VDAG_01669T0;gene=VDAG_01669;isoform=VDAG_01669T0;
Supercontig_1.3	VD_VdLs.17_CALLGENES_Final_1	exon	82662	83590	.	+	.	ID=exon:VDAG_01669T0:5;Parent=VDAG_01669T0;gene=VDAG_01669;isoform=VDAG_01669T0;
Supercontig_1.3	VD_VdLs.17_CALLGENES_Final_1	start_codon	81069	81071	.	+	0	ID=start_codon:VDAG_01669T0:1;Parent=VDAG_01669T0;gene=VDAG_01669;isoform=VDAG_01669T0;
Supercontig_1.3	VD_VdLs.17_CALLGENES_Final_1	CDS	81069	81088	.	+	0	ID=CDS:VDAG_01669T0:1;Parent=VDAG_01669T0;gene=VDAG_01669;isoform=VDAG_01669T0;
Supercontig_1.3	VD_VdLs.17_CALLGENES_Final_1	CDS	81254	82032	.	+	1	ID=CDS:VDAG_01669T0:2;Parent=VDAG_01669T0;gene=VDAG_01669;isoform=VDAG_01669T0;
Supercontig_1.3	VD_VdLs.17_CALLGENES_Final_1	CDS	82206	82272	.	+	2	ID=CDS:VDAG_01669T0:3;Parent=VDAG_01669T0;gene=VDAG_01669;isoform=VDAG_01669T0;
Supercontig_1.3	VD_VdLs.17_CALLGENES_Final_1	CDS	82333	82591	.	+	1	ID=CDS:VDAG_01669T0:4;Parent=VDAG_01669T0;gene=VDAG_01669;isoform=VDAG_01669T0;
Supercontig_1.3	VD_VdLs.17_CALLGENES_Final_1	CDS	82662	83102	.	+	0	ID=CDS:VDAG_01669T0:5;Parent=VDAG_01669T0;gene=VDAG_01669;isoform=VDAG_01669T0;
Supercontig_1.3	VD_VdLs.17_CALLGENES_Final_1	stop_codon	83100	83102	.	+	0	ID=stop_codon:VDAG_01669T0:1;Parent=VDAG_01669T0;gene=VDAG_01669;isoform=VDAG_01669T0;
Supercontig_1.3	VD_VdLs.17_CALLGENES_Final_1	three_prime_UTR	83103	83590	.	+	.	ID=three_prime_UTR:VDAG_01669T0:1;Parent=VDAG_01669T0;gene=VDAG_01669;isoform=VDAG_01669T0;
Supercontig_1.3	VD_VdLs.17_CALLGENES_Final_1	gene	1207006	1207627	.	-	.	ID=VDAG_02010;Name=VDAG_02010
Supercontig_1.3	VD_VdLs.17_CALLGENES_Final_1	mRNA	1207006	1207627	.	-	.	ID=VDAG_02010T0;Parent=VDAG_02010;gene=VDAG_02010;isoform=VDAG_02010T0;
Supercontig_1.3	VD_VdLs.17_CALLGENES_Final_1	start_codon	1207625	1207627	.	-	0	ID=start_codon:VDAG_02010T0:1;Parent=VDAG_02010T0;gene=VDAG_02010;isoform=VDAG_02010T0;
Supercontig_1.3	VD_VdLs.17_CALLGENES_Final_1	exon	1207437	1207627	.	-	.	ID=exon:VDAG_02010T0:1;Parent=VDAG_02010T0;gene=VDAG_02010;isoform=VDAG_02010T0;
Supercontig_1.3	VD_VdLs.17_CALLGENES_Final_1	exon	1207079	1207218	.	-	.	ID=exon:VDAG_02010T0:2;Parent=VDAG_02010T0;gene=VDAG_02010;isoform=VDAG_02010T0;
Supercontig_1.3	VD_VdLs.17_CALLGENES_Final_1	exon	1207006	1207025	.	-	.	ID=exon:VDAG_02010T0:3;Parent=VDAG_02010T0;gene=VDAG_02010;isoform=VDAG_02010T0;
Supercontig_1.3	VD_VdLs.17_CALLGENES_Final_1	CDS	1207437	1207627	.	-	0	ID=CDS:VDAG_02010T0:1;Parent=VDAG_02010T0;gene=VDAG_02010;isoform=VDAG_02010T0;
Supercontig_1.3	VD_VdLs.17_CALLGENES_Final_1	CDS	1207079	1207218	.	-	1	ID=CDS:VDAG_02010T0:2;Parent=VDAG_02010T0;gene=VDAG_02010;isoform=VDAG_02010T0;
Supercontig_1.3	VD_VdLs.17_CALLGENES_Final_1	CDS	1207006	1207025	.	-	2	ID=CDS:VDAG_02010T0:3;Parent=VDAG_02010T0;gene=VDAG_02010;isoform=VDAG_02010T0;
Supercontig_1.3	VD_VdLs.17_CALLGENES_Final_1	stop_codon	1207006	1207008	.	-	0	ID=stop_codon:VDAG_02010T0:1;Parent=VDAG_02010T0;gene=VDAG_02010;isoform=VDAG_02010T0;
Supercontig_1.3	VD_VdLs.17_CALLGENES_Final_1	gene	775465	778008	.	+	.	ID=VDAG_01866;Name=VDAG_01866
Supercontig_1.3	VD_VdLs.17_CALLGENES_Final_1	mRNA	775465	778008	.	+	.	ID=VDAG_01866T0;Parent=VDAG_01866;gene=VDAG_01866;isoform=VDAG_01866T0;
Supercontig_1.3	VD_VdLs.17_CALLGENES_Final_1	start_codon	775465	775467	.	+	0	ID=start_codon:VDAG_01866T0:1;Parent=VDAG_01866T0;gene=VDAG_01866;isoform=VDAG_01866T0;
Supercontig_1.3	VD_VdLs.17_CALLGENES_Final_1	exon	775465	776793	.	+	.	ID=exon:VDAG_01866T0:1;Parent=VDAG_01866T0;gene=VDAG_01866;isoform=VDAG_01866T0;
Supercontig_1.3	VD_VdLs.17_CALLGENES_Final_1	exon	776833	778008	.	+	.	ID=exon:VDAG_01866T0:2;Parent=VDAG_01866T0;gene=VDAG_01866;isoform=VDAG_01866T0;
Supercontig_1.3	VD_VdLs.17_CALLGENES_Final_1	CDS	775465	776793	.	+	0	ID=CDS:VDAG_01866T0:1;Parent=VDAG_01866T0;gene=VDAG_01866;isoform=VDAG_01866T0;
Supercontig_1.3	VD_VdLs.17_CALLGENES_Final_1	CDS	776833	778008	.	+	0	ID=CDS:VDAG_01866T0:2;Parent=VDAG_01866T0;gene=VDAG_01866;isoform=VDAG_01866T0;
Supercontig_1.3	VD_VdLs.17_CALLGENES_Final_1	stop_codon	778006	778008	.	+	0	ID=stop_codon:VDAG_01866T0:1;Parent=VDAG_01866T0;gene=VDAG_01866;isoform=VDAG_01866T0;
Supercontig_1.3	VD_VdLs.17_CALLGENES_Final_1	gene	1187514	1188042	.	-	.	ID=VDAG_02003;Name=VDAG_02003
Supercontig_1.3	VD_VdLs.17_CALLGENES_Final_1	mRNA	1187514	1188042	.	-	.	ID=VDAG_02003T0;Parent=VDAG_02003;gene=VDAG_02003;isoform=VDAG_02003T0;
Supercontig_1.3	VD_VdLs.17_CALLGENES_Final_1	five_prime_UTR	1187965	1188042	.	-	.	ID=five_prime_UTR:VDAG_02003T0:1;Parent=VDAG_02003T0;gene=VDAG_02003;isoform=VDAG_02003T0;
Supercontig_1.3	VD_VdLs.17_CALLGENES_Final_1	start_codon	1187962	1187964	.	-	0	ID=start_codon:VDAG_02003T0:1;Parent=VDAG_02003T0;gene=VDAG_02003;isoform=VDAG_02003T0;
Supercontig_1.3	VD_VdLs.17_CALLGENES_Final_1	exon	1187860	1188042	.	-	.	ID=exon:VDAG_02003T0:1;Parent=VDAG_02003T0;gene=VDAG_02003;isoform=VDAG_02003T0;
Supercontig_1.3	VD_VdLs.17_CALLGENES_Final_1	exon	1187514	1187802	.	-	.	ID=exon:VDAG_02003T0:2;Parent=VDAG_02003T0;gene=VDAG_02003;isoform=VDAG_02003T0;
Supercontig_1.3	VD_VdLs.17_CALLGENES_Final_1	CDS	1187860	1187964	.	-	0	ID=CDS:VDAG_02003T0:1;Parent=VDAG_02003T0;gene=VDAG_02003;isoform=VDAG_02003T0;
Supercontig_1.3	VD_VdLs.17_CALLGENES_Final_1	CDS	1187659	1187802	.	-	0	ID=CDS:VDAG_02003T0:2;Parent=VDAG_02003T0;gene=VDAG_02003;isoform=VDAG_02003T0;
Supercontig_1.3	VD_VdLs.17_CALLGENES_Final_1	stop_codon	1187659	1187661	.	-	0	ID=stop_codon:VDAG_02003T0:1;Parent=VDAG_02003T0;gene=VDAG_02003;isoform=VDAG_02003T0;
Supercontig_1.3	VD_VdLs.17_CALLGENES_Final_1	three_prime_UTR	1187514	1187658	.	-	.	ID=three_prime_UTR:VDAG_02003T0:1;Parent=VDAG_02003T0;gene=VDAG_02003;isoform=VDAG_02003T0;
Supercontig_1.3	VD_VdLs.17_CALLGENES_Final_1	gene	1726865	1728780	.	-	.	ID=VDAG_02181;Name=VDAG_02181
Supercontig_1.3	VD_VdLs.17_CALLGENES_Final_1	mRNA	1726885	1728780	.	-	.	ID=VDAG_02181T0;Parent=VDAG_02181;gene=VDAG_02181;isoform=VDAG_02181T0;
Supercontig_1.3	VD_VdLs.17_CALLGENES_Final_1	start_codon	1728778	1728780	.	-	0	ID=start_codon:VDAG_02181T0:1;Parent=VDAG_02181T0;gene=VDAG_02181;isoform=VDAG_02181T0;
Supercontig_1.3	VD_VdLs.17_CALLGENES_Final_1	exon	1727725	1728780	.	-	.	ID=exon:VDAG_02181T0:1;Parent=VDAG_02181T0;gene=VDAG_02181;isoform=VDAG_02181T0;
Supercontig_1.3	VD_VdLs.17_CALLGENES_Final_1	exon	1726865	1727628	.	-	.	ID=exon:VDAG_02181T0:2;Parent=VDAG_02181T0;gene=VDAG_02181;isoform=VDAG_02181T0;
Supercontig_1.3	VD_VdLs.17_CALLGENES_Final_1	CDS	1727725	1728780	.	-	0	ID=CDS:VDAG_02181T0:1;Parent=VDAG_02181T0;gene=VDAG_02181;isoform=VDAG_02181T0;
Supercontig_1.3	VD_VdLs.17_CALLGENES_Final_1	CDS	1726865	1727628	.	-	0	ID=CDS:VDAG_02181T0:2;Parent=VDAG_02181T0;gene=VDAG_02181;isoform=VDAG_02181T0;
Supercontig_1.3	VD_VdLs.17_CALLGENES_Final_1	stop_codon	1726885	1726887	.	-	0	ID=stop_codon:VDAG_02181T0:1;Parent=VDAG_02181T0;gene=VDAG_02181;isoform=VDAG_02181T0;
Supercontig_1.3	VD_VdLs.17_CALLGENES_Final_1	gene	302533	303891	.	-	.	ID=VDAG_01736;Name=VDAG_01736
Supercontig_1.3	VD_VdLs.17_CALLGENES_Final_1	mRNA	302533	303891	.	-	.	ID=VDAG_01736T0;Parent=VDAG_01736;gene=VDAG_01736;isoform=VDAG_01736T0;
Supercontig_1.3	VD_VdLs.17_CALLGENES_Final_1	start_codon	303889	303891	.	-	0	ID=start_codon:VDAG_01736T0:1;Parent=VDAG_01736T0;gene=VDAG_01736;isoform=VDAG_01736T0;
Supercontig_1.3	VD_VdLs.17_CALLGENES_Final_1	exon	303759	303891	.	-	.	ID=exon:VDAG_01736T0:1;Parent=VDAG_01736T0;gene=VDAG_01736;isoform=VDAG_01736T0;
Supercontig_1.3	VD_VdLs.17_CALLGENES_Final_1	exon	302533	303647	.	-	.	ID=exon:VDAG_01736T0:2;Parent=VDAG_01736T0;gene=VDAG_01736;isoform=VDAG_01736T0;
Supercontig_1.3	VD_VdLs.17_CALLGENES_Final_1	CDS	303759	303891	.	-	0	ID=CDS:VDAG_01736T0:1;Parent=VDAG_01736T0;gene=VDAG_01736;isoform=VDAG_01736T0;
Supercontig_1.3	VD_VdLs.17_CALLGENES_Final_1	CDS	302533	303647	.	-	2	ID=CDS:VDAG_01736T0:2;Parent=VDAG_01736T0;gene=VDAG_01736;isoform=VDAG_01736T0;
Supercontig_1.3	VD_VdLs.17_CALLGENES_Final_1	stop_codon	302533	302535	.	-	0	ID=stop_codon:VDAG_01736T0:1;Parent=VDAG_01736T0;gene=VDAG_01736;isoform=VDAG_01736T0;
Supercontig_1.3	VD_VdLs.17_CALLGENES_Final_1	gene	1088417	1090465	.	-	.	ID=VDAG_01966;Name=VDAG_01966
Supercontig_1.3	VD_VdLs.17_CALLGENES_Final_1	mRNA	1088417	1090465	.	-	.	ID=VDAG_01966T0;Parent=VDAG_01966;gene=VDAG_01966;isoform=VDAG_01966T0;
Supercontig_1.3	VD_VdLs.17_CALLGENES_Final_1	start_codon	1090463	1090465	.	-	0	ID=start_codon:VDAG_01966T0:1;Parent=VDAG_01966T0;gene=VDAG_01966;isoform=VDAG_01966T0;
Supercontig_1.3	VD_VdLs.17_CALLGENES_Final_1	exon	1090406	1090465	.	-	.	ID=exon:VDAG_01966T0:1;Parent=VDAG_01966T0;gene=VDAG_01966;isoform=VDAG_01966T0;
Supercontig_1.3	VD_VdLs.17_CALLGENES_Final_1	exon	1090041	1090338	.	-	.	ID=exon:VDAG_01966T0:2;Parent=VDAG_01966T0;gene=VDAG_01966;isoform=VDAG_01966T0;
Supercontig_1.3	VD_VdLs.17_CALLGENES_Final_1	exon	1088822	1089985	.	-	.	ID=exon:VDAG_01966T0:3;Parent=VDAG_01966T0;gene=VDAG_01966;isoform=VDAG_01966T0;
Supercontig_1.3	VD_VdLs.17_CALLGENES_Final_1	exon	1088564	1088733	.	-	.	ID=exon:VDAG_01966T0:4;Parent=VDAG_01966T0;gene=VDAG_01966;isoform=VDAG_01966T0;
Supercontig_1.3	VD_VdLs.17_CALLGENES_Final_1	exon	1088417	1088437	.	-	.	ID=exon:VDAG_01966T0:5;Parent=VDAG_01966T0;gene=VDAG_01966;isoform=VDAG_01966T0;
Supercontig_1.3	VD_VdLs.17_CALLGENES_Final_1	CDS	1090406	1090465	.	-	0	ID=CDS:VDAG_01966T0:1;Parent=VDAG_01966T0;gene=VDAG_01966;isoform=VDAG_01966T0;
Supercontig_1.3	VD_VdLs.17_CALLGENES_Final_1	CDS	1090041	1090338	.	-	0	ID=CDS:VDAG_01966T0:2;Parent=VDAG_01966T0;gene=VDAG_01966;isoform=VDAG_01966T0;
Supercontig_1.3	VD_VdLs.17_CALLGENES_Final_1	CDS	1088822	1089985	.	-	2	ID=CDS:VDAG_01966T0:3;Parent=VDAG_01966T0;gene=VDAG_01966;isoform=VDAG_01966T0;
Supercontig_1.3	VD_VdLs.17_CALLGENES_Final_1	CDS	1088564	1088733	.	-	2	ID=CDS:VDAG_01966T0:4;Parent=VDAG_01966T0;gene=VDAG_01966;isoform=VDAG_01966T0;
Supercontig_1.3	VD_VdLs.17_CALLGENES_Final_1	CDS	1088417	1088437	.	-	0	ID=CDS:VDAG_01966T0:5;Parent=VDAG_01966T0;gene=VDAG_01966;isoform=VDAG_01966T0;
Supercontig_1.3	VD_VdLs.17_CALLGENES_Final_1	stop_codon	1088417	1088419	.	-	0	ID=stop_codon:VDAG_01966T0:1;Parent=VDAG_01966T0;gene=VDAG_01966;isoform=VDAG_01966T0;
Supercontig_1.3	VD_VdLs.17_CALLGENES_Final_1	gene	1751831	1752997	.	+	.	ID=VDAG_02191;Name=VDAG_02191
Supercontig_1.3	VD_VdLs.17_CALLGENES_Final_1	mRNA	1751831	1752997	.	+	.	ID=VDAG_02191T0;Parent=VDAG_02191;gene=VDAG_02191;isoform=VDAG_02191T0;
Supercontig_1.3	VD_VdLs.17_CALLGENES_Final_1	start_codon	1751912	1751914	.	+	0	ID=start_codon:VDAG_02191T0:1;Parent=VDAG_02191T0;gene=VDAG_02191;isoform=VDAG_02191T0;
Supercontig_1.3	VD_VdLs.17_CALLGENES_Final_1	exon	1751831	1752997	.	+	.	ID=exon:VDAG_02191T0:1;Parent=VDAG_02191T0;gene=VDAG_02191;isoform=VDAG_02191T0;
Supercontig_1.3	VD_VdLs.17_CALLGENES_Final_1	CDS	1751831	1752997	.	+	0	ID=CDS:VDAG_02191T0:1;Parent=VDAG_02191T0;gene=VDAG_02191;isoform=VDAG_02191T0;
Supercontig_1.3	VD_VdLs.17_CALLGENES_Final_1	stop_codon	1752995	1752997	.	+	0	ID=stop_codon:VDAG_02191T0:1;Parent=VDAG_02191T0;gene=VDAG_02191;isoform=VDAG_02191T0;
Supercontig_1.3	VD_VdLs.17_CALLGENES_Final_1	gene	1708393	1709984	.	-	.	ID=VDAG_02173;Name=VDAG_02173
Supercontig_1.3	VD_VdLs.17_CALLGENES_Final_1	mRNA	1708393	1709984	.	-	.	ID=VDAG_02173T0;Parent=VDAG_02173;gene=VDAG_02173;isoform=VDAG_02173T0;
Supercontig_1.3	VD_VdLs.17_CALLGENES_Final_1	exon	1709308	1709984	.	-	.	ID=exon:VDAG_02173T0:1;Parent=VDAG_02173T0;gene=VDAG_02173;isoform=VDAG_02173T0;
Supercontig_1.3	VD_VdLs.17_CALLGENES_Final_1	exon	1708393	1709258	.	-	.	ID=exon:VDAG_02173T0:2;Parent=VDAG_02173T0;gene=VDAG_02173;isoform=VDAG_02173T0;
Supercontig_1.3	VD_VdLs.17_CALLGENES_Final_1	five_prime_UTR	1709308	1709984	.	-	.	ID=five_prime_UTR:VDAG_02173T0:1;Parent=VDAG_02173T0;gene=VDAG_02173;isoform=VDAG_02173T0;
Supercontig_1.3	VD_VdLs.17_CALLGENES_Final_1	five_prime_UTR	1709242	1709258	.	-	.	ID=five_prime_UTR:VDAG_02173T0:2;Parent=VDAG_02173T0;gene=VDAG_02173;isoform=VDAG_02173T0;
Supercontig_1.3	VD_VdLs.17_CALLGENES_Final_1	start_codon	1709239	1709241	.	-	0	ID=start_codon:VDAG_02173T0:1;Parent=VDAG_02173T0;gene=VDAG_02173;isoform=VDAG_02173T0;
Supercontig_1.3	VD_VdLs.17_CALLGENES_Final_1	CDS	1708393	1709241	.	-	0	ID=CDS:VDAG_02173T0:1;Parent=VDAG_02173T0;gene=VDAG_02173;isoform=VDAG_02173T0;
Supercontig_1.3	VD_VdLs.17_CALLGENES_Final_1	stop_codon	1708645	1708647	.	-	0	ID=stop_codon:VDAG_02173T0:1;Parent=VDAG_02173T0;gene=VDAG_02173;isoform=VDAG_02173T0;
Supercontig_1.3	VD_VdLs.17_CALLGENES_Final_1	gene	1617193	1618239	.	+	.	ID=VDAG_02145;Name=VDAG_02145
Supercontig_1.3	VD_VdLs.17_CALLGENES_Final_1	mRNA	1617193	1618239	.	+	.	ID=VDAG_02145T0;Parent=VDAG_02145;gene=VDAG_02145;isoform=VDAG_02145T0;
Supercontig_1.3	VD_VdLs.17_CALLGENES_Final_1	start_codon	1617193	1617195	.	+	0	ID=start_codon:VDAG_02145T0:1;Parent=VDAG_02145T0;gene=VDAG_02145;isoform=VDAG_02145T0;
Supercontig_1.3	VD_VdLs.17_CALLGENES_Final_1	exon	1617193	1617527	.	+	.	ID=exon:VDAG_02145T0:1;Parent=VDAG_02145T0;gene=VDAG_02145;isoform=VDAG_02145T0;
Supercontig_1.3	VD_VdLs.17_CALLGENES_Final_1	exon	1617580	1618239	.	+	.	ID=exon:VDAG_02145T0:2;Parent=VDAG_02145T0;gene=VDAG_02145;isoform=VDAG_02145T0;
Supercontig_1.3	VD_VdLs.17_CALLGENES_Final_1	CDS	1617193	1617527	.	+	0	ID=CDS:VDAG_02145T0:1;Parent=VDAG_02145T0;gene=VDAG_02145;isoform=VDAG_02145T0;
Supercontig_1.3	VD_VdLs.17_CALLGENES_Final_1	CDS	1617580	1618239	.	+	1	ID=CDS:VDAG_02145T0:2;Parent=VDAG_02145T0;gene=VDAG_02145;isoform=VDAG_02145T0;
Supercontig_1.3	VD_VdLs.17_CALLGENES_Final_1	stop_codon	1618214	1618216	.	+	0	ID=stop_codon:VDAG_02145T0:1;Parent=VDAG_02145T0;gene=VDAG_02145;isoform=VDAG_02145T0;
Supercontig_1.3	VD_VdLs.17_CALLGENES_Final_1	gene	276564	278177	.	-	.	ID=VDAG_01723;Name=VDAG_01723
Supercontig_1.3	VD_VdLs.17_CALLGENES_Final_1	mRNA	276564	278120	.	-	.	ID=VDAG_01723T0;Parent=VDAG_01723;gene=VDAG_01723;isoform=VDAG_01723T0;
Supercontig_1.3	VD_VdLs.17_CALLGENES_Final_1	start_codon	278118	278120	.	-	0	ID=start_codon:VDAG_01723T0:1;Parent=VDAG_01723T0;gene=VDAG_01723;isoform=VDAG_01723T0;
Supercontig_1.3	VD_VdLs.17_CALLGENES_Final_1	exon	277259	278177	.	-	.	ID=exon:VDAG_01723T0:1;Parent=VDAG_01723T0 1;gene=VDAG_01723;isoform=VDAG_01723T0;
Supercontig_1.3	VD_VdLs.17_CALLGENES_Final_1	exon	276564	277168	.	-	.	ID=exon:VDAG_01723T0:2;Parent=VDAG_01723T0;gene=VDAG_01723;isoform=VDAG_01723T0;
Supercontig_1.3	VD_VdLs.17_CALLGENES_Final_1	CDS	277259	278177	.	-	0	ID=CDS:VDAG_01723T0:1;Parent=VDAG_01723T0;gene=VDAG_01723;isoform=VDAG_01723T0;
Supercontig_1.3	VD_VdLs.17_CALLGENES_Final_1	CDS	276564	277168	.	-	2	ID=CDS:VDAG_01723T0:2;Parent=VDAG_01723T0;gene=VDAG_01723;isoform=VDAG_01723T0;
Supercontig_1.3	VD_VdLs.17_CALLGENES_Final_1	stop_codon	276564	276566	.	-	0	ID=stop_codon:VDAG_01723T0:1;Parent=VDAG_01723T0;gene=VDAG_01723;isoform=VDAG_01723T0;
Supercontig_1.3	VD_VdLs.17_CALLGENES_Final_1	gene	1044574	1047143	.	-	.	ID=VDAG_01949;Name=VDAG_01949
Supercontig_1.3	VD_VdLs.17_CALLGENES_Final_1	mRNA	1044574	1047143	.	-	.	ID=VDAG_01949T0;Parent=VDAG_01949;gene=VDAG_01949;isoform=VDAG_01949T0;
Supercontig_1.3	VD_VdLs.17_CALLGENES_Final_1	start_codon	1047141	1047143	.	-	0	ID=start_codon:VDAG_01949T0:1;Parent=VDAG_01949T0;gene=VDAG_01949;isoform=VDAG_01949T0;
Supercontig_1.3	VD_VdLs.17_CALLGENES_Final_1	exon	1047050	1047143	.	-	.	ID=exon:VDAG_01949T0:1;Parent=VDAG_01949T0 1;gene=VDAG_01949;isoform=VDAG_01949T0;
Supercontig_1.3	VD_VdLs.17_CALLGENES_Final_1	exon	1044574	1046942	.	-	.	ID=exon:VDAG_01949T0:2;Parent=VDAG_01949T0;gene=VDAG_01949;isoform=VDAG_01949T0;
Supercontig_1.3	VD_VdLs.17_CALLGENES_Final_1	CDS	1047050	1047143	.	-	0	ID=CDS:VDAG_01949T0:1;Parent=VDAG_01949T0;gene=VDAG_01949;isoform=VDAG_01949T0;
Supercontig_1.3	VD_VdLs.17_CALLGENES_Final_1	CDS	1044574	1046942	.	-	2	ID=CDS:VDAG_01949T0:2;Parent=VDAG_01949T0;gene=VDAG_01949;isoform=VDAG_01949T0;
Supercontig_1.3	VD_VdLs.17_CALLGENES_Final_1	stop_codon	1044574	1044576	.	-	0	ID=stop_codon:VDAG_01949T0:1;Parent=VDAG_01949T0;gene=VDAG_01949;isoform=VDAG_01949T0;
Supercontig_1.3	VD_VdLs.17_CALLGENES_Final_1	gene	1675597	1676633	.	+	.	ID=VDAG_02165;Name=VDAG_02165
Supercontig_1.3	VD_VdLs.17_CALLGENES_Final_1	mRNA	1675597	1676633	.	+	.	ID=VDAG_02165T0;Parent=VDAG_02165;gene=VDAG_02165;isoform=VDAG_02165T0;
Supercontig_1.3	VD_VdLs.17_CALLGENES_Final_1	start_codon	1675597	1675599	.	+	0	ID=start_codon:VDAG_02165T0:1;Parent=VDAG_02165T0;gene=VDAG_02165;isoform=VDAG_02165T0;
Supercontig_1.3	VD_VdLs.17_CALLGENES_Final_1	exon	1675597	1675974	.	+	.	ID=exon:VDAG_02165T0:1;Parent=VDAG_02165T0;gene=VDAG_02165;isoform=VDAG_02165T0;
Supercontig_1.3	VD_VdLs.17_CALLGENES_Final_1	exon	1676052	1676633	.	+	.	ID=exon:VDAG_02165T0:2;Parent=VDAG_02165T0;gene=VDAG_02165;isoform=VDAG_02165T0;
Supercontig_1.3	VD_VdLs.17_CALLGENES_Final_1	CDS	1675597	1675974	.	+	0	ID=CDS:VDAG_02165T0:1;Parent=VDAG_02165T0;gene=VDAG_02165;isoform=VDAG_02165T0;
Supercontig_1.3	VD_VdLs.17_CALLGENES_Final_1	CDS	1676052	1676633	.	+	0	ID=CDS:VDAG_02165T0:2;Parent=VDAG_02165T0;gene=VDAG_02165;isoform=VDAG_02165T0;
Supercontig_1.3	VD_VdLs.17_CALLGENES_Final_1	stop_codon	1676631	1676633	.	+	0	ID=stop_codon:VDAG_02165T0:1;Parent=VDAG_02165T0;gene=VDAG_02165;isoform=VDAG_02165T0;
Supercontig_1.3	VD_VdLs.17_CALLGENES_Final_1	gene	521291	522019	.	-	.	ID=VDAG_01788;Name=VDAG_01788
Supercontig_1.3	VD_VdLs.17_CALLGENES_Final_1	mRNA	521291	521972	.	-	.	ID=VDAG_01788T0;Parent=VDAG_01788;gene=VDAG_01788;isoform=VDAG_01788T0;
Supercontig_1.3	VD_VdLs.17_CALLGENES_Final_1	start_codon	521970	521972	.	-	0	ID=start_codon:VDAG_01788T0:1;Parent=VDAG_01788T0;gene=VDAG_01788;isoform=VDAG_01788T0;
Supercontig_1.3	VD_VdLs.17_CALLGENES_Final_1	exon	521883	522019	.	-	.	ID=exon:VDAG_01788T0:1;Parent=VDAG_01788T0;gene=VDAG_01788;isoform=VDAG_01788T0;
Supercontig_1.3	VD_VdLs.17_CALLGENES_Final_1	exon	521675	521753	.	-	.	ID=exon:VDAG_01788T0:2;Parent=VDAG_01788T0;gene=VDAG_01788;isoform=VDAG_01788T0;
Supercontig_1.3	VD_VdLs.17_CALLGENES_Final_1	exon	521291	521586	.	-	.	ID=exon:VDAG_01788T0:3;Parent=VDAG_01788T0;gene=VDAG_01788;isoform=VDAG_01788T0;
Supercontig_1.3	VD_VdLs.17_CALLGENES_Final_1	CDS	521883	522019	.	-	0	ID=CDS:VDAG_01788T0:1;Parent=VDAG_01788T0;gene=VDAG_01788;isoform=VDAG_01788T0;
Supercontig_1.3	VD_VdLs.17_CALLGENES_Final_1	CDS	521675	521753	.	-	0	ID=CDS:VDAG_01788T0:2;Parent=VDAG_01788T0;gene=VDAG_01788;isoform=VDAG_01788T0;
Supercontig_1.3	VD_VdLs.17_CALLGENES_Final_1	CDS	521291	521586	.	-	2	ID=CDS:VDAG_01788T0:3;Parent=VDAG_01788T0;gene=VDAG_01788;isoform=VDAG_01788T0;
Supercontig_1.3	VD_VdLs.17_CALLGENES_Final_1	stop_codon	521291	521293	.	-	0	ID=stop_codon:VDAG_01788T0:1;Parent=VDAG_01788T0;gene=VDAG_01788;isoform=VDAG_01788T0;
Supercontig_1.3	VD_VdLs.17_CALLGENES_Final_1	gene	1093943	1095677	.	+	.	ID=VDAG_01969;Name=VDAG_01969
Supercontig_1.3	VD_VdLs.17_CALLGENES_Final_1	mRNA	1093943	1095677	.	+	.	ID=VDAG_01969T0;Parent=VDAG_01969;gene=VDAG_01969;isoform=VDAG_01969T0;
Supercontig_1.3	VD_VdLs.17_CALLGENES_Final_1	start_codon	1093943	1093945	.	+	0	ID=start_codon:VDAG_01969T0:1;Parent=VDAG_01969T0;gene=VDAG_01969;isoform=VDAG_01969T0;
Supercontig_1.3	VD_VdLs.17_CALLGENES_Final_1	exon	1093943	1094105	.	+	.	ID=exon:VDAG_01969T0:1;Parent=VDAG_01969T0;gene=VDAG_01969;isoform=VDAG_01969T0;
Supercontig_1.3	VD_VdLs.17_CALLGENES_Final_1	exon	1094164	1094414	.	+	.	ID=exon:VDAG_01969T0:2;Parent=VDAG_01969T0;gene=VDAG_01969;isoform=VDAG_01969T0;
Supercontig_1.3	VD_VdLs.17_CALLGENES_Final_1	exon	1094474	1094507	.	+	.	ID=exon:VDAG_01969T0:3;Parent=VDAG_01969T0;gene=VDAG_01969;isoform=VDAG_01969T0;
Supercontig_1.3	VD_VdLs.17_CALLGENES_Final_1	exon	1094561	1095467	.	+	.	ID=exon:VDAG_01969T0:4;Parent=VDAG_01969T0;gene=VDAG_01969;isoform=VDAG_01969T0;
Supercontig_1.3	VD_VdLs.17_CALLGENES_Final_1	exon	1095536	1095677	.	+	.	ID=exon:VDAG_01969T0:5;Parent=VDAG_01969T0;gene=VDAG_01969;isoform=VDAG_01969T0;
Supercontig_1.3	VD_VdLs.17_CALLGENES_Final_1	CDS	1093943	1094105	.	+	0	ID=CDS:VDAG_01969T0:1;Parent=VDAG_01969T0;gene=VDAG_01969;isoform=VDAG_01969T0;
Supercontig_1.3	VD_VdLs.17_CALLGENES_Final_1	CDS	1094164	1094414	.	+	2	ID=CDS:VDAG_01969T0:2;Parent=VDAG_01969T0;gene=VDAG_01969;isoform=VDAG_01969T0;
Supercontig_1.3	VD_VdLs.17_CALLGENES_Final_1	CDS	1094474	1094507	.	+	0	ID=CDS:VDAG_01969T0:3;Parent=VDAG_01969T0;gene=VDAG_01969;isoform=VDAG_01969T0;
Supercontig_1.3	VD_VdLs.17_CALLGENES_Final_1	CDS	1094561	1095467	.	+	2	ID=CDS:VDAG_01969T0:4;Parent=VDAG_01969T0;gene=VDAG_01969;isoform=VDAG_01969T0;
Supercontig_1.3	VD_VdLs.17_CALLGENES_Final_1	CDS	1095536	1095677	.	+	1	ID=CDS:VDAG_01969T0:5;Parent=VDAG_01969T0;gene=VDAG_01969;isoform=VDAG_01969T0;
Supercontig_1.3	VD_VdLs.17_CALLGENES_Final_1	stop_codon	1095675	1095677	.	+	0	ID=stop_codon:VDAG_01969T0:1;Parent=VDAG_01969T0;gene=VDAG_01969;isoform=VDAG_01969T0;
Supercontig_1.3	VD_VdLs.17_CALLGENES_Final_1	gene	770350	771307	.	-	.	ID=VDAG_01865;Name=VDAG_01865
Supercontig_1.3	VD_VdLs.17_CALLGENES_Final_1	mRNA	770375	771307	.	-	.	ID=VDAG_01865T0;Parent=VDAG_01865;gene=VDAG_01865;isoform=VDAG_01865T0;
Supercontig_1.3	VD_VdLs.17_CALLGENES_Final_1	start_codon	771305	771307	.	-	0	ID=start_codon:VDAG_01865T0:1;Parent=VDAG_01865T0;gene=VDAG_01865;isoform=VDAG_01865T0;
Supercontig_1.3	VD_VdLs.17_CALLGENES_Final_1	exon	770350	771307	.	-	.	ID=exon:VDAG_01865T0:1;Parent=VDAG_01865T0;gene=VDAG_01865;isoform=VDAG_01865T0;
Supercontig_1.3	VD_VdLs.17_CALLGENES_Final_1	CDS	770350	771307	.	-	0	ID=CDS:VDAG_01865T0:1;Parent=VDAG_01865T0;gene=VDAG_01865;isoform=VDAG_01865T0;
Supercontig_1.3	VD_VdLs.17_CALLGENES_Final_1	stop_codon	770375	770377	.	-	0	ID=stop_codon:VDAG_01865T0:1;Parent=VDAG_01865T0;gene=VDAG_01865;isoform=VDAG_01865T0;
Supercontig_1.3	VD_VdLs.17_CALLGENES_Final_1	gene	162696	164829	.	-	.	ID=VDAG_01694;Name=VDAG_01694
Supercontig_1.3	VD_VdLs.17_CALLGENES_Final_1	mRNA	162696	163880	.	-	.	ID=VDAG_01694T0;Parent=VDAG_01694;gene=VDAG_01694;isoform=VDAG_01694T0;
Supercontig_1.3	VD_VdLs.17_CALLGENES_Final_1	start_codon	163878	163880	.	-	0	ID=start_codon:VDAG_01694T0:1;Parent=VDAG_01694T0;gene=VDAG_01694;isoform=VDAG_01694T0;
Supercontig_1.3	VD_VdLs.17_CALLGENES_Final_1	exon	164515	164829	.	-	.	ID=exon:VDAG_01694T0:1;Parent=VDAG_01694T0;gene=VDAG_01694;isoform=VDAG_01694T0;
Supercontig_1.3	VD_VdLs.17_CALLGENES_Final_1	exon	163433	163997	.	-	.	ID=exon:VDAG_01694T0:1;Parent=VDAG_01694T0;gene=VDAG_01694;isoform=VDAG_01694T0;
Supercontig_1.3	VD_VdLs.17_CALLGENES_Final_1	exon	162863	163372	.	-	.	ID=exon:VDAG_01694T0:2;Parent=VDAG_01694T0;gene=VDAG_01694;isoform=VDAG_01694T0;
Supercontig_1.3	VD_VdLs.17_CALLGENES_Final_1	exon	162696	162748	.	-	.	ID=exon:VDAG_01694T0:3;Parent=VDAG_01694T0;gene=VDAG_01694;isoform=VDAG_01694T0;
Supercontig_1.3	VD_VdLs.17_CALLGENES_Final_1	CDS	164515	164829	.	-	0	ID=CDS:VDAG_01694T0:1;Parent=VDAG_01694T0;gene=VDAG_01694;isoform=VDAG_01694T0;
Supercontig_1.3	VD_VdLs.17_CALLGENES_Final_1	CDS	163433	163997	.	-	0	ID=CDS:VDAG_01694T0:1;Parent=VDAG_01694T0;gene=VDAG_01694;isoform=VDAG_01694T0;
Supercontig_1.3	VD_VdLs.17_CALLGENES_Final_1	CDS	162863	163372	.	-	2	ID=CDS:VDAG_01694T0:2;Parent=VDAG_01694T0;gene=VDAG_01694;isoform=VDAG_01694T0;
Supercontig_1.3	VD_VdLs.17_CALLGENES_Final_1	CDS	162696	162748	.	-	2	ID=CDS:VDAG_01694T0:3;Parent=VDAG_01694T0;gene=VDAG_01694;isoform=VDAG_01694T0;
Supercontig_1.3	VD_VdLs.17_CALLGENES_Final_1	stop_codon	162696	162698	.	-	0	ID=stop_codon:VDAG_01694T0:1;Parent=VDAG_01694T0;gene=VDAG_01694;isoform=VDAG_01694T0;
Supercontig_1.3	VD_VdLs.17_CALLGENES_Final_1	gene	1432894	1434070	.	+	.	ID=VDAG_02083;Name=VDAG_02083
Supercontig_1.3	VD_VdLs.17_CALLGENES_Final_1	mRNA	1432894	1434070	.	+	.	ID=VDAG_02083T0;Parent=VDAG_02083;gene=VDAG_02083;isoform=VDAG_02083T0;
Supercontig_1.3	VD_VdLs.17_CALLGENES_Final_1	start_codon	1432894	1432896	.	+	0	ID=start_codon:VDAG_02083T0:1;Parent=VDAG_02083T0;gene=VDAG_02083;isoform=VDAG_02083T0;
Supercontig_1.3	VD_VdLs.17_CALLGENES_Final_1	exon	1432894	1433024	.	+	.	ID=exon:VDAG_02083T0:1;Parent=VDAG_02083T0;gene=VDAG_02083;isoform=VDAG_02083T0;
Supercontig_1.3	VD_VdLs.17_CALLGENES_Final_1	exon	1433085	1433640	.	+	.	ID=exon:VDAG_02083T0:2;Parent=VDAG_02083T0;gene=VDAG_02083;isoform=VDAG_02083T0;
Supercontig_1.3	VD_VdLs.17_CALLGENES_Final_1	exon	1433699	1434070	.	+	.	ID=exon:VDAG_02083T0:3;Parent=VDAG_02083T0;gene=VDAG_02083;isoform=VDAG_02083T0;
Supercontig_1.3	VD_VdLs.17_CALLGENES_Final_1	CDS	1432894	1433024	.	+	0	ID=CDS:VDAG_02083T0:1;Parent=VDAG_02083T0;gene=VDAG_02083;isoform=VDAG_02083T0;
Supercontig_1.3	VD_VdLs.17_CALLGENES_Final_1	CDS	1433085	1433640	.	+	1	ID=CDS:VDAG_02083T0:2;Parent=VDAG_02083T0;gene=VDAG_02083;isoform=VDAG_02083T0;
Supercontig_1.3	VD_VdLs.17_CALLGENES_Final_1	CDS	1433699	1434070	.	+	0	ID=CDS:VDAG_02083T0:3;Parent=VDAG_02083T0;gene=VDAG_02083;isoform=VDAG_02083T0;
Supercontig_1.3	VD_VdLs.17_CALLGENES_Final_1	stop_codon	1434068	1434070	.	+	0	ID=stop_codon:VDAG_02083T0:1;Parent=VDAG_02083T0;gene=VDAG_02083;isoform=VDAG_02083T0;
Supercontig_1.3	VD_VdLs.17_CALLGENES_Final_1	gene	702470	703960	.	+	.	ID=VDAG_01848;Name=VDAG_01848
Supercontig_1.3	VD_VdLs.17_CALLGENES_Final_1	mRNA	702470	703960	.	+	.	ID=VDAG_01848T0;Parent=VDAG_01848;gene=VDAG_01848;isoform=VDAG_01848T0;
Supercontig_1.3	VD_VdLs.17_CALLGENES_Final_1	start_codon	702470	702472	.	+	0	ID=start_codon:VDAG_01848T0:1;Parent=VDAG_01848T0;gene=VDAG_01848;isoform=VDAG_01848T0;
Supercontig_1.3	VD_VdLs.17_CALLGENES_Final_1	exon	702470	702736	.	+	.	ID=exon:VDAG_01848T0:1;Parent=VDAG_01848T0;gene=VDAG_01848;isoform=VDAG_01848T0;
Supercontig_1.3	VD_VdLs.17_CALLGENES_Final_1	exon	702810	703261	.	+	.	ID=exon:VDAG_01848T0:2;Parent=VDAG_01848T0;gene=VDAG_01848;isoform=VDAG_01848T0;
Supercontig_1.3	VD_VdLs.17_CALLGENES_Final_1	exon	703342	703960	.	+	.	ID=exon:VDAG_01848T0:3;Parent=VDAG_01848T0;gene=VDAG_01848;isoform=VDAG_01848T0;
Supercontig_1.3	VD_VdLs.17_CALLGENES_Final_1	CDS	702470	702736	.	+	0	ID=CDS:VDAG_01848T0:1;Parent=VDAG_01848T0;gene=VDAG_01848;isoform=VDAG_01848T0;
Supercontig_1.3	VD_VdLs.17_CALLGENES_Final_1	CDS	702810	703261	.	+	0	ID=CDS:VDAG_01848T0:2;Parent=VDAG_01848T0;gene=VDAG_01848;isoform=VDAG_01848T0;
Supercontig_1.3	VD_VdLs.17_CALLGENES_Final_1	CDS	703342	703699	.	+	1	ID=CDS:VDAG_01848T0:3;Parent=VDAG_01848T0;gene=VDAG_01848;isoform=VDAG_01848T0;
Supercontig_1.3	VD_VdLs.17_CALLGENES_Final_1	stop_codon	703697	703699	.	+	0	ID=stop_codon:VDAG_01848T0:1;Parent=VDAG_01848T0;gene=VDAG_01848;isoform=VDAG_01848T0;
Supercontig_1.3	VD_VdLs.17_CALLGENES_Final_1	three_prime_UTR	703700	703960	.	+	.	ID=three_prime_UTR:VDAG_01848T0:1;Parent=VDAG_01848T0;gene=VDAG_01848;isoform=VDAG_01848T0;
Supercontig_1.3	VD_VdLs.17_CALLGENES_Final_1	gene	1719218	1720747	.	-	.	ID=VDAG_02177;Name=VDAG_02177
Supercontig_1.3	VD_VdLs.17_CALLGENES_Final_1	mRNA	1719218	1720747	.	-	.	ID=VDAG_02177T0;Parent=VDAG_02177;gene=VDAG_02177;isoform=VDAG_02177T0;
Supercontig_1.3	VD_VdLs.17_CALLGENES_Final_1	start_codon	1720745	1720747	.	-	0	ID=start_codon:VDAG_02177T0:1;Parent=VDAG_02177T0;gene=VDAG_02177;isoform=VDAG_02177T0;
Supercontig_1.3	VD_VdLs.17_CALLGENES_Final_1	exon	1719218	1720747	.	-	.	ID=exon:VDAG_02177T0:1;Parent=VDAG_02177T0;gene=VDAG_02177;isoform=VDAG_02177T0;
Supercontig_1.3	VD_VdLs.17_CALLGENES_Final_1	CDS	1719218	1720747	.	-	0	ID=CDS:VDAG_02177T0:1;Parent=VDAG_02177T0;gene=VDAG_02177;isoform=VDAG_02177T0;
Supercontig_1.3	VD_VdLs.17_CALLGENES_Final_1	stop_codon	1719218	1719220	.	-	0	ID=stop_codon:VDAG_02177T0:1;Parent=VDAG_02177T0;gene=VDAG_02177;isoform=VDAG_02177T0;
Supercontig_1.3	VD_VdLs.17_CALLGENES_Final_1	gene	1926067	1926884	.	-	.	ID=VDAG_02254;Name=VDAG_02254
Supercontig_1.3	VD_VdLs.17_CALLGENES_Final_1	mRNA	1926080	1926884	.	-	.	ID=VDAG_02254T0;Parent=VDAG_02254;gene=VDAG_02254;isoform=VDAG_02254T0;
Supercontig_1.3	VD_VdLs.17_CALLGENES_Final_1	start_codon	1926882	1926884	.	-	0	ID=start_codon:VDAG_02254T0:1;Parent=VDAG_02254T0;gene=VDAG_02254;isoform=VDAG_02254T0;
Supercontig_1.3	VD_VdLs.17_CALLGENES_Final_1	exon	1926710	1926884	.	-	.	ID=exon:VDAG_02254T0:1;Parent=VDAG_02254T0;gene=VDAG_02254;isoform=VDAG_02254T0;
Supercontig_1.3	VD_VdLs.17_CALLGENES_Final_1	exon	1926522	1926641	.	-	.	ID=exon:VDAG_02254T0:2;Parent=VDAG_02254T0;gene=VDAG_02254;isoform=VDAG_02254T0;
Supercontig_1.3	VD_VdLs.17_CALLGENES_Final_1	exon	1926265	1926459	.	-	.	ID=exon:VDAG_02254T0:3;Parent=VDAG_02254T0;gene=VDAG_02254;isoform=VDAG_02254T0;
Supercontig_1.3	VD_VdLs.17_CALLGENES_Final_1	exon	1926067	1926174	.	-	.	ID=exon:VDAG_02254T0:4;Parent=VDAG_02254T0;gene=VDAG_02254;isoform=VDAG_02254T0;
Supercontig_1.3	VD_VdLs.17_CALLGENES_Final_1	CDS	1926710	1926884	.	-	0	ID=CDS:VDAG_02254T0:1;Parent=VDAG_02254T0;gene=VDAG_02254;isoform=VDAG_02254T0;
Supercontig_1.3	VD_VdLs.17_CALLGENES_Final_1	CDS	1926522	1926641	.	-	2	ID=CDS:VDAG_02254T0:2;Parent=VDAG_02254T0;gene=VDAG_02254;isoform=VDAG_02254T0;
Supercontig_1.3	VD_VdLs.17_CALLGENES_Final_1	CDS	1926265	1926459	.	-	2	ID=CDS:VDAG_02254T0:3;Parent=VDAG_02254T0;gene=VDAG_02254;isoform=VDAG_02254T0;
Supercontig_1.3	VD_VdLs.17_CALLGENES_Final_1	CDS	1926067	1926174	.	-	2	ID=CDS:VDAG_02254T0:4;Parent=VDAG_02254T0;gene=VDAG_02254;isoform=VDAG_02254T0;
Supercontig_1.3	VD_VdLs.17_CALLGENES_Final_1	stop_codon	1926080	1926082	.	-	0	ID=stop_codon:VDAG_02254T0:1;Parent=VDAG_02254T0;gene=VDAG_02254;isoform=VDAG_02254T0;
Supercontig_1.3	VD_VdLs.17_CALLGENES_Final_1	gene	1528715	1529880	.	-	.	ID=VDAG_02114;Name=VDAG_02114
Supercontig_1.3	VD_VdLs.17_CALLGENES_Final_1	mRNA	1528715	1529880	.	-	.	ID=VDAG_02114T0;Parent=VDAG_02114;gene=VDAG_02114;isoform=VDAG_02114T0;
Supercontig_1.3	VD_VdLs.17_CALLGENES_Final_1	start_codon	1529878	1529880	.	-	0	ID=start_codon:VDAG_02114T0:1;Parent=VDAG_02114T0;gene=VDAG_02114;isoform=VDAG_02114T0;
Supercontig_1.3	VD_VdLs.17_CALLGENES_Final_1	exon	1529721	1529880	.	-	.	ID=exon:VDAG_02114T0:1;Parent=VDAG_02114T0;gene=VDAG_02114;isoform=VDAG_02114T0;
Supercontig_1.3	VD_VdLs.17_CALLGENES_Final_1	exon	1529286	1529555	.	-	.	ID=exon:VDAG_02114T0:2;Parent=VDAG_02114T0;gene=VDAG_02114;isoform=VDAG_02114T0;
Supercontig_1.3	VD_VdLs.17_CALLGENES_Final_1	exon	1528715	1529229	.	-	.	ID=exon:VDAG_02114T0:3;Parent=VDAG_02114T0;gene=VDAG_02114;isoform=VDAG_02114T0;
Supercontig_1.3	VD_VdLs.17_CALLGENES_Final_1	CDS	1529721	1529880	.	-	0	ID=CDS:VDAG_02114T0:1;Parent=VDAG_02114T0;gene=VDAG_02114;isoform=VDAG_02114T0;
Supercontig_1.3	VD_VdLs.17_CALLGENES_Final_1	CDS	1529286	1529555	.	-	2	ID=CDS:VDAG_02114T0:2;Parent=VDAG_02114T0;gene=VDAG_02114;isoform=VDAG_02114T0;
Supercontig_1.3	VD_VdLs.17_CALLGENES_Final_1	CDS	1528715	1529229	.	-	2	ID=CDS:VDAG_02114T0:3;Parent=VDAG_02114T0;gene=VDAG_02114;isoform=VDAG_02114T0;
Supercontig_1.3	VD_VdLs.17_CALLGENES_Final_1	stop_codon	1528715	1528717	.	-	0	ID=stop_codon:VDAG_02114T0:1;Parent=VDAG_02114T0;gene=VDAG_02114;isoform=VDAG_02114T0;
Supercontig_1.3	VD_VdLs.17_CALLGENES_Final_1	gene	817281	818922	.	-	.	ID=VDAG_01879;Name=VDAG_01879
Supercontig_1.3	VD_VdLs.17_CALLGENES_Final_1	mRNA	817281	818922	.	-	.	ID=VDAG_01879T0;Parent=VDAG_01879;gene=VDAG_01879;isoform=VDAG_01879T0;
Supercontig_1.3	VD_VdLs.17_CALLGENES_Final_1	start_codon	818920	818922	.	-	0	ID=start_codon:VDAG_01879T0:1;Parent=VDAG_01879T0;gene=VDAG_01879;isoform=VDAG_01879T0;
Supercontig_1.3	VD_VdLs.17_CALLGENES_Final_1	exon	818648	818922	.	-	.	ID=exon:VDAG_01879T0:1;Parent=VDAG_01879T0;gene=VDAG_01879;isoform=VDAG_01879T0;
Supercontig_1.3	VD_VdLs.17_CALLGENES_Final_1	exon	818159	818505	.	-	.	ID=exon:VDAG_01879T0:2;Parent=VDAG_01879T0;gene=VDAG_01879;isoform=VDAG_01879T0;
Supercontig_1.3	VD_VdLs.17_CALLGENES_Final_1	exon	817281	817873	.	-	.	ID=exon:VDAG_01879T0:3;Parent=VDAG_01879T0;gene=VDAG_01879;isoform=VDAG_01879T0;
Supercontig_1.3	VD_VdLs.17_CALLGENES_Final_1	CDS	818648	818922	.	-	0	ID=CDS:VDAG_01879T0:1;Parent=VDAG_01879T0;gene=VDAG_01879;isoform=VDAG_01879T0;
Supercontig_1.3	VD_VdLs.17_CALLGENES_Final_1	CDS	818159	818505	.	-	1	ID=CDS:VDAG_01879T0:2;Parent=VDAG_01879T0;gene=VDAG_01879;isoform=VDAG_01879T0;
Supercontig_1.3	VD_VdLs.17_CALLGENES_Final_1	CDS	817281	817873	.	-	2	ID=CDS:VDAG_01879T0:3;Parent=VDAG_01879T0;gene=VDAG_01879;isoform=VDAG_01879T0;
Supercontig_1.3	VD_VdLs.17_CALLGENES_Final_1	stop_codon	817281	817283	.	-	0	ID=stop_codon:VDAG_01879T0:1;Parent=VDAG_01879T0;gene=VDAG_01879;isoform=VDAG_01879T0;
Supercontig_1.3	VD_VdLs.17_CALLGENES_Final_1	gene	2178900	2182725	.	-	.	ID=VDAG_02335;Name=VDAG_02335
Supercontig_1.3	VD_VdLs.17_CALLGENES_Final_1	mRNA	2178900	2182725	.	-	.	ID=VDAG_02335T0;Parent=VDAG_02335;gene=VDAG_02335;isoform=VDAG_02335T0;
Supercontig_1.3	VD_VdLs.17_CALLGENES_Final_1	start_codon	2182723	2182725	.	-	0	ID=start_codon:VDAG_02335T0:1;Parent=VDAG_02335T0;gene=VDAG_02335;isoform=VDAG_02335T0;
Supercontig_1.3	VD_VdLs.17_CALLGENES_Final_1	exon	2182695	2182725	.	-	.	ID=exon:VDAG_02335T0:1;Parent=VDAG_02335T0;gene=VDAG_02335;isoform=VDAG_02335T0;
Supercontig_1.3	VD_VdLs.17_CALLGENES_Final_1	exon	2182177	2182591	.	-	.	ID=exon:VDAG_02335T0:2;Parent=VDAG_02335T0;gene=VDAG_02335;isoform=VDAG_02335T0;
Supercontig_1.3	VD_VdLs.17_CALLGENES_Final_1	exon	2181507	2182100	.	-	.	ID=exon:VDAG_02335T0:3;Parent=VDAG_02335T0;gene=VDAG_02335;isoform=VDAG_02335T0;
Supercontig_1.3	VD_VdLs.17_CALLGENES_Final_1	exon	2180987	2181433	.	-	.	ID=exon:VDAG_02335T0:4;Parent=VDAG_02335T0;gene=VDAG_02335;isoform=VDAG_02335T0;
Supercontig_1.3	VD_VdLs.17_CALLGENES_Final_1	exon	2180305	2180912	.	-	.	ID=exon:VDAG_02335T0:5;Parent=VDAG_02335T0;gene=VDAG_02335;isoform=VDAG_02335T0;
Supercontig_1.3	VD_VdLs.17_CALLGENES_Final_1	exon	2179996	2180242	.	-	.	ID=exon:VDAG_02335T0:6;Parent=VDAG_02335T0;gene=VDAG_02335;isoform=VDAG_02335T0;
Supercontig_1.3	VD_VdLs.17_CALLGENES_Final_1	exon	2179908	2179941	.	-	.	ID=exon:VDAG_02335T0:7;Parent=VDAG_02335T0;gene=VDAG_02335;isoform=VDAG_02335T0;
Supercontig_1.3	VD_VdLs.17_CALLGENES_Final_1	exon	2178900	2179856	.	-	.	ID=exon:VDAG_02335T0:8;Parent=VDAG_02335T0;gene=VDAG_02335;isoform=VDAG_02335T0;
Supercontig_1.3	VD_VdLs.17_CALLGENES_Final_1	CDS	2182695	2182725	.	-	0	ID=CDS:VDAG_02335T0:1;Parent=VDAG_02335T0;gene=VDAG_02335;isoform=VDAG_02335T0;
Supercontig_1.3	VD_VdLs.17_CALLGENES_Final_1	CDS	2182177	2182591	.	-	2	ID=CDS:VDAG_02335T0:2;Parent=VDAG_02335T0;gene=VDAG_02335;isoform=VDAG_02335T0;
Supercontig_1.3	VD_VdLs.17_CALLGENES_Final_1	CDS	2181507	2182100	.	-	1	ID=CDS:VDAG_02335T0:3;Parent=VDAG_02335T0;gene=VDAG_02335;isoform=VDAG_02335T0;
Supercontig_1.3	VD_VdLs.17_CALLGENES_Final_1	CDS	2180987	2181433	.	-	1	ID=CDS:VDAG_02335T0:4;Parent=VDAG_02335T0;gene=VDAG_02335;isoform=VDAG_02335T0;
Supercontig_1.3	VD_VdLs.17_CALLGENES_Final_1	CDS	2180305	2180912	.	-	1	ID=CDS:VDAG_02335T0:5;Parent=VDAG_02335T0;gene=VDAG_02335;isoform=VDAG_02335T0;
Supercontig_1.3	VD_VdLs.17_CALLGENES_Final_1	CDS	2179996	2180242	.	-	2	ID=CDS:VDAG_02335T0:6;Parent=VDAG_02335T0;gene=VDAG_02335;isoform=VDAG_02335T0;
Supercontig_1.3	VD_VdLs.17_CALLGENES_Final_1	CDS	2179908	2179941	.	-	1	ID=CDS:VDAG_02335T0:7;Parent=VDAG_02335T0;gene=VDAG_02335;isoform=VDAG_02335T0;
Supercontig_1.3	VD_VdLs.17_CALLGENES_Final_1	CDS	2179119	2179856	.	-	0	ID=CDS:VDAG_02335T0:8;Parent=VDAG_02335T0;gene=VDAG_02335;isoform=VDAG_02335T0;
Supercontig_1.3	VD_VdLs.17_CALLGENES_Final_1	stop_codon	2179119	2179121	.	-	0	ID=stop_codon:VDAG_02335T0:1;Parent=VDAG_02335T0;gene=VDAG_02335;isoform=VDAG_02335T0;
Supercontig_1.3	VD_VdLs.17_CALLGENES_Final_1	three_prime_UTR	2178900	2179118	.	-	.	ID=three_prime_UTR:VDAG_02335T0:1;Parent=VDAG_02335T0;gene=VDAG_02335;isoform=VDAG_02335T0;
Supercontig_1.3	VD_VdLs.17_CALLGENES_Final_1	gene	1783794	1785815	.	-	.	ID=VDAG_02204;Name=VDAG_02204
Supercontig_1.3	VD_VdLs.17_CALLGENES_Final_1	mRNA	1783794	1785815	.	-	.	ID=VDAG_02204T0;Parent=VDAG_02204;gene=VDAG_02204;isoform=VDAG_02204T0;
Supercontig_1.3	VD_VdLs.17_CALLGENES_Final_1	five_prime_UTR	1785230	1785815	.	-	.	ID=five_prime_UTR:VDAG_02204T0:1;Parent=VDAG_02204T0;gene=VDAG_02204;isoform=VDAG_02204T0;
Supercontig_1.3	VD_VdLs.17_CALLGENES_Final_1	start_codon	1785227	1785229	.	-	0	ID=start_codon:VDAG_02204T0:1;Parent=VDAG_02204T0;gene=VDAG_02204;isoform=VDAG_02204T0;
Supercontig_1.3	VD_VdLs.17_CALLGENES_Final_1	exon	1784857	1785815	.	-	.	ID=exon:VDAG_02204T0:1;Parent=VDAG_02204T0 1;gene=VDAG_02204;isoform=VDAG_02204T0;
Supercontig_1.3	VD_VdLs.17_CALLGENES_Final_1	exon	1783794	1784792	.	-	.	ID=exon:VDAG_02204T0:2;Parent=VDAG_02204T0;gene=VDAG_02204;isoform=VDAG_02204T0;
Supercontig_1.3	VD_VdLs.17_CALLGENES_Final_1	CDS	1784857	1785229	.	-	0	ID=CDS:VDAG_02204T0:1;Parent=VDAG_02204T0;gene=VDAG_02204;isoform=VDAG_02204T0;
Supercontig_1.3	VD_VdLs.17_CALLGENES_Final_1	CDS	1784380	1784792	.	-	2	ID=CDS:VDAG_02204T0:2;Parent=VDAG_02204T0;gene=VDAG_02204;isoform=VDAG_02204T0;
Supercontig_1.3	VD_VdLs.17_CALLGENES_Final_1	stop_codon	1784380	1784382	.	-	0	ID=stop_codon:VDAG_02204T0:1;Parent=VDAG_02204T0;gene=VDAG_02204;isoform=VDAG_02204T0;
Supercontig_1.3	VD_VdLs.17_CALLGENES_Final_1	three_prime_UTR	1783794	1784379	.	-	.	ID=three_prime_UTR:VDAG_02204T0:1;Parent=VDAG_02204T0;gene=VDAG_02204;isoform=VDAG_02204T0;
Supercontig_1.3	VD_VdLs.17_CALLGENES_Final_1	gene	1651563	1652365	.	+	.	ID=VDAG_02158;Name=VDAG_02158
Supercontig_1.3	VD_VdLs.17_CALLGENES_Final_1	mRNA	1651563	1652365	.	+	.	ID=VDAG_02158T0;Parent=VDAG_02158;gene=VDAG_02158;isoform=VDAG_02158T0;
Supercontig_1.3	VD_VdLs.17_CALLGENES_Final_1	start_codon	1651641	1651643	.	+	0	ID=start_codon:VDAG_02158T0:1;Parent=VDAG_02158T0;gene=VDAG_02158;isoform=VDAG_02158T0;
Supercontig_1.3	VD_VdLs.17_CALLGENES_Final_1	exon	1651563	1651812	.	+	.	ID=exon:VDAG_02158T0:1;Parent=VDAG_02158T0;gene=VDAG_02158;isoform=VDAG_02158T0;
Supercontig_1.3	VD_VdLs.17_CALLGENES_Final_1	exon	1651874	1651961	.	+	.	ID=exon:VDAG_02158T0:2;Parent=VDAG_02158T0;gene=VDAG_02158;isoform=VDAG_02158T0;
Supercontig_1.3	VD_VdLs.17_CALLGENES_Final_1	exon	1652038	1652171	.	+	.	ID=exon:VDAG_02158T0:3;Parent=VDAG_02158T0;gene=VDAG_02158;isoform=VDAG_02158T0;
Supercontig_1.3	VD_VdLs.17_CALLGENES_Final_1	exon	1652226	1652365	.	+	.	ID=exon:VDAG_02158T0:4;Parent=VDAG_02158T0;gene=VDAG_02158;isoform=VDAG_02158T0;
Supercontig_1.3	VD_VdLs.17_CALLGENES_Final_1	CDS	1651563	1651812	.	+	0	ID=CDS:VDAG_02158T0:1;Parent=VDAG_02158T0;gene=VDAG_02158;isoform=VDAG_02158T0;
Supercontig_1.3	VD_VdLs.17_CALLGENES_Final_1	CDS	1651874	1651961	.	+	2	ID=CDS:VDAG_02158T0:2;Parent=VDAG_02158T0;gene=VDAG_02158;isoform=VDAG_02158T0;
Supercontig_1.3	VD_VdLs.17_CALLGENES_Final_1	CDS	1652038	1652171	.	+	1	ID=CDS:VDAG_02158T0:3;Parent=VDAG_02158T0;gene=VDAG_02158;isoform=VDAG_02158T0;
Supercontig_1.3	VD_VdLs.17_CALLGENES_Final_1	CDS	1652226	1652365	.	+	2	ID=CDS:VDAG_02158T0:4;Parent=VDAG_02158T0;gene=VDAG_02158;isoform=VDAG_02158T0;
Supercontig_1.3	VD_VdLs.17_CALLGENES_Final_1	stop_codon	1652363	1652365	.	+	0	ID=stop_codon:VDAG_02158T0:1;Parent=VDAG_02158T0;gene=VDAG_02158;isoform=VDAG_02158T0;
Supercontig_1.3	VD_VdLs.17_CALLGENES_Final_1	gene	1857157	1858764	.	-	.	ID=VDAG_02231;Name=VDAG_02231
Supercontig_1.3	VD_VdLs.17_CALLGENES_Final_1	mRNA	1857157	1858764	.	-	.	ID=VDAG_02231T0;Parent=VDAG_02231;gene=VDAG_02231;isoform=VDAG_02231T0;
Supercontig_1.3	VD_VdLs.17_CALLGENES_Final_1	five_prime_UTR	1858702	1858764	.	-	.	ID=five_prime_UTR:VDAG_02231T0:1;Parent=VDAG_02231T0;gene=VDAG_02231;isoform=VDAG_02231T0;
Supercontig_1.3	VD_VdLs.17_CALLGENES_Final_1	start_codon	1858699	1858701	.	-	0	ID=start_codon:VDAG_02231T0:1;Parent=VDAG_02231T0;gene=VDAG_02231;isoform=VDAG_02231T0;
Supercontig_1.3	VD_VdLs.17_CALLGENES_Final_1	CDS	1857157	1858701	.	-	0	ID=CDS:VDAG_02231T0:1;Parent=VDAG_02231T0;gene=VDAG_02231;isoform=VDAG_02231T0;
Supercontig_1.3	VD_VdLs.17_CALLGENES_Final_1	stop_codon	1857229	1857231	.	-	0	ID=stop_codon:VDAG_02231T0:1;Parent=VDAG_02231T0;gene=VDAG_02231;isoform=VDAG_02231T0;
Supercontig_1.3	VD_VdLs.17_CALLGENES_Final_1	exon	1857157	1858764	.	-	.	ID=exon:VDAG_02231T0:1;Parent=VDAG_02231T0;gene=VDAG_02231;isoform=VDAG_02231T0;
Supercontig_1.3	VD_VdLs.17_CALLGENES_Final_1	gene	1497638	1498363	.	+	.	ID=VDAG_02103;Name=VDAG_02103
Supercontig_1.3	VD_VdLs.17_CALLGENES_Final_1	mRNA	1497638	1498363	.	+	.	ID=VDAG_02103T0;Parent=VDAG_02103;gene=VDAG_02103;isoform=VDAG_02103T0;
Supercontig_1.3	VD_VdLs.17_CALLGENES_Final_1	five_prime_UTR	1497638	1497686	.	+	.	ID=five_prime_UTR:VDAG_02103T0:1;Parent=VDAG_02103T0;gene=VDAG_02103;isoform=VDAG_02103T0;
Supercontig_1.3	VD_VdLs.17_CALLGENES_Final_1	exon	1497638	1497954	.	+	.	ID=exon:VDAG_02103T0:1;Parent=VDAG_02103T0;gene=VDAG_02103;isoform=VDAG_02103T0;
Supercontig_1.3	VD_VdLs.17_CALLGENES_Final_1	exon	1498013	1498363	.	+	.	ID=exon:VDAG_02103T0:2;Parent=VDAG_02103T0;gene=VDAG_02103;isoform=VDAG_02103T0;
Supercontig_1.3	VD_VdLs.17_CALLGENES_Final_1	start_codon	1497687	1497689	.	+	0	ID=start_codon:VDAG_02103T0:1;Parent=VDAG_02103T0;gene=VDAG_02103;isoform=VDAG_02103T0;
Supercontig_1.3	VD_VdLs.17_CALLGENES_Final_1	CDS	1497687	1497954	.	+	0	ID=CDS:VDAG_02103T0:1;Parent=VDAG_02103T0;gene=VDAG_02103;isoform=VDAG_02103T0;
Supercontig_1.3	VD_VdLs.17_CALLGENES_Final_1	CDS	1498013	1498179	.	+	2	ID=CDS:VDAG_02103T0:2;Parent=VDAG_02103T0;gene=VDAG_02103;isoform=VDAG_02103T0;
Supercontig_1.3	VD_VdLs.17_CALLGENES_Final_1	stop_codon	1498177	1498179	.	+	0	ID=stop_codon:VDAG_02103T0:1;Parent=VDAG_02103T0;gene=VDAG_02103;isoform=VDAG_02103T0;
Supercontig_1.3	VD_VdLs.17_CALLGENES_Final_1	three_prime_UTR	1498180	1498363	.	+	.	ID=three_prime_UTR:VDAG_02103T0:1;Parent=VDAG_02103T0;gene=VDAG_02103;isoform=VDAG_02103T0;
Supercontig_1.3	VD_VdLs.17_CALLGENES_Final_1	gene	1043412	1044332	.	+	.	ID=VDAG_01948;Name=VDAG_01948
Supercontig_1.3	VD_VdLs.17_CALLGENES_Final_1	mRNA	1043412	1044332	.	+	.	ID=VDAG_01948T0;Parent=VDAG_01948;gene=VDAG_01948;isoform=VDAG_01948T0;
Supercontig_1.3	VD_VdLs.17_CALLGENES_Final_1	start_codon	1043412	1043414	.	+	0	ID=start_codon:VDAG_01948T0:1;Parent=VDAG_01948T0;gene=VDAG_01948;isoform=VDAG_01948T0;
Supercontig_1.3	VD_VdLs.17_CALLGENES_Final_1	exon	1043412	1043593	.	+	.	ID=exon:VDAG_01948T0:1;Parent=VDAG_01948T0;gene=VDAG_01948;isoform=VDAG_01948T0;
Supercontig_1.3	VD_VdLs.17_CALLGENES_Final_1	exon	1043693	1044332	.	+	.	ID=exon:VDAG_01948T0:2;Parent=VDAG_01948T0;gene=VDAG_01948;isoform=VDAG_01948T0;
Supercontig_1.3	VD_VdLs.17_CALLGENES_Final_1	CDS	1043412	1043593	.	+	0	ID=CDS:VDAG_01948T0:1;Parent=VDAG_01948T0;gene=VDAG_01948;isoform=VDAG_01948T0;
Supercontig_1.3	VD_VdLs.17_CALLGENES_Final_1	CDS	1043693	1044332	.	+	1	ID=CDS:VDAG_01948T0:2;Parent=VDAG_01948T0;gene=VDAG_01948;isoform=VDAG_01948T0;
Supercontig_1.3	VD_VdLs.17_CALLGENES_Final_1	stop_codon	1044330	1044332	.	+	0	ID=stop_codon:VDAG_01948T0:1;Parent=VDAG_01948T0;gene=VDAG_01948;isoform=VDAG_01948T0;
Supercontig_1.3	VD_VdLs.17_CALLGENES_Final_1	gene	1383865	1385586	.	-	.	ID=VDAG_02069;Name=VDAG_02069
Supercontig_1.3	VD_VdLs.17_CALLGENES_Final_1	mRNA	1383865	1385586	.	-	.	ID=VDAG_02069T0;Parent=VDAG_02069;gene=VDAG_02069;isoform=VDAG_02069T0;
Supercontig_1.3	VD_VdLs.17_CALLGENES_Final_1	start_codon	1385584	1385586	.	-	0	ID=start_codon:VDAG_02069T0:1;Parent=VDAG_02069T0;gene=VDAG_02069;isoform=VDAG_02069T0;
Supercontig_1.3	VD_VdLs.17_CALLGENES_Final_1	exon	1385331	1385586	.	-	.	ID=exon:VDAG_02069T0:1;Parent=VDAG_02069T0;gene=VDAG_02069;isoform=VDAG_02069T0;
Supercontig_1.3	VD_VdLs.17_CALLGENES_Final_1	exon	1384304	1385244	.	-	.	ID=exon:VDAG_02069T0:2;Parent=VDAG_02069T0;gene=VDAG_02069;isoform=VDAG_02069T0;
Supercontig_1.3	VD_VdLs.17_CALLGENES_Final_1	exon	1383865	1384251	.	-	.	ID=exon:VDAG_02069T0:3;Parent=VDAG_02069T0;gene=VDAG_02069;isoform=VDAG_02069T0;
Supercontig_1.3	VD_VdLs.17_CALLGENES_Final_1	CDS	1385331	1385586	.	-	0	ID=CDS:VDAG_02069T0:1;Parent=VDAG_02069T0;gene=VDAG_02069;isoform=VDAG_02069T0;
Supercontig_1.3	VD_VdLs.17_CALLGENES_Final_1	CDS	1384304	1385244	.	-	2	ID=CDS:VDAG_02069T0:2;Parent=VDAG_02069T0;gene=VDAG_02069;isoform=VDAG_02069T0;
Supercontig_1.3	VD_VdLs.17_CALLGENES_Final_1	CDS	1384084	1384251	.	-	0	ID=CDS:VDAG_02069T0:3;Parent=VDAG_02069T0;gene=VDAG_02069;isoform=VDAG_02069T0;
Supercontig_1.3	VD_VdLs.17_CALLGENES_Final_1	stop_codon	1384084	1384086	.	-	0	ID=stop_codon:VDAG_02069T0:1;Parent=VDAG_02069T0;gene=VDAG_02069;isoform=VDAG_02069T0;
Supercontig_1.3	VD_VdLs.17_CALLGENES_Final_1	three_prime_UTR	1383865	1384083	.	-	.	ID=three_prime_UTR:VDAG_02069T0:1;Parent=VDAG_02069T0;gene=VDAG_02069;isoform=VDAG_02069T0;
Supercontig_1.3	VD_VdLs.17_CALLGENES_Final_1	gene	21321	24033	.	+	.	ID=VDAG_01649;Name=VDAG_01649
Supercontig_1.3	VD_VdLs.17_CALLGENES_Final_1	mRNA	21321	24033	.	+	.	ID=VDAG_01649T0;Parent=VDAG_01649;gene=VDAG_01649;isoform=VDAG_01649T0;
Supercontig_1.3	VD_VdLs.17_CALLGENES_Final_1	start_codon	21321	21323	.	+	0	ID=start_codon:VDAG_01649T0:1;Parent=VDAG_01649T0;gene=VDAG_01649;isoform=VDAG_01649T0;
Supercontig_1.3	VD_VdLs.17_CALLGENES_Final_1	exon	21321	21371	.	+	.	ID=exon:VDAG_01649T0:1;Parent=VDAG_01649T0;gene=VDAG_01649;isoform=VDAG_01649T0;
Supercontig_1.3	VD_VdLs.17_CALLGENES_Final_1	exon	21648	21769	.	+	.	ID=exon:VDAG_01649T0:2;Parent=VDAG_01649T0;gene=VDAG_01649;isoform=VDAG_01649T0;
Supercontig_1.3	VD_VdLs.17_CALLGENES_Final_1	exon	21861	22366	.	+	.	ID=exon:VDAG_01649T0:3;Parent=VDAG_01649T0;gene=VDAG_01649;isoform=VDAG_01649T0;
Supercontig_1.3	VD_VdLs.17_CALLGENES_Final_1	exon	22425	22723	.	+	.	ID=exon:VDAG_01649T0:4;Parent=VDAG_01649T0;gene=VDAG_01649;isoform=VDAG_01649T0;
Supercontig_1.3	VD_VdLs.17_CALLGENES_Final_1	exon	22800	23488	.	+	.	ID=exon:VDAG_01649T0:5;Parent=VDAG_01649T0;gene=VDAG_01649;isoform=VDAG_01649T0;
Supercontig_1.3	VD_VdLs.17_CALLGENES_Final_1	exon	23592	24033	.	+	.	ID=exon:VDAG_01649T0:6;Parent=VDAG_01649T0;gene=VDAG_01649;isoform=VDAG_01649T0;
Supercontig_1.3	VD_VdLs.17_CALLGENES_Final_1	CDS	21321	21371	.	+	0	ID=CDS:VDAG_01649T0:1;Parent=VDAG_01649T0;gene=VDAG_01649;isoform=VDAG_01649T0;
Supercontig_1.3	VD_VdLs.17_CALLGENES_Final_1	CDS	21648	21769	.	+	0	ID=CDS:VDAG_01649T0:2;Parent=VDAG_01649T0;gene=VDAG_01649;isoform=VDAG_01649T0;
Supercontig_1.3	VD_VdLs.17_CALLGENES_Final_1	CDS	21861	22366	.	+	1	ID=CDS:VDAG_01649T0:3;Parent=VDAG_01649T0;gene=VDAG_01649;isoform=VDAG_01649T0;
Supercontig_1.3	VD_VdLs.17_CALLGENES_Final_1	CDS	22425	22723	.	+	2	ID=CDS:VDAG_01649T0:4;Parent=VDAG_01649T0;gene=VDAG_01649;isoform=VDAG_01649T0;
Supercontig_1.3	VD_VdLs.17_CALLGENES_Final_1	CDS	22800	23488	.	+	0	ID=CDS:VDAG_01649T0:5;Parent=VDAG_01649T0;gene=VDAG_01649;isoform=VDAG_01649T0;
Supercontig_1.3	VD_VdLs.17_CALLGENES_Final_1	CDS	23592	24033	.	+	1	ID=CDS:VDAG_01649T0:6;Parent=VDAG_01649T0;gene=VDAG_01649;isoform=VDAG_01649T0;
Supercontig_1.3	VD_VdLs.17_CALLGENES_Final_1	stop_codon	24031	24033	.	+	0	ID=stop_codon:VDAG_01649T0:1;Parent=VDAG_01649T0;gene=VDAG_01649;isoform=VDAG_01649T0;
Supercontig_1.3	VD_VdLs.17_CALLGENES_Final_1	gene	306024	306414	.	-	.	ID=VDAG_01737;Name=VDAG_01737
Supercontig_1.3	VD_VdLs.17_CALLGENES_Final_1	mRNA	306024	306414	.	-	.	ID=VDAG_01737T0;Parent=VDAG_01737;gene=VDAG_01737;isoform=VDAG_01737T0;
Supercontig_1.3	VD_VdLs.17_CALLGENES_Final_1	start_codon	306412	306414	.	-	0	ID=start_codon:VDAG_01737T0:1;Parent=VDAG_01737T0;gene=VDAG_01737;isoform=VDAG_01737T0;
Supercontig_1.3	VD_VdLs.17_CALLGENES_Final_1	exon	306326	306414	.	-	.	ID=exon:VDAG_01737T0:1;Parent=VDAG_01737T0;gene=VDAG_01737;isoform=VDAG_01737T0;
Supercontig_1.3	VD_VdLs.17_CALLGENES_Final_1	exon	306024	306264	.	-	.	ID=exon:VDAG_01737T0:2;Parent=VDAG_01737T0;gene=VDAG_01737;isoform=VDAG_01737T0;
Supercontig_1.3	VD_VdLs.17_CALLGENES_Final_1	CDS	306326	306414	.	-	0	ID=CDS:VDAG_01737T0:1;Parent=VDAG_01737T0;gene=VDAG_01737;isoform=VDAG_01737T0;
Supercontig_1.3	VD_VdLs.17_CALLGENES_Final_1	CDS	306024	306264	.	-	1	ID=CDS:VDAG_01737T0:2;Parent=VDAG_01737T0;gene=VDAG_01737;isoform=VDAG_01737T0;
Supercontig_1.3	VD_VdLs.17_CALLGENES_Final_1	stop_codon	306024	306026	.	-	0	ID=stop_codon:VDAG_01737T0:1;Parent=VDAG_01737T0;gene=VDAG_01737;isoform=VDAG_01737T0;
Supercontig_1.3	VD_VdLs.17_CALLGENES_Final_1	gene	1224508	1225921	.	+	.	ID=VDAG_02016;Name=VDAG_02016
Supercontig_1.3	VD_VdLs.17_CALLGENES_Final_1	mRNA	1224508	1225921	.	+	.	ID=VDAG_02016T0;Parent=VDAG_02016;gene=VDAG_02016;isoform=VDAG_02016T0;
Supercontig_1.3	VD_VdLs.17_CALLGENES_Final_1	start_codon	1224508	1224510	.	+	0	ID=start_codon:VDAG_02016T0:1;Parent=VDAG_02016T0;gene=VDAG_02016;isoform=VDAG_02016T0;
Supercontig_1.3	VD_VdLs.17_CALLGENES_Final_1	exon	1224508	1224837	.	+	.	ID=exon:VDAG_02016T0:1;Parent=VDAG_02016T0;gene=VDAG_02016;isoform=VDAG_02016T0;
Supercontig_1.3	VD_VdLs.17_CALLGENES_Final_1	exon	1225067	1225921	.	+	.	ID=exon:VDAG_02016T0:2;Parent=VDAG_02016T0;gene=VDAG_02016;isoform=VDAG_02016T0;
Supercontig_1.3	VD_VdLs.17_CALLGENES_Final_1	CDS	1224508	1224837	.	+	0	ID=CDS:VDAG_02016T0:1;Parent=VDAG_02016T0;gene=VDAG_02016;isoform=VDAG_02016T0;
Supercontig_1.3	VD_VdLs.17_CALLGENES_Final_1	CDS	1225067	1225921	.	+	0	ID=CDS:VDAG_02016T0:2;Parent=VDAG_02016T0;gene=VDAG_02016;isoform=VDAG_02016T0;
Supercontig_1.3	VD_VdLs.17_CALLGENES_Final_1	stop_codon	1225853	1225855	.	+	0	ID=stop_codon:VDAG_02016T0:1;Parent=VDAG_02016T0;gene=VDAG_02016;isoform=VDAG_02016T0;
Supercontig_1.3	VD_VdLs.17_CALLGENES_Final_1	gene	1733667	1734911	.	+	.	ID=VDAG_02183;Name=VDAG_02183
Supercontig_1.3	VD_VdLs.17_CALLGENES_Final_1	mRNA	1733667	1734911	.	+	.	ID=VDAG_02183T0;Parent=VDAG_02183;gene=VDAG_02183;isoform=VDAG_02183T0;
Supercontig_1.3	VD_VdLs.17_CALLGENES_Final_1	start_codon	1733769	1733771	.	+	0	ID=start_codon:VDAG_02183T0:1;Parent=VDAG_02183T0;gene=VDAG_02183;isoform=VDAG_02183T0;
Supercontig_1.3	VD_VdLs.17_CALLGENES_Final_1	exon	1733667	1734911	.	+	.	ID=exon:VDAG_02183T0:1;Parent=VDAG_02183T0 1;gene=VDAG_02183;isoform=VDAG_02183T0;
Supercontig_1.3	VD_VdLs.17_CALLGENES_Final_1	CDS	1733667	1734911	.	+	0	ID=CDS:VDAG_02183T0:1;Parent=VDAG_02183T0;gene=VDAG_02183;isoform=VDAG_02183T0;
Supercontig_1.3	VD_VdLs.17_CALLGENES_Final_1	stop_codon	1734909	1734911	.	+	0	ID=stop_codon:VDAG_02183T0:1;Parent=VDAG_02183T0;gene=VDAG_02183;isoform=VDAG_02183T0;
Supercontig_1.3	VD_VdLs.17_CALLGENES_Final_1	gene	982707	984121	.	+	.	ID=VDAG_01926;Name=VDAG_01926
Supercontig_1.3	VD_VdLs.17_CALLGENES_Final_1	mRNA	982707	984121	.	+	.	ID=VDAG_01926T0;Parent=VDAG_01926;gene=VDAG_01926;isoform=VDAG_01926T0;
Supercontig_1.3	VD_VdLs.17_CALLGENES_Final_1	start_codon	982707	982709	.	+	0	ID=start_codon:VDAG_01926T0:1;Parent=VDAG_01926T0;gene=VDAG_01926;isoform=VDAG_01926T0;
Supercontig_1.3	VD_VdLs.17_CALLGENES_Final_1	exon	982707	983694	.	+	.	ID=exon:VDAG_01926T0:1;Parent=VDAG_01926T0;gene=VDAG_01926;isoform=VDAG_01926T0;
Supercontig_1.3	VD_VdLs.17_CALLGENES_Final_1	exon	983778	984121	.	+	.	ID=exon:VDAG_01926T0:2;Parent=VDAG_01926T0;gene=VDAG_01926;isoform=VDAG_01926T0;
Supercontig_1.3	VD_VdLs.17_CALLGENES_Final_1	CDS	982707	983694	.	+	0	ID=CDS:VDAG_01926T0:1;Parent=VDAG_01926T0;gene=VDAG_01926;isoform=VDAG_01926T0;
Supercontig_1.3	VD_VdLs.17_CALLGENES_Final_1	CDS	983778	984121	.	+	2	ID=CDS:VDAG_01926T0:2;Parent=VDAG_01926T0;gene=VDAG_01926;isoform=VDAG_01926T0;
Supercontig_1.3	VD_VdLs.17_CALLGENES_Final_1	stop_codon	984119	984121	.	+	0	ID=stop_codon:VDAG_01926T0:1;Parent=VDAG_01926T0;gene=VDAG_01926;isoform=VDAG_01926T0;
Supercontig_1.3	VD_VdLs.17_CALLGENES_Final_1	gene	894525	896773	.	-	.	ID=VDAG_01897;Name=VDAG_01897
Supercontig_1.3	VD_VdLs.17_CALLGENES_Final_1	mRNA	894596	896773	.	-	.	ID=VDAG_01897T0;Parent=VDAG_01897;gene=VDAG_01897;isoform=VDAG_01897T0;
Supercontig_1.3	VD_VdLs.17_CALLGENES_Final_1	start_codon	896771	896773	.	-	0	ID=start_codon:VDAG_01897T0:1;Parent=VDAG_01897T0;gene=VDAG_01897;isoform=VDAG_01897T0;
Supercontig_1.3	VD_VdLs.17_CALLGENES_Final_1	exon	896742	896773	.	-	.	ID=exon:VDAG_01897T0:1;Parent=VDAG_01897T0;gene=VDAG_01897;isoform=VDAG_01897T0;
Supercontig_1.3	VD_VdLs.17_CALLGENES_Final_1	exon	896593	896672	.	-	.	ID=exon:VDAG_01897T0:2;Parent=VDAG_01897T0;gene=VDAG_01897;isoform=VDAG_01897T0;
Supercontig_1.3	VD_VdLs.17_CALLGENES_Final_1	exon	896066	896361	.	-	.	ID=exon:VDAG_01897T0:3;Parent=VDAG_01897T0;gene=VDAG_01897;isoform=VDAG_01897T0;
Supercontig_1.3	VD_VdLs.17_CALLGENES_Final_1	exon	894525	896008	.	-	.	ID=exon:VDAG_01897T0:4;Parent=VDAG_01897T0;gene=VDAG_01897;isoform=VDAG_01897T0;
Supercontig_1.3	VD_VdLs.17_CALLGENES_Final_1	CDS	896742	896773	.	-	0	ID=CDS:VDAG_01897T0:1;Parent=VDAG_01897T0;gene=VDAG_01897;isoform=VDAG_01897T0;
Supercontig_1.3	VD_VdLs.17_CALLGENES_Final_1	CDS	896593	896672	.	-	1	ID=CDS:VDAG_01897T0:2;Parent=VDAG_01897T0;gene=VDAG_01897;isoform=VDAG_01897T0;
Supercontig_1.3	VD_VdLs.17_CALLGENES_Final_1	CDS	896066	896361	.	-	2	ID=CDS:VDAG_01897T0:3;Parent=VDAG_01897T0;gene=VDAG_01897;isoform=VDAG_01897T0;
Supercontig_1.3	VD_VdLs.17_CALLGENES_Final_1	CDS	894525	896008	.	-	0	ID=CDS:VDAG_01897T0:4;Parent=VDAG_01897T0;gene=VDAG_01897;isoform=VDAG_01897T0;
Supercontig_1.3	VD_VdLs.17_CALLGENES_Final_1	stop_codon	894596	894598	.	-	0	ID=stop_codon:VDAG_01897T0:1;Parent=VDAG_01897T0;gene=VDAG_01897;isoform=VDAG_01897T0;
Supercontig_1.3	VD_VdLs.17_CALLGENES_Final_1	gene	798109	798927	.	+	.	ID=VDAG_01872;Name=VDAG_01872
Supercontig_1.3	VD_VdLs.17_CALLGENES_Final_1	mRNA	798109	798927	.	+	.	ID=VDAG_01872T0;Parent=VDAG_01872;gene=VDAG_01872;isoform=VDAG_01872T0;
Supercontig_1.3	VD_VdLs.17_CALLGENES_Final_1	start_codon	798109	798111	.	+	0	ID=start_codon:VDAG_01872T0:1;Parent=VDAG_01872T0;gene=VDAG_01872;isoform=VDAG_01872T0;
Supercontig_1.3	VD_VdLs.17_CALLGENES_Final_1	exon	798109	798161	.	+	.	ID=exon:VDAG_01872T0:1;Parent=VDAG_01872T0 1;gene=VDAG_01872;isoform=VDAG_01872T0;
Supercontig_1.3	VD_VdLs.17_CALLGENES_Final_1	exon	798227	798315	.	+	.	ID=exon:VDAG_01872T0:2;Parent=VDAG_01872T0;gene=VDAG_01872;isoform=VDAG_01872T0;
Supercontig_1.3	VD_VdLs.17_CALLGENES_Final_1	exon	798419	798550	.	+	.	ID=exon:VDAG_01872T0:3;Parent=VDAG_01872T0;gene=VDAG_01872;isoform=VDAG_01872T0;
Supercontig_1.3	VD_VdLs.17_CALLGENES_Final_1	exon	798624	798927	.	+	.	ID=exon:VDAG_01872T0:4;Parent=VDAG_01872T0;gene=VDAG_01872;isoform=VDAG_01872T0;
Supercontig_1.3	VD_VdLs.17_CALLGENES_Final_1	CDS	798109	798161	.	+	0	ID=CDS:VDAG_01872T0:1;Parent=VDAG_01872T0;gene=VDAG_01872;isoform=VDAG_01872T0;
Supercontig_1.3	VD_VdLs.17_CALLGENES_Final_1	CDS	798227	798315	.	+	1	ID=CDS:VDAG_01872T0:2;Parent=VDAG_01872T0;gene=VDAG_01872;isoform=VDAG_01872T0;
Supercontig_1.3	VD_VdLs.17_CALLGENES_Final_1	CDS	798419	798550	.	+	2	ID=CDS:VDAG_01872T0:3;Parent=VDAG_01872T0;gene=VDAG_01872;isoform=VDAG_01872T0;
Supercontig_1.3	VD_VdLs.17_CALLGENES_Final_1	CDS	798624	798927	.	+	2	ID=CDS:VDAG_01872T0:4;Parent=VDAG_01872T0;gene=VDAG_01872;isoform=VDAG_01872T0;
Supercontig_1.3	VD_VdLs.17_CALLGENES_Final_1	stop_codon	798797	798799	.	+	0	ID=stop_codon:VDAG_01872T0:1;Parent=VDAG_01872T0;gene=VDAG_01872;isoform=VDAG_01872T0;
Supercontig_1.3	VD_VdLs.17_CALLGENES_Final_1	gene	1559467	1562638	.	+	.	ID=VDAG_02126;Name=VDAG_02126
Supercontig_1.3	VD_VdLs.17_CALLGENES_Final_1	mRNA	1559467	1562638	.	+	.	ID=VDAG_02126T0;Parent=VDAG_02126;gene=VDAG_02126;isoform=VDAG_02126T0;
Supercontig_1.3	VD_VdLs.17_CALLGENES_Final_1	start_codon	1559467	1559469	.	+	0	ID=start_codon:VDAG_02126T0:1;Parent=VDAG_02126T0;gene=VDAG_02126;isoform=VDAG_02126T0;
Supercontig_1.3	VD_VdLs.17_CALLGENES_Final_1	exon	1559467	1559513	.	+	.	ID=exon:VDAG_02126T0:1;Parent=VDAG_02126T0;gene=VDAG_02126;isoform=VDAG_02126T0;
Supercontig_1.3	VD_VdLs.17_CALLGENES_Final_1	exon	1560325	1560434	.	+	.	ID=exon:VDAG_02126T0:2;Parent=VDAG_02126T0;gene=VDAG_02126;isoform=VDAG_02126T0;
Supercontig_1.3	VD_VdLs.17_CALLGENES_Final_1	exon	1560663	1561111	.	+	.	ID=exon:VDAG_02126T0:3;Parent=VDAG_02126T0;gene=VDAG_02126;isoform=VDAG_02126T0;
Supercontig_1.3	VD_VdLs.17_CALLGENES_Final_1	exon	1561174	1562638	.	+	.	ID=exon:VDAG_02126T0:4;Parent=VDAG_02126T0;gene=VDAG_02126;isoform=VDAG_02126T0;
Supercontig_1.3	VD_VdLs.17_CALLGENES_Final_1	CDS	1559467	1559513	.	+	0	ID=CDS:VDAG_02126T0:1;Parent=VDAG_02126T0;gene=VDAG_02126;isoform=VDAG_02126T0;
Supercontig_1.3	VD_VdLs.17_CALLGENES_Final_1	CDS	1560325	1560434	.	+	1	ID=CDS:VDAG_02126T0:2;Parent=VDAG_02126T0;gene=VDAG_02126;isoform=VDAG_02126T0;
Supercontig_1.3	VD_VdLs.17_CALLGENES_Final_1	CDS	1560663	1561111	.	+	2	ID=CDS:VDAG_02126T0:3;Parent=VDAG_02126T0;gene=VDAG_02126;isoform=VDAG_02126T0;
Supercontig_1.3	VD_VdLs.17_CALLGENES_Final_1	CDS	1561174	1562638	.	+	0	ID=CDS:VDAG_02126T0:4;Parent=VDAG_02126T0;gene=VDAG_02126;isoform=VDAG_02126T0;
Supercontig_1.3	VD_VdLs.17_CALLGENES_Final_1	stop_codon	1562392	1562394	.	+	0	ID=stop_codon:VDAG_02126T0:1;Parent=VDAG_02126T0;gene=VDAG_02126;isoform=VDAG_02126T0;
Supercontig_1.3	VD_VdLs.17_CALLGENES_Final_1	gene	969150	971149	.	-	.	ID=VDAG_01921;Name=VDAG_01921
Supercontig_1.3	VD_VdLs.17_CALLGENES_Final_1	mRNA	969170	971084	.	-	.	ID=VDAG_01921T0;Parent=VDAG_01921;gene=VDAG_01921;isoform=VDAG_01921T0;
Supercontig_1.3	VD_VdLs.17_CALLGENES_Final_1	start_codon	971082	971084	.	-	0	ID=start_codon:VDAG_01921T0:1;Parent=VDAG_01921T0;gene=VDAG_01921;isoform=VDAG_01921T0;
Supercontig_1.3	VD_VdLs.17_CALLGENES_Final_1	exon	969393	971149	.	-	.	ID=exon:VDAG_01921T0:1;Parent=VDAG_01921T0;gene=VDAG_01921;isoform=VDAG_01921T0;
Supercontig_1.3	VD_VdLs.17_CALLGENES_Final_1	exon	969150	969292	.	-	.	ID=exon:VDAG_01921T0:2;Parent=VDAG_01921T0;gene=VDAG_01921;isoform=VDAG_01921T0;
Supercontig_1.3	VD_VdLs.17_CALLGENES_Final_1	CDS	969393	971149	.	-	0	ID=CDS:VDAG_01921T0:1;Parent=VDAG_01921T0;gene=VDAG_01921;isoform=VDAG_01921T0;
Supercontig_1.3	VD_VdLs.17_CALLGENES_Final_1	CDS	969150	969292	.	-	0	ID=CDS:VDAG_01921T0:2;Parent=VDAG_01921T0;gene=VDAG_01921;isoform=VDAG_01921T0;
Supercontig_1.3	VD_VdLs.17_CALLGENES_Final_1	stop_codon	969170	969172	.	-	0	ID=stop_codon:VDAG_01921T0:1;Parent=VDAG_01921T0;gene=VDAG_01921;isoform=VDAG_01921T0;
Supercontig_1.3	VD_VdLs.17_CALLGENES_Final_1	gene	1989251	1991479	.	+	.	ID=VDAG_02275;Name=VDAG_02275
Supercontig_1.3	VD_VdLs.17_CALLGENES_Final_1	mRNA	1989251	1991479	.	+	.	ID=VDAG_02275T0;Parent=VDAG_02275;gene=VDAG_02275;isoform=VDAG_02275T0;
Supercontig_1.3	VD_VdLs.17_CALLGENES_Final_1	start_codon	1989251	1989253	.	+	0	ID=start_codon:VDAG_02275T0:1;Parent=VDAG_02275T0;gene=VDAG_02275;isoform=VDAG_02275T0;
Supercontig_1.3	VD_VdLs.17_CALLGENES_Final_1	exon	1989251	1991479	.	+	.	ID=exon:VDAG_02275T0:1;Parent=VDAG_02275T0;gene=VDAG_02275;isoform=VDAG_02275T0;
Supercontig_1.3	VD_VdLs.17_CALLGENES_Final_1	CDS	1989251	1991479	.	+	0	ID=CDS:VDAG_02275T0:1;Parent=VDAG_02275T0;gene=VDAG_02275;isoform=VDAG_02275T0;
Supercontig_1.3	VD_VdLs.17_CALLGENES_Final_1	stop_codon	1991477	1991479	.	+	0	ID=stop_codon:VDAG_02275T0:1;Parent=VDAG_02275T0;gene=VDAG_02275;isoform=VDAG_02275T0;
Supercontig_1.3	VD_VdLs.17_CALLGENES_Final_1	gene	1040026	1041018	.	-	.	ID=VDAG_01946;Name=VDAG_01946
Supercontig_1.3	VD_VdLs.17_CALLGENES_Final_1	mRNA	1040077	1041018	.	-	.	ID=VDAG_01946T0;Parent=VDAG_01946;gene=VDAG_01946;isoform=VDAG_01946T0;
Supercontig_1.3	VD_VdLs.17_CALLGENES_Final_1	start_codon	1041016	1041018	.	-	0	ID=start_codon:VDAG_01946T0:1;Parent=VDAG_01946T0;gene=VDAG_01946;isoform=VDAG_01946T0;
Supercontig_1.3	VD_VdLs.17_CALLGENES_Final_1	exon	1040026	1041018	.	-	.	ID=exon:VDAG_01946T0:1;Parent=VDAG_01946T0;gene=VDAG_01946;isoform=VDAG_01946T0;
Supercontig_1.3	VD_VdLs.17_CALLGENES_Final_1	CDS	1040026	1041018	.	-	0	ID=CDS:VDAG_01946T0:1;Parent=VDAG_01946T0;gene=VDAG_01946;isoform=VDAG_01946T0;
Supercontig_1.3	VD_VdLs.17_CALLGENES_Final_1	stop_codon	1040077	1040079	.	-	0	ID=stop_codon:VDAG_01946T0:1;Parent=VDAG_01946T0;gene=VDAG_01946;isoform=VDAG_01946T0;
Supercontig_1.3	VD_VdLs.17_CALLGENES_Final_1	gene	1816295	1818857	.	-	.	ID=VDAG_02217;Name=VDAG_02217
Supercontig_1.3	VD_VdLs.17_CALLGENES_Final_1	mRNA	1816295	1818857	.	-	.	ID=VDAG_02217T0;Parent=VDAG_02217;gene=VDAG_02217;isoform=VDAG_02217T0;
Supercontig_1.3	VD_VdLs.17_CALLGENES_Final_1	start_codon	1818855	1818857	.	-	0	ID=start_codon:VDAG_02217T0:1;Parent=VDAG_02217T0;gene=VDAG_02217;isoform=VDAG_02217T0;
Supercontig_1.3	VD_VdLs.17_CALLGENES_Final_1	exon	1818610	1818857	.	-	.	ID=exon:VDAG_02217T0:1;Parent=VDAG_02217T0;gene=VDAG_02217;isoform=VDAG_02217T0;
Supercontig_1.3	VD_VdLs.17_CALLGENES_Final_1	exon	1818274	1818330	.	-	.	ID=exon:VDAG_02217T0:2;Parent=VDAG_02217T0;gene=VDAG_02217;isoform=VDAG_02217T0;
Supercontig_1.3	VD_VdLs.17_CALLGENES_Final_1	exon	1816295	1817940	.	-	.	ID=exon:VDAG_02217T0:3;Parent=VDAG_02217T0;gene=VDAG_02217;isoform=VDAG_02217T0;
Supercontig_1.3	VD_VdLs.17_CALLGENES_Final_1	CDS	1818610	1818857	.	-	0	ID=CDS:VDAG_02217T0:1;Parent=VDAG_02217T0;gene=VDAG_02217;isoform=VDAG_02217T0;
Supercontig_1.3	VD_VdLs.17_CALLGENES_Final_1	CDS	1818274	1818330	.	-	1	ID=CDS:VDAG_02217T0:2;Parent=VDAG_02217T0;gene=VDAG_02217;isoform=VDAG_02217T0;
Supercontig_1.3	VD_VdLs.17_CALLGENES_Final_1	CDS	1816929	1817940	.	-	1	ID=CDS:VDAG_02217T0:3;Parent=VDAG_02217T0;gene=VDAG_02217;isoform=VDAG_02217T0;
Supercontig_1.3	VD_VdLs.17_CALLGENES_Final_1	stop_codon	1816929	1816931	.	-	0	ID=stop_codon:VDAG_02217T0:1;Parent=VDAG_02217T0;gene=VDAG_02217;isoform=VDAG_02217T0;
Supercontig_1.3	VD_VdLs.17_CALLGENES_Final_1	three_prime_UTR	1816295	1816928	.	-	.	ID=three_prime_UTR:VDAG_02217T0:1;Parent=VDAG_02217T0;gene=VDAG_02217;isoform=VDAG_02217T0;
Supercontig_1.3	VD_VdLs.17_CALLGENES_Final_1	gene	1112687	1113935	.	-	.	ID=VDAG_01975;Name=VDAG_01975
Supercontig_1.3	VD_VdLs.17_CALLGENES_Final_1	mRNA	1112687	1113935	.	-	.	ID=VDAG_01975T0;Parent=VDAG_01975;gene=VDAG_01975;isoform=VDAG_01975T0;
Supercontig_1.3	VD_VdLs.17_CALLGENES_Final_1	five_prime_UTR	1113849	1113935	.	-	.	ID=five_prime_UTR:VDAG_01975T0:1;Parent=VDAG_01975T0;gene=VDAG_01975;isoform=VDAG_01975T0;
Supercontig_1.3	VD_VdLs.17_CALLGENES_Final_1	start_codon	1113846	1113848	.	-	0	ID=start_codon:VDAG_01975T0:1;Parent=VDAG_01975T0;gene=VDAG_01975;isoform=VDAG_01975T0;
Supercontig_1.3	VD_VdLs.17_CALLGENES_Final_1	exon	1113250	1113935	.	-	.	ID=exon:VDAG_01975T0:1;Parent=VDAG_01975T0;gene=VDAG_01975;isoform=VDAG_01975T0;
Supercontig_1.3	VD_VdLs.17_CALLGENES_Final_1	exon	1112687	1113116	.	-	.	ID=exon:VDAG_01975T0:2;Parent=VDAG_01975T0;gene=VDAG_01975;isoform=VDAG_01975T0;
Supercontig_1.3	VD_VdLs.17_CALLGENES_Final_1	CDS	1113250	1113848	.	-	0	ID=CDS:VDAG_01975T0:1;Parent=VDAG_01975T0;gene=VDAG_01975;isoform=VDAG_01975T0;
Supercontig_1.3	VD_VdLs.17_CALLGENES_Final_1	CDS	1113029	1113116	.	-	1	ID=CDS:VDAG_01975T0:2;Parent=VDAG_01975T0;gene=VDAG_01975;isoform=VDAG_01975T0;
Supercontig_1.3	VD_VdLs.17_CALLGENES_Final_1	stop_codon	1113029	1113031	.	-	0	ID=stop_codon:VDAG_01975T0:1;Parent=VDAG_01975T0;gene=VDAG_01975;isoform=VDAG_01975T0;
Supercontig_1.3	VD_VdLs.17_CALLGENES_Final_1	three_prime_UTR	1112687	1113028	.	-	.	ID=three_prime_UTR:VDAG_01975T0:1;Parent=VDAG_01975T0;gene=VDAG_01975;isoform=VDAG_01975T0;
Supercontig_1.3	VD_VdLs.17_CALLGENES_Final_1	gene	2177098	2178509	.	-	.	ID=VDAG_02334;Name=VDAG_02334
Supercontig_1.3	VD_VdLs.17_CALLGENES_Final_1	mRNA	2177729	2178509	.	-	.	ID=VDAG_02334T0;Parent=VDAG_02334;gene=VDAG_02334;isoform=VDAG_02334T0;
Supercontig_1.3	VD_VdLs.17_CALLGENES_Final_1	start_codon	2178507	2178509	.	-	0	ID=start_codon:VDAG_02334T0:1;Parent=VDAG_02334T0;gene=VDAG_02334;isoform=VDAG_02334T0;
Supercontig_1.3	VD_VdLs.17_CALLGENES_Final_1	exon	2178137	2178509	.	-	.	ID=exon:VDAG_02334T0:1;Parent=VDAG_02334T0;gene=VDAG_02334;isoform=VDAG_02334T0;
Supercontig_1.3	VD_VdLs.17_CALLGENES_Final_1	exon	2177098	2177958	.	-	.	ID=exon:VDAG_02334T0:2;Parent=VDAG_02334T0;gene=VDAG_02334;isoform=VDAG_02334T0;
Supercontig_1.3	VD_VdLs.17_CALLGENES_Final_1	CDS	2178137	2178509	.	-	0	ID=CDS:VDAG_02334T0:1;Parent=VDAG_02334T0;gene=VDAG_02334;isoform=VDAG_02334T0;
Supercontig_1.3	VD_VdLs.17_CALLGENES_Final_1	CDS	2177098	2177958	.	-	2	ID=CDS:VDAG_02334T0:2;Parent=VDAG_02334T0;gene=VDAG_02334;isoform=VDAG_02334T0;
Supercontig_1.3	VD_VdLs.17_CALLGENES_Final_1	stop_codon	2177729	2177731	.	-	0	ID=stop_codon:VDAG_02334T0:1;Parent=VDAG_02334T0;gene=VDAG_02334;isoform=VDAG_02334T0;
Supercontig_1.3	VD_VdLs.17_CALLGENES_Final_1	gene	1962216	1964571	.	+	.	ID=VDAG_02264;Name=VDAG_02264
Supercontig_1.3	VD_VdLs.17_CALLGENES_Final_1	mRNA	1962216	1964571	.	+	.	ID=VDAG_02264T0;Parent=VDAG_02264;gene=VDAG_02264;isoform=VDAG_02264T0;
Supercontig_1.3	VD_VdLs.17_CALLGENES_Final_1	start_codon	1962216	1962218	.	+	0	ID=start_codon:VDAG_02264T0:1;Parent=VDAG_02264T0;gene=VDAG_02264;isoform=VDAG_02264T0;
Supercontig_1.3	VD_VdLs.17_CALLGENES_Final_1	exon	1962216	1962635	.	+	.	ID=exon:VDAG_02264T0:1;Parent=VDAG_02264T0;gene=VDAG_02264;isoform=VDAG_02264T0;
Supercontig_1.3	VD_VdLs.17_CALLGENES_Final_1	exon	1962707	1962782	.	+	.	ID=exon:VDAG_02264T0:2;Parent=VDAG_02264T0;gene=VDAG_02264;isoform=VDAG_02264T0;
Supercontig_1.3	VD_VdLs.17_CALLGENES_Final_1	exon	1962851	1962966	.	+	.	ID=exon:VDAG_02264T0:3;Parent=VDAG_02264T0;gene=VDAG_02264;isoform=VDAG_02264T0;
Supercontig_1.3	VD_VdLs.17_CALLGENES_Final_1	exon	1963021	1964571	.	+	.	ID=exon:VDAG_02264T0:4;Parent=VDAG_02264T0;gene=VDAG_02264;isoform=VDAG_02264T0;
Supercontig_1.3	VD_VdLs.17_CALLGENES_Final_1	CDS	1962216	1962635	.	+	0	ID=CDS:VDAG_02264T0:1;Parent=VDAG_02264T0;gene=VDAG_02264;isoform=VDAG_02264T0;
Supercontig_1.3	VD_VdLs.17_CALLGENES_Final_1	CDS	1962707	1962782	.	+	0	ID=CDS:VDAG_02264T0:2;Parent=VDAG_02264T0;gene=VDAG_02264;isoform=VDAG_02264T0;
Supercontig_1.3	VD_VdLs.17_CALLGENES_Final_1	CDS	1962851	1962966	.	+	2	ID=CDS:VDAG_02264T0:3;Parent=VDAG_02264T0;gene=VDAG_02264;isoform=VDAG_02264T0;
Supercontig_1.3	VD_VdLs.17_CALLGENES_Final_1	CDS	1963021	1964571	.	+	0	ID=CDS:VDAG_02264T0:4;Parent=VDAG_02264T0;gene=VDAG_02264;isoform=VDAG_02264T0;
Supercontig_1.3	VD_VdLs.17_CALLGENES_Final_1	stop_codon	1964569	1964571	.	+	0	ID=stop_codon:VDAG_02264T0:1;Parent=VDAG_02264T0;gene=VDAG_02264;isoform=VDAG_02264T0;
Supercontig_1.3	VD_VdLs.17_CALLGENES_Final_1	gene	2128907	2129922	.	-	.	ID=VDAG_02318;Name=VDAG_02318
Supercontig_1.3	VD_VdLs.17_CALLGENES_Final_1	mRNA	2128907	2129922	.	-	.	ID=VDAG_02318T0;Parent=VDAG_02318;gene=VDAG_02318;isoform=VDAG_02318T0;
Supercontig_1.3	VD_VdLs.17_CALLGENES_Final_1	start_codon	2129920	2129922	.	-	0	ID=start_codon:VDAG_02318T0:1;Parent=VDAG_02318T0;gene=VDAG_02318;isoform=VDAG_02318T0;
Supercontig_1.3	VD_VdLs.17_CALLGENES_Final_1	exon	2129715	2129922	.	-	.	ID=exon:VDAG_02318T0:1;Parent=VDAG_02318T0;gene=VDAG_02318;isoform=VDAG_02318T0;
Supercontig_1.3	VD_VdLs.17_CALLGENES_Final_1	exon	2128907	2129598	.	-	.	ID=exon:VDAG_02318T0:2;Parent=VDAG_02318T0;gene=VDAG_02318;isoform=VDAG_02318T0;
Supercontig_1.3	VD_VdLs.17_CALLGENES_Final_1	CDS	2129715	2129922	.	-	0	ID=CDS:VDAG_02318T0:1;Parent=VDAG_02318T0;gene=VDAG_02318;isoform=VDAG_02318T0;
Supercontig_1.3	VD_VdLs.17_CALLGENES_Final_1	CDS	2128907	2129598	.	-	2	ID=CDS:VDAG_02318T0:2;Parent=VDAG_02318T0;gene=VDAG_02318;isoform=VDAG_02318T0;
Supercontig_1.3	VD_VdLs.17_CALLGENES_Final_1	stop_codon	2128907	2128909	.	-	0	ID=stop_codon:VDAG_02318T0:1;Parent=VDAG_02318T0;gene=VDAG_02318;isoform=VDAG_02318T0;
Supercontig_1.3	VD_VdLs.17_CALLGENES_Final_1	gene	352090	354298	.	+	.	ID=VDAG_01750;Name=VDAG_01750
Supercontig_1.3	VD_VdLs.17_CALLGENES_Final_1	mRNA	352090	354298	.	+	.	ID=VDAG_01750T0;Parent=VDAG_01750;gene=VDAG_01750;isoform=VDAG_01750T0;
Supercontig_1.3	VD_VdLs.17_CALLGENES_Final_1	five_prime_UTR	352090	352204	.	+	.	ID=five_prime_UTR:VDAG_01750T0:1;Parent=VDAG_01750T0;gene=VDAG_01750;isoform=VDAG_01750T0;
Supercontig_1.3	VD_VdLs.17_CALLGENES_Final_1	exon	352090	352273	.	+	.	ID=exon:VDAG_01750T0:1;Parent=VDAG_01750T0 1;gene=VDAG_01750;isoform=VDAG_01750T0;
Supercontig_1.3	VD_VdLs.17_CALLGENES_Final_1	exon	352325	352431	.	+	.	ID=exon:VDAG_01750T0:1;Parent=VDAG_01750T0 1;gene=VDAG_01750;isoform=VDAG_01750T0;
Supercontig_1.3	VD_VdLs.17_CALLGENES_Final_1	exon	352519	353878	.	+	.	ID=exon:VDAG_01750T0:2;Parent=VDAG_01750T0;gene=VDAG_01750;isoform=VDAG_01750T0;
Supercontig_1.3	VD_VdLs.17_CALLGENES_Final_1	exon	353944	354298	.	+	.	ID=exon:VDAG_01750T0:3;Parent=VDAG_01750T0;gene=VDAG_01750;isoform=VDAG_01750T0;
Supercontig_1.3	VD_VdLs.17_CALLGENES_Final_1	start_codon	352205	352207	.	+	0	ID=start_codon:VDAG_01750T0:1;Parent=VDAG_01750T0;gene=VDAG_01750;isoform=VDAG_01750T0;
Supercontig_1.3	VD_VdLs.17_CALLGENES_Final_1	CDS	352205	352431	.	+	0	ID=CDS:VDAG_01750T0:1;Parent=VDAG_01750T0;gene=VDAG_01750;isoform=VDAG_01750T0;
Supercontig_1.3	VD_VdLs.17_CALLGENES_Final_1	CDS	352519	353686	.	+	1	ID=CDS:VDAG_01750T0:2;Parent=VDAG_01750T0;gene=VDAG_01750;isoform=VDAG_01750T0;
Supercontig_1.3	VD_VdLs.17_CALLGENES_Final_1	stop_codon	353684	353686	.	+	0	ID=stop_codon:VDAG_01750T0:1;Parent=VDAG_01750T0;gene=VDAG_01750;isoform=VDAG_01750T0;
Supercontig_1.3	VD_VdLs.17_CALLGENES_Final_1	three_prime_UTR	353687	353878	.	+	.	ID=three_prime_UTR:VDAG_01750T0:1;Parent=VDAG_01750T0;gene=VDAG_01750;isoform=VDAG_01750T0;
Supercontig_1.3	VD_VdLs.17_CALLGENES_Final_1	three_prime_UTR	353944	354298	.	+	.	ID=three_prime_UTR:VDAG_01750T0:2;Parent=VDAG_01750T0;gene=VDAG_01750;isoform=VDAG_01750T0;
Supercontig_1.3	VD_VdLs.17_CALLGENES_Final_1	gene	83993	85492	.	-	.	ID=VDAG_01670;Name=VDAG_01670
Supercontig_1.3	VD_VdLs.17_CALLGENES_Final_1	mRNA	83993	85422	.	-	.	ID=VDAG_01670T0;Parent=VDAG_01670;gene=VDAG_01670;isoform=VDAG_01670T0;
Supercontig_1.3	VD_VdLs.17_CALLGENES_Final_1	start_codon	85420	85422	.	-	0	ID=start_codon:VDAG_01670T0:1;Parent=VDAG_01670T0;gene=VDAG_01670;isoform=VDAG_01670T0;
Supercontig_1.3	VD_VdLs.17_CALLGENES_Final_1	exon	84886	85492	.	-	.	ID=exon:VDAG_01670T0:1;Parent=VDAG_01670T0;gene=VDAG_01670;isoform=VDAG_01670T0;
Supercontig_1.3	VD_VdLs.17_CALLGENES_Final_1	exon	84339	84817	.	-	.	ID=exon:VDAG_01670T0:2;Parent=VDAG_01670T0;gene=VDAG_01670;isoform=VDAG_01670T0;
Supercontig_1.3	VD_VdLs.17_CALLGENES_Final_1	exon	83993	84257	.	-	.	ID=exon:VDAG_01670T0:3;Parent=VDAG_01670T0;gene=VDAG_01670;isoform=VDAG_01670T0;
Supercontig_1.3	VD_VdLs.17_CALLGENES_Final_1	CDS	84886	85492	.	-	0	ID=CDS:VDAG_01670T0:1;Parent=VDAG_01670T0;gene=VDAG_01670;isoform=VDAG_01670T0;
Supercontig_1.3	VD_VdLs.17_CALLGENES_Final_1	CDS	84339	84817	.	-	0	ID=CDS:VDAG_01670T0:2;Parent=VDAG_01670T0;gene=VDAG_01670;isoform=VDAG_01670T0;
Supercontig_1.3	VD_VdLs.17_CALLGENES_Final_1	CDS	83993	84257	.	-	1	ID=CDS:VDAG_01670T0:3;Parent=VDAG_01670T0;gene=VDAG_01670;isoform=VDAG_01670T0;
Supercontig_1.3	VD_VdLs.17_CALLGENES_Final_1	stop_codon	83993	83995	.	-	0	ID=stop_codon:VDAG_01670T0:1;Parent=VDAG_01670T0;gene=VDAG_01670;isoform=VDAG_01670T0;
Supercontig_1.3	VD_VdLs.17_CALLGENES_Final_1	gene	2007592	2010643	.	-	.	ID=VDAG_02281;Name=VDAG_02281
Supercontig_1.3	VD_VdLs.17_CALLGENES_Final_1	mRNA	2007595	2010643	.	-	.	ID=VDAG_02281T0;Parent=VDAG_02281;gene=VDAG_02281;isoform=VDAG_02281T0;
Supercontig_1.3	VD_VdLs.17_CALLGENES_Final_1	start_codon	2010641	2010643	.	-	0	ID=start_codon:VDAG_02281T0:1;Parent=VDAG_02281T0;gene=VDAG_02281;isoform=VDAG_02281T0;
Supercontig_1.3	VD_VdLs.17_CALLGENES_Final_1	exon	2010212	2010643	.	-	.	ID=exon:VDAG_02281T0:1;Parent=VDAG_02281T0;gene=VDAG_02281;isoform=VDAG_02281T0;
Supercontig_1.3	VD_VdLs.17_CALLGENES_Final_1	exon	2008197	2010141	.	-	.	ID=exon:VDAG_02281T0:2;Parent=VDAG_02281T0;gene=VDAG_02281;isoform=VDAG_02281T0;
Supercontig_1.3	VD_VdLs.17_CALLGENES_Final_1	exon	2007592	2008142	.	-	.	ID=exon:VDAG_02281T0:3;Parent=VDAG_02281T0;gene=VDAG_02281;isoform=VDAG_02281T0;
Supercontig_1.3	VD_VdLs.17_CALLGENES_Final_1	CDS	2010212	2010643	.	-	0	ID=CDS:VDAG_02281T0:1;Parent=VDAG_02281T0;gene=VDAG_02281;isoform=VDAG_02281T0;
Supercontig_1.3	VD_VdLs.17_CALLGENES_Final_1	CDS	2008197	2010141	.	-	0	ID=CDS:VDAG_02281T0:2;Parent=VDAG_02281T0;gene=VDAG_02281;isoform=VDAG_02281T0;
Supercontig_1.3	VD_VdLs.17_CALLGENES_Final_1	CDS	2007592	2008142	.	-	2	ID=CDS:VDAG_02281T0:3;Parent=VDAG_02281T0;gene=VDAG_02281;isoform=VDAG_02281T0;
Supercontig_1.3	VD_VdLs.17_CALLGENES_Final_1	stop_codon	2007595	2007597	.	-	0	ID=stop_codon:VDAG_02281T0:1;Parent=VDAG_02281T0;gene=VDAG_02281;isoform=VDAG_02281T0;
Supercontig_1.3	VD_VdLs.17_CALLGENES_Final_1	gene	1137261	1139350	.	-	.	ID=VDAG_01985;Name=VDAG_01985
Supercontig_1.3	VD_VdLs.17_CALLGENES_Final_1	mRNA	1137261	1139071	.	-	.	ID=VDAG_01985T0;Parent=VDAG_01985;gene=VDAG_01985;isoform=VDAG_01985T0;
Supercontig_1.3	VD_VdLs.17_CALLGENES_Final_1	start_codon	1139069	1139071	.	-	0	ID=start_codon:VDAG_01985T0:1;Parent=VDAG_01985T0;gene=VDAG_01985;isoform=VDAG_01985T0;
Supercontig_1.3	VD_VdLs.17_CALLGENES_Final_1	exon	1138909	1139350	.	-	.	ID=exon:VDAG_01985T0:1;Parent=VDAG_01985T0;gene=VDAG_01985;isoform=VDAG_01985T0;
Supercontig_1.3	VD_VdLs.17_CALLGENES_Final_1	exon	1138795	1138838	.	-	.	ID=exon:VDAG_01985T0:2;Parent=VDAG_01985T0;gene=VDAG_01985;isoform=VDAG_01985T0;
Supercontig_1.3	VD_VdLs.17_CALLGENES_Final_1	exon	1138441	1138730	.	-	.	ID=exon:VDAG_01985T0:3;Parent=VDAG_01985T0;gene=VDAG_01985;isoform=VDAG_01985T0;
Supercontig_1.3	VD_VdLs.17_CALLGENES_Final_1	exon	1138025	1138386	.	-	.	ID=exon:VDAG_01985T0:4;Parent=VDAG_01985T0;gene=VDAG_01985;isoform=VDAG_01985T0;
Supercontig_1.3	VD_VdLs.17_CALLGENES_Final_1	exon	1137316	1137996	.	-	.	ID=exon:VDAG_01985T0:5;Parent=VDAG_01985T0;gene=VDAG_01985;isoform=VDAG_01985T0;
Supercontig_1.3	VD_VdLs.17_CALLGENES_Final_1	exon	1137261	1137271	.	-	.	ID=exon:VDAG_01985T0:6;Parent=VDAG_01985T0;gene=VDAG_01985;isoform=VDAG_01985T0;
Supercontig_1.3	VD_VdLs.17_CALLGENES_Final_1	CDS	1138909	1139350	.	-	0	ID=CDS:VDAG_01985T0:1;Parent=VDAG_01985T0;gene=VDAG_01985;isoform=VDAG_01985T0;
Supercontig_1.3	VD_VdLs.17_CALLGENES_Final_1	CDS	1138795	1138838	.	-	2	ID=CDS:VDAG_01985T0:2;Parent=VDAG_01985T0;gene=VDAG_01985;isoform=VDAG_01985T0;
Supercontig_1.3	VD_VdLs.17_CALLGENES_Final_1	CDS	1138441	1138730	.	-	0	ID=CDS:VDAG_01985T0:3;Parent=VDAG_01985T0;gene=VDAG_01985;isoform=VDAG_01985T0;
Supercontig_1.3	VD_VdLs.17_CALLGENES_Final_1	CDS	1138025	1138386	.	-	1	ID=CDS:VDAG_01985T0:4;Parent=VDAG_01985T0;gene=VDAG_01985;isoform=VDAG_01985T0;
Supercontig_1.3	VD_VdLs.17_CALLGENES_Final_1	CDS	1137316	1137996	.	-	2	ID=CDS:VDAG_01985T0:5;Parent=VDAG_01985T0;gene=VDAG_01985;isoform=VDAG_01985T0;
Supercontig_1.3	VD_VdLs.17_CALLGENES_Final_1	CDS	1137261	1137271	.	-	2	ID=CDS:VDAG_01985T0:6;Parent=VDAG_01985T0;gene=VDAG_01985;isoform=VDAG_01985T0;
Supercontig_1.3	VD_VdLs.17_CALLGENES_Final_1	stop_codon	1137261	1137263	.	-	0	ID=stop_codon:VDAG_01985T0:1;Parent=VDAG_01985T0;gene=VDAG_01985;isoform=VDAG_01985T0;
Supercontig_1.3	VD_VdLs.17_CALLGENES_Final_1	gene	1303985	1305298	.	-	.	ID=VDAG_02040;Name=VDAG_02040
Supercontig_1.3	VD_VdLs.17_CALLGENES_Final_1	mRNA	1303985	1305298	.	-	.	ID=VDAG_02040T0;Parent=VDAG_02040;gene=VDAG_02040;isoform=VDAG_02040T0;
Supercontig_1.3	VD_VdLs.17_CALLGENES_Final_1	start_codon	1305296	1305298	.	-	0	ID=start_codon:VDAG_02040T0:1;Parent=VDAG_02040T0;gene=VDAG_02040;isoform=VDAG_02040T0;
Supercontig_1.3	VD_VdLs.17_CALLGENES_Final_1	exon	1303985	1305298	.	-	.	ID=exon:VDAG_02040T0:1;Parent=VDAG_02040T0;gene=VDAG_02040;isoform=VDAG_02040T0;
Supercontig_1.3	VD_VdLs.17_CALLGENES_Final_1	CDS	1303985	1305298	.	-	0	ID=CDS:VDAG_02040T0:1;Parent=VDAG_02040T0;gene=VDAG_02040;isoform=VDAG_02040T0;
Supercontig_1.3	VD_VdLs.17_CALLGENES_Final_1	stop_codon	1303985	1303987	.	-	0	ID=stop_codon:VDAG_02040T0:1;Parent=VDAG_02040T0;gene=VDAG_02040;isoform=VDAG_02040T0;
Supercontig_1.3	VD_VdLs.17_CALLGENES_Final_1	gene	613489	614414	.	-	.	ID=VDAG_01817;Name=VDAG_01817
Supercontig_1.3	VD_VdLs.17_CALLGENES_Final_1	mRNA	613489	614414	.	-	.	ID=VDAG_01817T0;Parent=VDAG_01817;gene=VDAG_01817;isoform=VDAG_01817T0;
Supercontig_1.3	VD_VdLs.17_CALLGENES_Final_1	start_codon	614412	614414	.	-	0	ID=start_codon:VDAG_01817T0:1;Parent=VDAG_01817T0;gene=VDAG_01817;isoform=VDAG_01817T0;
Supercontig_1.3	VD_VdLs.17_CALLGENES_Final_1	exon	614334	614414	.	-	.	ID=exon:VDAG_01817T0:1;Parent=VDAG_01817T0 1;gene=VDAG_01817;isoform=VDAG_01817T0;
Supercontig_1.3	VD_VdLs.17_CALLGENES_Final_1	exon	614061	614269	.	-	.	ID=exon:VDAG_01817T0:2;Parent=VDAG_01817T0;gene=VDAG_01817;isoform=VDAG_01817T0;
Supercontig_1.3	VD_VdLs.17_CALLGENES_Final_1	exon	613489	613972	.	-	.	ID=exon:VDAG_01817T0:3;Parent=VDAG_01817T0;gene=VDAG_01817;isoform=VDAG_01817T0;
Supercontig_1.3	VD_VdLs.17_CALLGENES_Final_1	CDS	614334	614414	.	-	0	ID=CDS:VDAG_01817T0:1;Parent=VDAG_01817T0;gene=VDAG_01817;isoform=VDAG_01817T0;
Supercontig_1.3	VD_VdLs.17_CALLGENES_Final_1	CDS	614061	614269	.	-	0	ID=CDS:VDAG_01817T0:2;Parent=VDAG_01817T0;gene=VDAG_01817;isoform=VDAG_01817T0;
Supercontig_1.3	VD_VdLs.17_CALLGENES_Final_1	CDS	613489	613972	.	-	1	ID=CDS:VDAG_01817T0:3;Parent=VDAG_01817T0;gene=VDAG_01817;isoform=VDAG_01817T0;
Supercontig_1.3	VD_VdLs.17_CALLGENES_Final_1	gene	185277	186273	.	+	.	ID=VDAG_01703;Name=VDAG_01703
Supercontig_1.3	VD_VdLs.17_CALLGENES_Final_1	mRNA	185277	186273	.	+	.	ID=VDAG_01703T0;Parent=VDAG_01703;gene=VDAG_01703;isoform=VDAG_01703T0;
Supercontig_1.3	VD_VdLs.17_CALLGENES_Final_1	start_codon	185277	185279	.	+	0	ID=start_codon:VDAG_01703T0:1;Parent=VDAG_01703T0;gene=VDAG_01703;isoform=VDAG_01703T0;
Supercontig_1.3	VD_VdLs.17_CALLGENES_Final_1	exon	185277	185581	.	+	.	ID=exon:VDAG_01703T0:1;Parent=VDAG_01703T0;gene=VDAG_01703;isoform=VDAG_01703T0;
Supercontig_1.3	VD_VdLs.17_CALLGENES_Final_1	exon	185638	186006	.	+	.	ID=exon:VDAG_01703T0:2;Parent=VDAG_01703T0;gene=VDAG_01703;isoform=VDAG_01703T0;
Supercontig_1.3	VD_VdLs.17_CALLGENES_Final_1	exon	186075	186273	.	+	.	ID=exon:VDAG_01703T0:3;Parent=VDAG_01703T0;gene=VDAG_01703;isoform=VDAG_01703T0;
Supercontig_1.3	VD_VdLs.17_CALLGENES_Final_1	CDS	185277	185581	.	+	0	ID=CDS:VDAG_01703T0:1;Parent=VDAG_01703T0;gene=VDAG_01703;isoform=VDAG_01703T0;
Supercontig_1.3	VD_VdLs.17_CALLGENES_Final_1	CDS	185638	186006	.	+	1	ID=CDS:VDAG_01703T0:2;Parent=VDAG_01703T0;gene=VDAG_01703;isoform=VDAG_01703T0;
Supercontig_1.3	VD_VdLs.17_CALLGENES_Final_1	CDS	186075	186219	.	+	1	ID=CDS:VDAG_01703T0:3;Parent=VDAG_01703T0;gene=VDAG_01703;isoform=VDAG_01703T0;
Supercontig_1.3	VD_VdLs.17_CALLGENES_Final_1	stop_codon	186217	186219	.	+	0	ID=stop_codon:VDAG_01703T0:1;Parent=VDAG_01703T0;gene=VDAG_01703;isoform=VDAG_01703T0;
Supercontig_1.3	VD_VdLs.17_CALLGENES_Final_1	three_prime_UTR	186220	186273	.	+	.	ID=three_prime_UTR:VDAG_01703T0:1;Parent=VDAG_01703T0;gene=VDAG_01703;isoform=VDAG_01703T0;
Supercontig_1.3	VD_VdLs.17_CALLGENES_Final_1	gene	930401	930992	.	+	.	ID=VDAG_01905;Name=VDAG_01905
Supercontig_1.3	VD_VdLs.17_CALLGENES_Final_1	mRNA	930401	930992	.	+	.	ID=VDAG_01905T0;Parent=VDAG_01905;gene=VDAG_01905;isoform=VDAG_01905T0;
Supercontig_1.3	VD_VdLs.17_CALLGENES_Final_1	start_codon	930402	930404	.	+	0	ID=start_codon:VDAG_01905T0:1;Parent=VDAG_01905T0;gene=VDAG_01905;isoform=VDAG_01905T0;
Supercontig_1.3	VD_VdLs.17_CALLGENES_Final_1	exon	930401	930476	.	+	.	ID=exon:VDAG_01905T0:1;Parent=VDAG_01905T0;gene=VDAG_01905;isoform=VDAG_01905T0;
Supercontig_1.3	VD_VdLs.17_CALLGENES_Final_1	exon	930537	930566	.	+	.	ID=exon:VDAG_01905T0:2;Parent=VDAG_01905T0;gene=VDAG_01905;isoform=VDAG_01905T0;
Supercontig_1.3	VD_VdLs.17_CALLGENES_Final_1	exon	930618	930992	.	+	.	ID=exon:VDAG_01905T0:3;Parent=VDAG_01905T0;gene=VDAG_01905;isoform=VDAG_01905T0;
Supercontig_1.3	VD_VdLs.17_CALLGENES_Final_1	CDS	930401	930476	.	+	0	ID=CDS:VDAG_01905T0:1;Parent=VDAG_01905T0;gene=VDAG_01905;isoform=VDAG_01905T0;
Supercontig_1.3	VD_VdLs.17_CALLGENES_Final_1	CDS	930537	930566	.	+	0	ID=CDS:VDAG_01905T0:2;Parent=VDAG_01905T0;gene=VDAG_01905;isoform=VDAG_01905T0;
Supercontig_1.3	VD_VdLs.17_CALLGENES_Final_1	CDS	930618	930992	.	+	0	ID=CDS:VDAG_01905T0:3;Parent=VDAG_01905T0;gene=VDAG_01905;isoform=VDAG_01905T0;
Supercontig_1.3	VD_VdLs.17_CALLGENES_Final_1	stop_codon	930990	930992	.	+	0	ID=stop_codon:VDAG_01905T0:1;Parent=VDAG_01905T0;gene=VDAG_01905;isoform=VDAG_01905T0;
Supercontig_1.3	VD_VdLs.17_CALLGENES_Final_1	gene	711476	712032	.	+	.	ID=VDAG_01851;Name=VDAG_01851
Supercontig_1.3	VD_VdLs.17_CALLGENES_Final_1	mRNA	711476	712032	.	+	.	ID=VDAG_01851T0;Parent=VDAG_01851;gene=VDAG_01851;isoform=VDAG_01851T0;
Supercontig_1.3	VD_VdLs.17_CALLGENES_Final_1	start_codon	711476	711478	.	+	0	ID=start_codon:VDAG_01851T0:1;Parent=VDAG_01851T0;gene=VDAG_01851;isoform=VDAG_01851T0;
Supercontig_1.3	VD_VdLs.17_CALLGENES_Final_1	exon	711476	711715	.	+	.	ID=exon:VDAG_01851T0:1;Parent=VDAG_01851T0;gene=VDAG_01851;isoform=VDAG_01851T0;
Supercontig_1.3	VD_VdLs.17_CALLGENES_Final_1	exon	711832	712032	.	+	.	ID=exon:VDAG_01851T0:2;Parent=VDAG_01851T0;gene=VDAG_01851;isoform=VDAG_01851T0;
Supercontig_1.3	VD_VdLs.17_CALLGENES_Final_1	CDS	711476	711715	.	+	0	ID=CDS:VDAG_01851T0:1;Parent=VDAG_01851T0;gene=VDAG_01851;isoform=VDAG_01851T0;
Supercontig_1.3	VD_VdLs.17_CALLGENES_Final_1	CDS	711832	712032	.	+	0	ID=CDS:VDAG_01851T0:2;Parent=VDAG_01851T0;gene=VDAG_01851;isoform=VDAG_01851T0;
Supercontig_1.3	VD_VdLs.17_CALLGENES_Final_1	stop_codon	712030	712032	.	+	0	ID=stop_codon:VDAG_01851T0:1;Parent=VDAG_01851T0;gene=VDAG_01851;isoform=VDAG_01851T0;
Supercontig_1.3	VD_VdLs.17_CALLGENES_Final_1	gene	278564	279629	.	+	.	ID=VDAG_01724;Name=VDAG_01724
Supercontig_1.3	VD_VdLs.17_CALLGENES_Final_1	mRNA	278564	279629	.	+	.	ID=VDAG_01724T0;Parent=VDAG_01724;gene=VDAG_01724;isoform=VDAG_01724T0;
Supercontig_1.3	VD_VdLs.17_CALLGENES_Final_1	start_codon	278564	278566	.	+	0	ID=start_codon:VDAG_01724T0:1;Parent=VDAG_01724T0;gene=VDAG_01724;isoform=VDAG_01724T0;
Supercontig_1.3	VD_VdLs.17_CALLGENES_Final_1	exon	278564	278785	.	+	.	ID=exon:VDAG_01724T0:1;Parent=VDAG_01724T0;gene=VDAG_01724;isoform=VDAG_01724T0;
Supercontig_1.3	VD_VdLs.17_CALLGENES_Final_1	exon	278865	279074	.	+	.	ID=exon:VDAG_01724T0:2;Parent=VDAG_01724T0;gene=VDAG_01724;isoform=VDAG_01724T0;
Supercontig_1.3	VD_VdLs.17_CALLGENES_Final_1	exon	279148	279629	.	+	.	ID=exon:VDAG_01724T0:3;Parent=VDAG_01724T0;gene=VDAG_01724;isoform=VDAG_01724T0;
Supercontig_1.3	VD_VdLs.17_CALLGENES_Final_1	CDS	278564	278785	.	+	0	ID=CDS:VDAG_01724T0:1;Parent=VDAG_01724T0;gene=VDAG_01724;isoform=VDAG_01724T0;
Supercontig_1.3	VD_VdLs.17_CALLGENES_Final_1	CDS	278865	279074	.	+	0	ID=CDS:VDAG_01724T0:2;Parent=VDAG_01724T0;gene=VDAG_01724;isoform=VDAG_01724T0;
Supercontig_1.3	VD_VdLs.17_CALLGENES_Final_1	CDS	279148	279629	.	+	0	ID=CDS:VDAG_01724T0:3;Parent=VDAG_01724T0;gene=VDAG_01724;isoform=VDAG_01724T0;
Supercontig_1.3	VD_VdLs.17_CALLGENES_Final_1	stop_codon	279577	279579	.	+	0	ID=stop_codon:VDAG_01724T0:1;Parent=VDAG_01724T0;gene=VDAG_01724;isoform=VDAG_01724T0;
Supercontig_1.3	VD_VdLs.17_CALLGENES_Final_1	gene	398327	400444	.	-	.	ID=VDAG_01758;Name=VDAG_01758
Supercontig_1.3	VD_VdLs.17_CALLGENES_Final_1	mRNA	398327	400444	.	-	.	ID=VDAG_01758T0;Parent=VDAG_01758;gene=VDAG_01758;isoform=VDAG_01758T0;
Supercontig_1.3	VD_VdLs.17_CALLGENES_Final_1	start_codon	400442	400444	.	-	0	ID=start_codon:VDAG_01758T0:1;Parent=VDAG_01758T0;gene=VDAG_01758;isoform=VDAG_01758T0;
Supercontig_1.3	VD_VdLs.17_CALLGENES_Final_1	exon	400363	400444	.	-	.	ID=exon:VDAG_01758T0:1;Parent=VDAG_01758T0 1;gene=VDAG_01758;isoform=VDAG_01758T0;
Supercontig_1.3	VD_VdLs.17_CALLGENES_Final_1	exon	398932	399750	.	-	.	ID=exon:VDAG_01758T0:2;Parent=VDAG_01758T0;gene=VDAG_01758;isoform=VDAG_01758T0;
Supercontig_1.3	VD_VdLs.17_CALLGENES_Final_1	exon	398327	398826	.	-	.	ID=exon:VDAG_01758T0:3;Parent=VDAG_01758T0;gene=VDAG_01758;isoform=VDAG_01758T0;
Supercontig_1.3	VD_VdLs.17_CALLGENES_Final_1	CDS	400363	400444	.	-	0	ID=CDS:VDAG_01758T0:1;Parent=VDAG_01758T0;gene=VDAG_01758;isoform=VDAG_01758T0;
Supercontig_1.3	VD_VdLs.17_CALLGENES_Final_1	CDS	398932	399750	.	-	2	ID=CDS:VDAG_01758T0:2;Parent=VDAG_01758T0;gene=VDAG_01758;isoform=VDAG_01758T0;
Supercontig_1.3	VD_VdLs.17_CALLGENES_Final_1	CDS	398327	398826	.	-	2	ID=CDS:VDAG_01758T0:3;Parent=VDAG_01758T0;gene=VDAG_01758;isoform=VDAG_01758T0;
Supercontig_1.3	VD_VdLs.17_CALLGENES_Final_1	stop_codon	398327	398329	.	-	0	ID=stop_codon:VDAG_01758T0:1;Parent=VDAG_01758T0;gene=VDAG_01758;isoform=VDAG_01758T0;
Supercontig_1.3	VD_VdLs.17_CALLGENES_Final_1	gene	1476451	1479356	.	+	.	ID=VDAG_02098;Name=VDAG_02098
Supercontig_1.3	VD_VdLs.17_CALLGENES_Final_1	mRNA	1476451	1479356	.	+	.	ID=VDAG_02098T0;Parent=VDAG_02098;gene=VDAG_02098;isoform=VDAG_02098T0;
Supercontig_1.3	VD_VdLs.17_CALLGENES_Final_1	start_codon	1476493	1476495	.	+	0	ID=start_codon:VDAG_02098T0:1;Parent=VDAG_02098T0;gene=VDAG_02098;isoform=VDAG_02098T0;
Supercontig_1.3	VD_VdLs.17_CALLGENES_Final_1	exon	1476451	1477557	.	+	.	ID=exon:VDAG_02098T0:1;Parent=VDAG_02098T0 1;gene=VDAG_02098;isoform=VDAG_02098T0;
Supercontig_1.3	VD_VdLs.17_CALLGENES_Final_1	exon	1477884	1479002	.	+	.	ID=exon:VDAG_02098T0:2;Parent=VDAG_02098T0;gene=VDAG_02098;isoform=VDAG_02098T0;
Supercontig_1.3	VD_VdLs.17_CALLGENES_Final_1	exon	1479056	1479356	.	+	.	ID=exon:VDAG_02098T0:3;Parent=VDAG_02098T0;gene=VDAG_02098;isoform=VDAG_02098T0;
Supercontig_1.3	VD_VdLs.17_CALLGENES_Final_1	CDS	1476451	1477557	.	+	0	ID=CDS:VDAG_02098T0:1;Parent=VDAG_02098T0;gene=VDAG_02098;isoform=VDAG_02098T0;
Supercontig_1.3	VD_VdLs.17_CALLGENES_Final_1	CDS	1477884	1479002	.	+	0	ID=CDS:VDAG_02098T0:2;Parent=VDAG_02098T0;gene=VDAG_02098;isoform=VDAG_02098T0;
Supercontig_1.3	VD_VdLs.17_CALLGENES_Final_1	CDS	1479056	1479356	.	+	0	ID=CDS:VDAG_02098T0:3;Parent=VDAG_02098T0;gene=VDAG_02098;isoform=VDAG_02098T0;
Supercontig_1.3	VD_VdLs.17_CALLGENES_Final_1	stop_codon	1479131	1479133	.	+	0	ID=stop_codon:VDAG_02098T0:1;Parent=VDAG_02098T0;gene=VDAG_02098;isoform=VDAG_02098T0;
Supercontig_1.3	VD_VdLs.17_CALLGENES_Final_1	gene	2113307	2113989	.	+	.	ID=VDAG_02312;Name=VDAG_02312
Supercontig_1.3	VD_VdLs.17_CALLGENES_Final_1	mRNA	2113307	2113989	.	+	.	ID=VDAG_02312T0;Parent=VDAG_02312;gene=VDAG_02312;isoform=VDAG_02312T0;
Supercontig_1.3	VD_VdLs.17_CALLGENES_Final_1	start_codon	2113317	2113319	.	+	0	ID=start_codon:VDAG_02312T0:1;Parent=VDAG_02312T0;gene=VDAG_02312;isoform=VDAG_02312T0;
Supercontig_1.3	VD_VdLs.17_CALLGENES_Final_1	exon	2113307	2113667	.	+	.	ID=exon:VDAG_02312T0:1;Parent=VDAG_02312T0;gene=VDAG_02312;isoform=VDAG_02312T0;
Supercontig_1.3	VD_VdLs.17_CALLGENES_Final_1	exon	2113738	2113989	.	+	.	ID=exon:VDAG_02312T0:2;Parent=VDAG_02312T0;gene=VDAG_02312;isoform=VDAG_02312T0;
Supercontig_1.3	VD_VdLs.17_CALLGENES_Final_1	CDS	2113307	2113667	.	+	0	ID=CDS:VDAG_02312T0:1;Parent=VDAG_02312T0;gene=VDAG_02312;isoform=VDAG_02312T0;
Supercontig_1.3	VD_VdLs.17_CALLGENES_Final_1	CDS	2113738	2113989	.	+	0	ID=CDS:VDAG_02312T0:2;Parent=VDAG_02312T0;gene=VDAG_02312;isoform=VDAG_02312T0;
Supercontig_1.3	VD_VdLs.17_CALLGENES_Final_1	stop_codon	2113987	2113989	.	+	0	ID=stop_codon:VDAG_02312T0:1;Parent=VDAG_02312T0;gene=VDAG_02312;isoform=VDAG_02312T0;
Supercontig_1.3	VD_VdLs.17_CALLGENES_Final_1	gene	957813	959606	.	+	.	ID=VDAG_01917;Name=VDAG_01917
Supercontig_1.3	VD_VdLs.17_CALLGENES_Final_1	mRNA	957813	959606	.	+	.	ID=VDAG_01917T0;Parent=VDAG_01917;gene=VDAG_01917;isoform=VDAG_01917T0;
Supercontig_1.3	VD_VdLs.17_CALLGENES_Final_1	start_codon	957813	957815	.	+	0	ID=start_codon:VDAG_01917T0:1;Parent=VDAG_01917T0;gene=VDAG_01917;isoform=VDAG_01917T0;
Supercontig_1.3	VD_VdLs.17_CALLGENES_Final_1	exon	957813	958741	.	+	.	ID=exon:VDAG_01917T0:1;Parent=VDAG_01917T0;gene=VDAG_01917;isoform=VDAG_01917T0;
Supercontig_1.3	VD_VdLs.17_CALLGENES_Final_1	exon	958793	959606	.	+	.	ID=exon:VDAG_01917T0:2;Parent=VDAG_01917T0;gene=VDAG_01917;isoform=VDAG_01917T0;
Supercontig_1.3	VD_VdLs.17_CALLGENES_Final_1	CDS	957813	958741	.	+	0	ID=CDS:VDAG_01917T0:1;Parent=VDAG_01917T0;gene=VDAG_01917;isoform=VDAG_01917T0;
Supercontig_1.3	VD_VdLs.17_CALLGENES_Final_1	CDS	958793	959606	.	+	1	ID=CDS:VDAG_01917T0:2;Parent=VDAG_01917T0;gene=VDAG_01917;isoform=VDAG_01917T0;
Supercontig_1.3	VD_VdLs.17_CALLGENES_Final_1	stop_codon	959604	959606	.	+	0	ID=stop_codon:VDAG_01917T0:1;Parent=VDAG_01917T0;gene=VDAG_01917;isoform=VDAG_01917T0;
Supercontig_1.3	VD_VdLs.17_CALLGENES_Final_1	gene	529633	532936	.	-	.	ID=VDAG_01792;Name=VDAG_01792
Supercontig_1.3	VD_VdLs.17_CALLGENES_Final_1	mRNA	529724	532936	.	-	.	ID=VDAG_01792T0;Parent=VDAG_01792;gene=VDAG_01792;isoform=VDAG_01792T0;
Supercontig_1.3	VD_VdLs.17_CALLGENES_Final_1	start_codon	532934	532936	.	-	0	ID=start_codon:VDAG_01792T0:1;Parent=VDAG_01792T0;gene=VDAG_01792;isoform=VDAG_01792T0;
Supercontig_1.3	VD_VdLs.17_CALLGENES_Final_1	exon	531935	532936	.	-	.	ID=exon:VDAG_01792T0:1;Parent=VDAG_01792T0;gene=VDAG_01792;isoform=VDAG_01792T0;
Supercontig_1.3	VD_VdLs.17_CALLGENES_Final_1	exon	529633	529996	.	-	.	ID=exon:VDAG_01792T0:1;Parent=VDAG_01792T0;gene=VDAG_01792;isoform=VDAG_01792T0;
Supercontig_1.3	VD_VdLs.17_CALLGENES_Final_1	CDS	531935	532936	.	-	0	ID=CDS:VDAG_01792T0:1;Parent=VDAG_01792T0;gene=VDAG_01792;isoform=VDAG_01792T0;
Supercontig_1.3	VD_VdLs.17_CALLGENES_Final_1	CDS	529633	529996	.	-	0	ID=CDS:VDAG_01792T0:1;Parent=VDAG_01792T0;gene=VDAG_01792;isoform=VDAG_01792T0;
Supercontig_1.3	VD_VdLs.17_CALLGENES_Final_1	stop_codon	529724	529726	.	-	0	ID=stop_codon:VDAG_01792T0:1;Parent=VDAG_01792T0;gene=VDAG_01792;isoform=VDAG_01792T0;
Supercontig_1.3	VD_VdLs.17_CALLGENES_Final_1	gene	135157	135987	.	-	.	ID=VDAG_01686;Name=VDAG_01686
Supercontig_1.3	VD_VdLs.17_CALLGENES_Final_1	mRNA	135157	135987	.	-	.	ID=VDAG_01686T0;Parent=VDAG_01686;gene=VDAG_01686;isoform=VDAG_01686T0;
Supercontig_1.3	VD_VdLs.17_CALLGENES_Final_1	start_codon	135985	135987	.	-	0	ID=start_codon:VDAG_01686T0:1;Parent=VDAG_01686T0;gene=VDAG_01686;isoform=VDAG_01686T0;
Supercontig_1.3	VD_VdLs.17_CALLGENES_Final_1	exon	135945	135987	.	-	.	ID=exon:VDAG_01686T0:1;Parent=VDAG_01686T0 1;gene=VDAG_01686;isoform=VDAG_01686T0;
Supercontig_1.3	VD_VdLs.17_CALLGENES_Final_1	exon	135157	135896	.	-	.	ID=exon:VDAG_01686T0:2;Parent=VDAG_01686T0;gene=VDAG_01686;isoform=VDAG_01686T0;
Supercontig_1.3	VD_VdLs.17_CALLGENES_Final_1	CDS	135945	135987	.	-	0	ID=CDS:VDAG_01686T0:1;Parent=VDAG_01686T0;gene=VDAG_01686;isoform=VDAG_01686T0;
Supercontig_1.3	VD_VdLs.17_CALLGENES_Final_1	CDS	135157	135896	.	-	2	ID=CDS:VDAG_01686T0:2;Parent=VDAG_01686T0;gene=VDAG_01686;isoform=VDAG_01686T0;
Supercontig_1.3	VD_VdLs.17_CALLGENES_Final_1	stop_codon	135157	135159	.	-	0	ID=stop_codon:VDAG_01686T0:1;Parent=VDAG_01686T0;gene=VDAG_01686;isoform=VDAG_01686T0;
Supercontig_1.3	VD_VdLs.17_CALLGENES_Final_1	gene	80037	80760	.	+	.	ID=VDAG_01668;Name=VDAG_01668
Supercontig_1.3	VD_VdLs.17_CALLGENES_Final_1	mRNA	80037	80760	.	+	.	ID=VDAG_01668T0;Parent=VDAG_01668;gene=VDAG_01668;isoform=VDAG_01668T0;
Supercontig_1.3	VD_VdLs.17_CALLGENES_Final_1	start_codon	80037	80039	.	+	0	ID=start_codon:VDAG_01668T0:1;Parent=VDAG_01668T0;gene=VDAG_01668;isoform=VDAG_01668T0;
Supercontig_1.3	VD_VdLs.17_CALLGENES_Final_1	exon	80037	80224	.	+	.	ID=exon:VDAG_01668T0:1;Parent=VDAG_01668T0;gene=VDAG_01668;isoform=VDAG_01668T0;
Supercontig_1.3	VD_VdLs.17_CALLGENES_Final_1	exon	80457	80760	.	+	.	ID=exon:VDAG_01668T0:2;Parent=VDAG_01668T0;gene=VDAG_01668;isoform=VDAG_01668T0;
Supercontig_1.3	VD_VdLs.17_CALLGENES_Final_1	CDS	80037	80224	.	+	0	ID=CDS:VDAG_01668T0:1;Parent=VDAG_01668T0;gene=VDAG_01668;isoform=VDAG_01668T0;
Supercontig_1.3	VD_VdLs.17_CALLGENES_Final_1	CDS	80457	80760	.	+	1	ID=CDS:VDAG_01668T0:2;Parent=VDAG_01668T0;gene=VDAG_01668;isoform=VDAG_01668T0;
Supercontig_1.3	VD_VdLs.17_CALLGENES_Final_1	stop_codon	80758	80760	.	+	0	ID=stop_codon:VDAG_01668T0:1;Parent=VDAG_01668T0;gene=VDAG_01668;isoform=VDAG_01668T0;
Supercontig_1.3	VD_VdLs.17_CALLGENES_Final_1	gene	1020007	1023035	.	+	.	ID=VDAG_01939;Name=VDAG_01939
Supercontig_1.3	VD_VdLs.17_CALLGENES_Final_1	mRNA	1020007	1023035	.	+	.	ID=VDAG_01939T0;Parent=VDAG_01939;gene=VDAG_01939;isoform=VDAG_01939T0;
Supercontig_1.3	VD_VdLs.17_CALLGENES_Final_1	start_codon	1020123	1020125	.	+	0	ID=start_codon:VDAG_01939T0:1;Parent=VDAG_01939T0;gene=VDAG_01939;isoform=VDAG_01939T0;
Supercontig_1.3	VD_VdLs.17_CALLGENES_Final_1	exon	1020007	1020239	.	+	.	ID=exon:VDAG_01939T0:1;Parent=VDAG_01939T0;gene=VDAG_01939;isoform=VDAG_01939T0;
Supercontig_1.3	VD_VdLs.17_CALLGENES_Final_1	exon	1020379	1020496	.	+	.	ID=exon:VDAG_01939T0:2;Parent=VDAG_01939T0;gene=VDAG_01939;isoform=VDAG_01939T0;
Supercontig_1.3	VD_VdLs.17_CALLGENES_Final_1	exon	1020589	1020673	.	+	.	ID=exon:VDAG_01939T0:3;Parent=VDAG_01939T0;gene=VDAG_01939;isoform=VDAG_01939T0;
Supercontig_1.3	VD_VdLs.17_CALLGENES_Final_1	exon	1020749	1020810	.	+	.	ID=exon:VDAG_01939T0:4;Parent=VDAG_01939T0;gene=VDAG_01939;isoform=VDAG_01939T0;
Supercontig_1.3	VD_VdLs.17_CALLGENES_Final_1	exon	1020860	1022176	.	+	.	ID=exon:VDAG_01939T0:5;Parent=VDAG_01939T0;gene=VDAG_01939;isoform=VDAG_01939T0;
Supercontig_1.3	VD_VdLs.17_CALLGENES_Final_1	exon	1022227	1023035	.	+	.	ID=exon:VDAG_01939T0:6;Parent=VDAG_01939T0;gene=VDAG_01939;isoform=VDAG_01939T0;
Supercontig_1.3	VD_VdLs.17_CALLGENES_Final_1	CDS	1020007	1020239	.	+	0	ID=CDS:VDAG_01939T0:1;Parent=VDAG_01939T0;gene=VDAG_01939;isoform=VDAG_01939T0;
Supercontig_1.3	VD_VdLs.17_CALLGENES_Final_1	CDS	1020379	1020496	.	+	0	ID=CDS:VDAG_01939T0:2;Parent=VDAG_01939T0;gene=VDAG_01939;isoform=VDAG_01939T0;
Supercontig_1.3	VD_VdLs.17_CALLGENES_Final_1	CDS	1020589	1020673	.	+	2	ID=CDS:VDAG_01939T0:3;Parent=VDAG_01939T0;gene=VDAG_01939;isoform=VDAG_01939T0;
Supercontig_1.3	VD_VdLs.17_CALLGENES_Final_1	CDS	1020749	1020810	.	+	1	ID=CDS:VDAG_01939T0:4;Parent=VDAG_01939T0;gene=VDAG_01939;isoform=VDAG_01939T0;
Supercontig_1.3	VD_VdLs.17_CALLGENES_Final_1	CDS	1020860	1022176	.	+	2	ID=CDS:VDAG_01939T0:5;Parent=VDAG_01939T0;gene=VDAG_01939;isoform=VDAG_01939T0;
Supercontig_1.3	VD_VdLs.17_CALLGENES_Final_1	CDS	1022227	1023035	.	+	2	ID=CDS:VDAG_01939T0:6;Parent=VDAG_01939T0;gene=VDAG_01939;isoform=VDAG_01939T0;
Supercontig_1.3	VD_VdLs.17_CALLGENES_Final_1	stop_codon	1023033	1023035	.	+	0	ID=stop_codon:VDAG_01939T0:1;Parent=VDAG_01939T0;gene=VDAG_01939;isoform=VDAG_01939T0;
Supercontig_1.3	VD_VdLs.17_CALLGENES_Final_1	gene	242672	243446	.	-	.	ID=VDAG_01716;Name=VDAG_01716
Supercontig_1.3	VD_VdLs.17_CALLGENES_Final_1	mRNA	242877	243446	.	-	.	ID=VDAG_01716T0;Parent=VDAG_01716;gene=VDAG_01716;isoform=VDAG_01716T0;
Supercontig_1.3	VD_VdLs.17_CALLGENES_Final_1	start_codon	243444	243446	.	-	0	ID=start_codon:VDAG_01716T0:1;Parent=VDAG_01716T0;gene=VDAG_01716;isoform=VDAG_01716T0;
Supercontig_1.3	VD_VdLs.17_CALLGENES_Final_1	exon	242672	243446	.	-	.	ID=exon:VDAG_01716T0:1;Parent=VDAG_01716T0;gene=VDAG_01716;isoform=VDAG_01716T0;
Supercontig_1.3	VD_VdLs.17_CALLGENES_Final_1	CDS	242672	243446	.	-	0	ID=CDS:VDAG_01716T0:1;Parent=VDAG_01716T0;gene=VDAG_01716;isoform=VDAG_01716T0;
Supercontig_1.3	VD_VdLs.17_CALLGENES_Final_1	stop_codon	242877	242879	.	-	0	ID=stop_codon:VDAG_01716T0:1;Parent=VDAG_01716T0;gene=VDAG_01716;isoform=VDAG_01716T0;
Supercontig_1.3	VD_VdLs.17_CALLGENES_Final_1	gene	317858	319910	.	+	.	ID=VDAG_01740;Name=VDAG_01740
Supercontig_1.3	VD_VdLs.17_CALLGENES_Final_1	mRNA	317858	319910	.	+	.	ID=VDAG_01740T0;Parent=VDAG_01740;gene=VDAG_01740;isoform=VDAG_01740T0;
Supercontig_1.3	VD_VdLs.17_CALLGENES_Final_1	start_codon	317858	317860	.	+	0	ID=start_codon:VDAG_01740T0:1;Parent=VDAG_01740T0;gene=VDAG_01740;isoform=VDAG_01740T0;
Supercontig_1.3	VD_VdLs.17_CALLGENES_Final_1	exon	317858	318540	.	+	.	ID=exon:VDAG_01740T0:1;Parent=VDAG_01740T0 1;gene=VDAG_01740;isoform=VDAG_01740T0;
Supercontig_1.3	VD_VdLs.17_CALLGENES_Final_1	exon	318736	319910	.	+	.	ID=exon:VDAG_01740T0:2;Parent=VDAG_01740T0;gene=VDAG_01740;isoform=VDAG_01740T0;
Supercontig_1.3	VD_VdLs.17_CALLGENES_Final_1	CDS	317858	318540	.	+	0	ID=CDS:VDAG_01740T0:1;Parent=VDAG_01740T0;gene=VDAG_01740;isoform=VDAG_01740T0;
Supercontig_1.3	VD_VdLs.17_CALLGENES_Final_1	CDS	318736	319783	.	+	1	ID=CDS:VDAG_01740T0:2;Parent=VDAG_01740T0;gene=VDAG_01740;isoform=VDAG_01740T0;
Supercontig_1.3	VD_VdLs.17_CALLGENES_Final_1	stop_codon	319781	319783	.	+	0	ID=stop_codon:VDAG_01740T0:1;Parent=VDAG_01740T0;gene=VDAG_01740;isoform=VDAG_01740T0;
Supercontig_1.3	VD_VdLs.17_CALLGENES_Final_1	three_prime_UTR	319784	319910	.	+	.	ID=three_prime_UTR:VDAG_01740T0:1;Parent=VDAG_01740T0;gene=VDAG_01740;isoform=VDAG_01740T0;
Supercontig_1.3	VD_VdLs.17_CALLGENES_Final_1	gene	1842351	1843756	.	-	.	ID=VDAG_02225;Name=VDAG_02225
Supercontig_1.3	VD_VdLs.17_CALLGENES_Final_1	mRNA	1842351	1843756	.	-	.	ID=VDAG_02225T0;Parent=VDAG_02225;gene=VDAG_02225;isoform=VDAG_02225T0;
Supercontig_1.3	VD_VdLs.17_CALLGENES_Final_1	start_codon	1843754	1843756	.	-	0	ID=start_codon:VDAG_02225T0:1;Parent=VDAG_02225T0;gene=VDAG_02225;isoform=VDAG_02225T0;
Supercontig_1.3	VD_VdLs.17_CALLGENES_Final_1	exon	1843588	1843756	.	-	.	ID=exon:VDAG_02225T0:1;Parent=VDAG_02225T0;gene=VDAG_02225;isoform=VDAG_02225T0;
Supercontig_1.3	VD_VdLs.17_CALLGENES_Final_1	exon	1842351	1843198	.	-	.	ID=exon:VDAG_02225T0:2;Parent=VDAG_02225T0;gene=VDAG_02225;isoform=VDAG_02225T0;
Supercontig_1.3	VD_VdLs.17_CALLGENES_Final_1	CDS	1843588	1843756	.	-	0	ID=CDS:VDAG_02225T0:1;Parent=VDAG_02225T0;gene=VDAG_02225;isoform=VDAG_02225T0;
Supercontig_1.3	VD_VdLs.17_CALLGENES_Final_1	CDS	1842351	1843198	.	-	2	ID=CDS:VDAG_02225T0:2;Parent=VDAG_02225T0;gene=VDAG_02225;isoform=VDAG_02225T0;
Supercontig_1.3	VD_VdLs.17_CALLGENES_Final_1	stop_codon	1842351	1842353	.	-	0	ID=stop_codon:VDAG_02225T0:1;Parent=VDAG_02225T0;gene=VDAG_02225;isoform=VDAG_02225T0;
Supercontig_1.3	VD_VdLs.17_CALLGENES_Final_1	gene	2096516	2097469	.	+	.	ID=VDAG_02307;Name=VDAG_02307
Supercontig_1.3	VD_VdLs.17_CALLGENES_Final_1	mRNA	2096516	2097469	.	+	.	ID=VDAG_02307T0;Parent=VDAG_02307;gene=VDAG_02307;isoform=VDAG_02307T0;
Supercontig_1.3	VD_VdLs.17_CALLGENES_Final_1	start_codon	2096523	2096525	.	+	0	ID=start_codon:VDAG_02307T0:1;Parent=VDAG_02307T0;gene=VDAG_02307;isoform=VDAG_02307T0;
Supercontig_1.3	VD_VdLs.17_CALLGENES_Final_1	exon	2096516	2097071	.	+	.	ID=exon:VDAG_02307T0:1;Parent=VDAG_02307T0;gene=VDAG_02307;isoform=VDAG_02307T0;
Supercontig_1.3	VD_VdLs.17_CALLGENES_Final_1	exon	2097158	2097469	.	+	.	ID=exon:VDAG_02307T0:2;Parent=VDAG_02307T0;gene=VDAG_02307;isoform=VDAG_02307T0;
Supercontig_1.3	VD_VdLs.17_CALLGENES_Final_1	CDS	2096516	2097071	.	+	0	ID=CDS:VDAG_02307T0:1;Parent=VDAG_02307T0;gene=VDAG_02307;isoform=VDAG_02307T0;
Supercontig_1.3	VD_VdLs.17_CALLGENES_Final_1	CDS	2097158	2097469	.	+	0	ID=CDS:VDAG_02307T0:2;Parent=VDAG_02307T0;gene=VDAG_02307;isoform=VDAG_02307T0;
Supercontig_1.3	VD_VdLs.17_CALLGENES_Final_1	stop_codon	2097467	2097469	.	+	0	ID=stop_codon:VDAG_02307T0:1;Parent=VDAG_02307T0;gene=VDAG_02307;isoform=VDAG_02307T0;
Supercontig_1.3	VD_VdLs.17_CALLGENES_Final_1	gene	1077879	1081436	.	+	.	ID=VDAG_01962;Name=VDAG_01962
Supercontig_1.3	VD_VdLs.17_CALLGENES_Final_1	mRNA	1077879	1081436	.	+	.	ID=VDAG_01962T0;Parent=VDAG_01962;gene=VDAG_01962;isoform=VDAG_01962T0;
Supercontig_1.3	VD_VdLs.17_CALLGENES_Final_1	start_codon	1077879	1077881	.	+	0	ID=start_codon:VDAG_01962T0:1;Parent=VDAG_01962T0;gene=VDAG_01962;isoform=VDAG_01962T0;
Supercontig_1.3	VD_VdLs.17_CALLGENES_Final_1	exon	1077879	1078554	.	+	.	ID=exon:VDAG_01962T0:1;Parent=VDAG_01962T0;gene=VDAG_01962;isoform=VDAG_01962T0;
Supercontig_1.3	VD_VdLs.17_CALLGENES_Final_1	exon	1078620	1080941	.	+	.	ID=exon:VDAG_01962T0:2;Parent=VDAG_01962T0;gene=VDAG_01962;isoform=VDAG_01962T0;
Supercontig_1.3	VD_VdLs.17_CALLGENES_Final_1	exon	1080994	1081436	.	+	.	ID=exon:VDAG_01962T0:3;Parent=VDAG_01962T0;gene=VDAG_01962;isoform=VDAG_01962T0;
Supercontig_1.3	VD_VdLs.17_CALLGENES_Final_1	CDS	1077879	1078554	.	+	0	ID=CDS:VDAG_01962T0:1;Parent=VDAG_01962T0;gene=VDAG_01962;isoform=VDAG_01962T0;
Supercontig_1.3	VD_VdLs.17_CALLGENES_Final_1	CDS	1078620	1080941	.	+	2	ID=CDS:VDAG_01962T0:2;Parent=VDAG_01962T0;gene=VDAG_01962;isoform=VDAG_01962T0;
Supercontig_1.3	VD_VdLs.17_CALLGENES_Final_1	CDS	1080994	1081436	.	+	2	ID=CDS:VDAG_01962T0:3;Parent=VDAG_01962T0;gene=VDAG_01962;isoform=VDAG_01962T0;
Supercontig_1.3	VD_VdLs.17_CALLGENES_Final_1	stop_codon	1081434	1081436	.	+	0	ID=stop_codon:VDAG_01962T0:1;Parent=VDAG_01962T0;gene=VDAG_01962;isoform=VDAG_01962T0;
Supercontig_1.3	VD_VdLs.17_CALLGENES_Final_1	gene	717616	720412	.	-	.	ID=VDAG_01854;Name=VDAG_01854
Supercontig_1.3	VD_VdLs.17_CALLGENES_Final_1	mRNA	717616	720411	.	-	.	ID=VDAG_01854T0;Parent=VDAG_01854;gene=VDAG_01854;isoform=VDAG_01854T0;
Supercontig_1.3	VD_VdLs.17_CALLGENES_Final_1	start_codon	720409	720411	.	-	0	ID=start_codon:VDAG_01854T0:1;Parent=VDAG_01854T0;gene=VDAG_01854;isoform=VDAG_01854T0;
Supercontig_1.3	VD_VdLs.17_CALLGENES_Final_1	exon	718980	720412	.	-	.	ID=exon:VDAG_01854T0:1;Parent=VDAG_01854T0;gene=VDAG_01854;isoform=VDAG_01854T0;
Supercontig_1.3	VD_VdLs.17_CALLGENES_Final_1	exon	717616	718922	.	-	.	ID=exon:VDAG_01854T0:2;Parent=VDAG_01854T0;gene=VDAG_01854;isoform=VDAG_01854T0;
Supercontig_1.3	VD_VdLs.17_CALLGENES_Final_1	CDS	718980	720412	.	-	0	ID=CDS:VDAG_01854T0:1;Parent=VDAG_01854T0;gene=VDAG_01854;isoform=VDAG_01854T0;
Supercontig_1.3	VD_VdLs.17_CALLGENES_Final_1	CDS	717616	718922	.	-	2	ID=CDS:VDAG_01854T0:2;Parent=VDAG_01854T0;gene=VDAG_01854;isoform=VDAG_01854T0;
Supercontig_1.3	VD_VdLs.17_CALLGENES_Final_1	stop_codon	717616	717618	.	-	0	ID=stop_codon:VDAG_01854T0:1;Parent=VDAG_01854T0;gene=VDAG_01854;isoform=VDAG_01854T0;
Supercontig_1.3	VD_VdLs.17_CALLGENES_Final_1	gene	289970	291459	.	+	.	ID=VDAG_01730;Name=VDAG_01730
Supercontig_1.3	VD_VdLs.17_CALLGENES_Final_1	mRNA	289970	291459	.	+	.	ID=VDAG_01730T0;Parent=VDAG_01730;gene=VDAG_01730;isoform=VDAG_01730T0;
Supercontig_1.3	VD_VdLs.17_CALLGENES_Final_1	five_prime_UTR	289970	290629	.	+	.	ID=five_prime_UTR:VDAG_01730T0:1;Parent=VDAG_01730T0;gene=VDAG_01730;isoform=VDAG_01730T0;
Supercontig_1.3	VD_VdLs.17_CALLGENES_Final_1	exon	289970	291459	.	+	.	ID=exon:VDAG_01730T0:1;Parent=VDAG_01730T0;gene=VDAG_01730;isoform=VDAG_01730T0;
Supercontig_1.3	VD_VdLs.17_CALLGENES_Final_1	start_codon	290630	290632	.	+	0	ID=start_codon:VDAG_01730T0:1;Parent=VDAG_01730T0;gene=VDAG_01730;isoform=VDAG_01730T0;
Supercontig_1.3	VD_VdLs.17_CALLGENES_Final_1	CDS	290630	291459	.	+	0	ID=CDS:VDAG_01730T0:1;Parent=VDAG_01730T0;gene=VDAG_01730;isoform=VDAG_01730T0;
Supercontig_1.3	VD_VdLs.17_CALLGENES_Final_1	stop_codon	291407	291409	.	+	0	ID=stop_codon:VDAG_01730T0:1;Parent=VDAG_01730T0;gene=VDAG_01730;isoform=VDAG_01730T0;
Supercontig_1.3	VD_VdLs.17_CALLGENES_Final_1	gene	572461	573527	.	+	.	ID=VDAG_01802;Name=VDAG_01802
Supercontig_1.3	VD_VdLs.17_CALLGENES_Final_1	mRNA	572461	573527	.	+	.	ID=VDAG_01802T0;Parent=VDAG_01802;gene=VDAG_01802;isoform=VDAG_01802T0;
Supercontig_1.3	VD_VdLs.17_CALLGENES_Final_1	five_prime_UTR	572461	572557	.	+	.	ID=five_prime_UTR:VDAG_01802T0:1;Parent=VDAG_01802T0;gene=VDAG_01802;isoform=VDAG_01802T0;
Supercontig_1.3	VD_VdLs.17_CALLGENES_Final_1	exon	572461	572566	.	+	.	ID=exon:VDAG_01802T0:1;Parent=VDAG_01802T0;gene=VDAG_01802;isoform=VDAG_01802T0;
Supercontig_1.3	VD_VdLs.17_CALLGENES_Final_1	exon	572678	572721	.	+	.	ID=exon:VDAG_01802T0:2;Parent=VDAG_01802T0;gene=VDAG_01802;isoform=VDAG_01802T0;
Supercontig_1.3	VD_VdLs.17_CALLGENES_Final_1	exon	572874	572985	.	+	.	ID=exon:VDAG_01802T0:3;Parent=VDAG_01802T0;gene=VDAG_01802;isoform=VDAG_01802T0;
Supercontig_1.3	VD_VdLs.17_CALLGENES_Final_1	exon	573091	573527	.	+	.	ID=exon:VDAG_01802T0:4;Parent=VDAG_01802T0;gene=VDAG_01802;isoform=VDAG_01802T0;
Supercontig_1.3	VD_VdLs.17_CALLGENES_Final_1	start_codon	572558	572560	.	+	0	ID=start_codon:VDAG_01802T0:1;Parent=VDAG_01802T0;gene=VDAG_01802;isoform=VDAG_01802T0;
Supercontig_1.3	VD_VdLs.17_CALLGENES_Final_1	CDS	572558	572566	.	+	0	ID=CDS:VDAG_01802T0:1;Parent=VDAG_01802T0;gene=VDAG_01802;isoform=VDAG_01802T0;
Supercontig_1.3	VD_VdLs.17_CALLGENES_Final_1	CDS	572678	572721	.	+	0	ID=CDS:VDAG_01802T0:2;Parent=VDAG_01802T0;gene=VDAG_01802;isoform=VDAG_01802T0;
Supercontig_1.3	VD_VdLs.17_CALLGENES_Final_1	CDS	572874	572985	.	+	1	ID=CDS:VDAG_01802T0:3;Parent=VDAG_01802T0;gene=VDAG_01802;isoform=VDAG_01802T0;
Supercontig_1.3	VD_VdLs.17_CALLGENES_Final_1	CDS	573091	573117	.	+	0	ID=CDS:VDAG_01802T0:4;Parent=VDAG_01802T0;gene=VDAG_01802;isoform=VDAG_01802T0;
Supercontig_1.3	VD_VdLs.17_CALLGENES_Final_1	stop_codon	573115	573117	.	+	0	ID=stop_codon:VDAG_01802T0:1;Parent=VDAG_01802T0;gene=VDAG_01802;isoform=VDAG_01802T0;
Supercontig_1.3	VD_VdLs.17_CALLGENES_Final_1	three_prime_UTR	573118	573527	.	+	.	ID=three_prime_UTR:VDAG_01802T0:1;Parent=VDAG_01802T0;gene=VDAG_01802;isoform=VDAG_01802T0;
Supercontig_1.3	VD_VdLs.17_CALLGENES_Final_1	gene	626485	628847	.	+	.	ID=VDAG_01822;Name=VDAG_01822
Supercontig_1.3	VD_VdLs.17_CALLGENES_Final_1	mRNA	626485	628847	.	+	.	ID=VDAG_01822T0;Parent=VDAG_01822;gene=VDAG_01822;isoform=VDAG_01822T0;
Supercontig_1.3	VD_VdLs.17_CALLGENES_Final_1	start_codon	626485	626487	.	+	0	ID=start_codon:VDAG_01822T0:1;Parent=VDAG_01822T0;gene=VDAG_01822;isoform=VDAG_01822T0;
Supercontig_1.3	VD_VdLs.17_CALLGENES_Final_1	exon	626485	626684	.	+	.	ID=exon:VDAG_01822T0:1;Parent=VDAG_01822T0;gene=VDAG_01822;isoform=VDAG_01822T0;
Supercontig_1.3	VD_VdLs.17_CALLGENES_Final_1	exon	626837	626961	.	+	.	ID=exon:VDAG_01822T0:2;Parent=VDAG_01822T0;gene=VDAG_01822;isoform=VDAG_01822T0;
Supercontig_1.3	VD_VdLs.17_CALLGENES_Final_1	exon	627029	628033	.	+	.	ID=exon:VDAG_01822T0:3;Parent=VDAG_01822T0;gene=VDAG_01822;isoform=VDAG_01822T0;
Supercontig_1.3	VD_VdLs.17_CALLGENES_Final_1	exon	628098	628369	.	+	.	ID=exon:VDAG_01822T0:4;Parent=VDAG_01822T0;gene=VDAG_01822;isoform=VDAG_01822T0;
Supercontig_1.3	VD_VdLs.17_CALLGENES_Final_1	exon	628427	628639	.	+	.	ID=exon:VDAG_01822T0:5;Parent=VDAG_01822T0;gene=VDAG_01822;isoform=VDAG_01822T0;
Supercontig_1.3	VD_VdLs.17_CALLGENES_Final_1	exon	628698	628847	.	+	.	ID=exon:VDAG_01822T0:6;Parent=VDAG_01822T0;gene=VDAG_01822;isoform=VDAG_01822T0;
Supercontig_1.3	VD_VdLs.17_CALLGENES_Final_1	CDS	626485	626684	.	+	0	ID=CDS:VDAG_01822T0:1;Parent=VDAG_01822T0;gene=VDAG_01822;isoform=VDAG_01822T0;
Supercontig_1.3	VD_VdLs.17_CALLGENES_Final_1	CDS	626837	626961	.	+	1	ID=CDS:VDAG_01822T0:2;Parent=VDAG_01822T0;gene=VDAG_01822;isoform=VDAG_01822T0;
Supercontig_1.3	VD_VdLs.17_CALLGENES_Final_1	CDS	627029	628033	.	+	2	ID=CDS:VDAG_01822T0:3;Parent=VDAG_01822T0;gene=VDAG_01822;isoform=VDAG_01822T0;
Supercontig_1.3	VD_VdLs.17_CALLGENES_Final_1	CDS	628098	628369	.	+	2	ID=CDS:VDAG_01822T0:4;Parent=VDAG_01822T0;gene=VDAG_01822;isoform=VDAG_01822T0;
Supercontig_1.3	VD_VdLs.17_CALLGENES_Final_1	CDS	628427	628639	.	+	0	ID=CDS:VDAG_01822T0:5;Parent=VDAG_01822T0;gene=VDAG_01822;isoform=VDAG_01822T0;
Supercontig_1.3	VD_VdLs.17_CALLGENES_Final_1	CDS	628698	628847	.	+	0	ID=CDS:VDAG_01822T0:6;Parent=VDAG_01822T0;gene=VDAG_01822;isoform=VDAG_01822T0;
Supercontig_1.3	VD_VdLs.17_CALLGENES_Final_1	stop_codon	628845	628847	.	+	0	ID=stop_codon:VDAG_01822T0:1;Parent=VDAG_01822T0;gene=VDAG_01822;isoform=VDAG_01822T0;
Supercontig_1.3	VD_VdLs.17_CALLGENES_Final_1	gene	1527205	1528047	.	-	.	ID=VDAG_02113;Name=VDAG_02113
Supercontig_1.3	VD_VdLs.17_CALLGENES_Final_1	mRNA	1527205	1527991	.	-	.	ID=VDAG_02113T0;Parent=VDAG_02113;gene=VDAG_02113;isoform=VDAG_02113T0;
Supercontig_1.3	VD_VdLs.17_CALLGENES_Final_1	start_codon	1527989	1527991	.	-	0	ID=start_codon:VDAG_02113T0:1;Parent=VDAG_02113T0;gene=VDAG_02113;isoform=VDAG_02113T0;
Supercontig_1.3	VD_VdLs.17_CALLGENES_Final_1	exon	1527920	1528047	.	-	.	ID=exon:VDAG_02113T0:1;Parent=VDAG_02113T0;gene=VDAG_02113;isoform=VDAG_02113T0;
Supercontig_1.3	VD_VdLs.17_CALLGENES_Final_1	exon	1527205	1527858	.	-	.	ID=exon:VDAG_02113T0:2;Parent=VDAG_02113T0;gene=VDAG_02113;isoform=VDAG_02113T0;
Supercontig_1.3	VD_VdLs.17_CALLGENES_Final_1	CDS	1527920	1528047	.	-	0	ID=CDS:VDAG_02113T0:1;Parent=VDAG_02113T0;gene=VDAG_02113;isoform=VDAG_02113T0;
Supercontig_1.3	VD_VdLs.17_CALLGENES_Final_1	CDS	1527205	1527858	.	-	0	ID=CDS:VDAG_02113T0:2;Parent=VDAG_02113T0;gene=VDAG_02113;isoform=VDAG_02113T0;
Supercontig_1.3	VD_VdLs.17_CALLGENES_Final_1	stop_codon	1527205	1527207	.	-	0	ID=stop_codon:VDAG_02113T0:1;Parent=VDAG_02113T0;gene=VDAG_02113;isoform=VDAG_02113T0;
Supercontig_1.3	VD_VdLs.17_CALLGENES_Final_1	gene	2073659	2076643	.	-	.	ID=VDAG_02300;Name=VDAG_02300
Supercontig_1.3	VD_VdLs.17_CALLGENES_Final_1	mRNA	2073750	2076643	.	-	.	ID=VDAG_02300T0;Parent=VDAG_02300;gene=VDAG_02300;isoform=VDAG_02300T0;
Supercontig_1.3	VD_VdLs.17_CALLGENES_Final_1	start_codon	2076641	2076643	.	-	0	ID=start_codon:VDAG_02300T0:1;Parent=VDAG_02300T0;gene=VDAG_02300;isoform=VDAG_02300T0;
Supercontig_1.3	VD_VdLs.17_CALLGENES_Final_1	exon	2076507	2076643	.	-	.	ID=exon:VDAG_02300T0:1;Parent=VDAG_02300T0;gene=VDAG_02300;isoform=VDAG_02300T0;
Supercontig_1.3	VD_VdLs.17_CALLGENES_Final_1	exon	2076038	2076440	.	-	.	ID=exon:VDAG_02300T0:2;Parent=VDAG_02300T0;gene=VDAG_02300;isoform=VDAG_02300T0;
Supercontig_1.3	VD_VdLs.17_CALLGENES_Final_1	exon	2075750	2075978	.	-	.	ID=exon:VDAG_02300T0:3;Parent=VDAG_02300T0;gene=VDAG_02300;isoform=VDAG_02300T0;
Supercontig_1.3	VD_VdLs.17_CALLGENES_Final_1	exon	2074315	2075520	.	-	.	ID=exon:VDAG_02300T0:4;Parent=VDAG_02300T0;gene=VDAG_02300;isoform=VDAG_02300T0;
Supercontig_1.3	VD_VdLs.17_CALLGENES_Final_1	exon	2074054	2074076	.	-	.	ID=exon:VDAG_02300T0:5;Parent=VDAG_02300T0;gene=VDAG_02300;isoform=VDAG_02300T0;
Supercontig_1.3	VD_VdLs.17_CALLGENES_Final_1	exon	2073659	2073845	.	-	.	ID=exon:VDAG_02300T0:6;Parent=VDAG_02300T0;gene=VDAG_02300;isoform=VDAG_02300T0;
Supercontig_1.3	VD_VdLs.17_CALLGENES_Final_1	CDS	2076507	2076643	.	-	0	ID=CDS:VDAG_02300T0:1;Parent=VDAG_02300T0;gene=VDAG_02300;isoform=VDAG_02300T0;
Supercontig_1.3	VD_VdLs.17_CALLGENES_Final_1	CDS	2076038	2076440	.	-	1	ID=CDS:VDAG_02300T0:2;Parent=VDAG_02300T0;gene=VDAG_02300;isoform=VDAG_02300T0;
Supercontig_1.3	VD_VdLs.17_CALLGENES_Final_1	CDS	2075750	2075978	.	-	0	ID=CDS:VDAG_02300T0:3;Parent=VDAG_02300T0;gene=VDAG_02300;isoform=VDAG_02300T0;
Supercontig_1.3	VD_VdLs.17_CALLGENES_Final_1	CDS	2074315	2075520	.	-	2	ID=CDS:VDAG_02300T0:4;Parent=VDAG_02300T0;gene=VDAG_02300;isoform=VDAG_02300T0;
Supercontig_1.3	VD_VdLs.17_CALLGENES_Final_1	CDS	2074054	2074076	.	-	2	ID=CDS:VDAG_02300T0:5;Parent=VDAG_02300T0;gene=VDAG_02300;isoform=VDAG_02300T0;
Supercontig_1.3	VD_VdLs.17_CALLGENES_Final_1	CDS	2073659	2073845	.	-	0	ID=CDS:VDAG_02300T0:6;Parent=VDAG_02300T0;gene=VDAG_02300;isoform=VDAG_02300T0;
Supercontig_1.3	VD_VdLs.17_CALLGENES_Final_1	stop_codon	2073750	2073752	.	-	0	ID=stop_codon:VDAG_02300T0:1;Parent=VDAG_02300T0;gene=VDAG_02300;isoform=VDAG_02300T0;
Supercontig_1.3	VD_VdLs.17_CALLGENES_Final_1	gene	1358904	1360746	.	-	.	ID=VDAG_02060;Name=VDAG_02060
Supercontig_1.3	VD_VdLs.17_CALLGENES_Final_1	mRNA	1358904	1360746	.	-	.	ID=VDAG_02060T0;Parent=VDAG_02060;gene=VDAG_02060;isoform=VDAG_02060T0;
Supercontig_1.3	VD_VdLs.17_CALLGENES_Final_1	start_codon	1360744	1360746	.	-	0	ID=start_codon:VDAG_02060T0:1;Parent=VDAG_02060T0;gene=VDAG_02060;isoform=VDAG_02060T0;
Supercontig_1.3	VD_VdLs.17_CALLGENES_Final_1	exon	1360522	1360746	.	-	.	ID=exon:VDAG_02060T0:1;Parent=VDAG_02060T0;gene=VDAG_02060;isoform=VDAG_02060T0;
Supercontig_1.3	VD_VdLs.17_CALLGENES_Final_1	exon	1360288	1360462	.	-	.	ID=exon:VDAG_02060T0:2;Parent=VDAG_02060T0;gene=VDAG_02060;isoform=VDAG_02060T0;
Supercontig_1.3	VD_VdLs.17_CALLGENES_Final_1	exon	1360123	1360222	.	-	.	ID=exon:VDAG_02060T0:3;Parent=VDAG_02060T0;gene=VDAG_02060;isoform=VDAG_02060T0;
Supercontig_1.3	VD_VdLs.17_CALLGENES_Final_1	exon	1359833	1360068	.	-	.	ID=exon:VDAG_02060T0:4;Parent=VDAG_02060T0;gene=VDAG_02060;isoform=VDAG_02060T0;
Supercontig_1.3	VD_VdLs.17_CALLGENES_Final_1	exon	1358904	1359757	.	-	.	ID=exon:VDAG_02060T0:5;Parent=VDAG_02060T0;gene=VDAG_02060;isoform=VDAG_02060T0;
Supercontig_1.3	VD_VdLs.17_CALLGENES_Final_1	CDS	1360522	1360746	.	-	0	ID=CDS:VDAG_02060T0:1;Parent=VDAG_02060T0;gene=VDAG_02060;isoform=VDAG_02060T0;
Supercontig_1.3	VD_VdLs.17_CALLGENES_Final_1	CDS	1360288	1360462	.	-	0	ID=CDS:VDAG_02060T0:2;Parent=VDAG_02060T0;gene=VDAG_02060;isoform=VDAG_02060T0;
Supercontig_1.3	VD_VdLs.17_CALLGENES_Final_1	CDS	1360123	1360222	.	-	2	ID=CDS:VDAG_02060T0:3;Parent=VDAG_02060T0;gene=VDAG_02060;isoform=VDAG_02060T0;
Supercontig_1.3	VD_VdLs.17_CALLGENES_Final_1	CDS	1359833	1360068	.	-	1	ID=CDS:VDAG_02060T0:4;Parent=VDAG_02060T0;gene=VDAG_02060;isoform=VDAG_02060T0;
Supercontig_1.3	VD_VdLs.17_CALLGENES_Final_1	CDS	1358904	1359757	.	-	2	ID=CDS:VDAG_02060T0:5;Parent=VDAG_02060T0;gene=VDAG_02060;isoform=VDAG_02060T0;
Supercontig_1.3	VD_VdLs.17_CALLGENES_Final_1	stop_codon	1358904	1358906	.	-	0	ID=stop_codon:VDAG_02060T0:1;Parent=VDAG_02060T0;gene=VDAG_02060;isoform=VDAG_02060T0;
Supercontig_1.3	VD_VdLs.17_CALLGENES_Final_1	gene	2162080	2163462	.	-	.	ID=VDAG_02327;Name=VDAG_02327
Supercontig_1.3	VD_VdLs.17_CALLGENES_Final_1	mRNA	2162080	2163462	.	-	.	ID=VDAG_02327T0;Parent=VDAG_02327;gene=VDAG_02327;isoform=VDAG_02327T0;
Supercontig_1.3	VD_VdLs.17_CALLGENES_Final_1	five_prime_UTR	2163370	2163462	.	-	.	ID=five_prime_UTR:VDAG_02327T0:1;Parent=VDAG_02327T0;gene=VDAG_02327;isoform=VDAG_02327T0;
Supercontig_1.3	VD_VdLs.17_CALLGENES_Final_1	start_codon	2163367	2163369	.	-	0	ID=start_codon:VDAG_02327T0:1;Parent=VDAG_02327T0;gene=VDAG_02327;isoform=VDAG_02327T0;
Supercontig_1.3	VD_VdLs.17_CALLGENES_Final_1	exon	2163344	2163462	.	-	.	ID=exon:VDAG_02327T0:1;Parent=VDAG_02327T0;gene=VDAG_02327;isoform=VDAG_02327T0;
Supercontig_1.3	VD_VdLs.17_CALLGENES_Final_1	exon	2163116	2163284	.	-	.	ID=exon:VDAG_02327T0:2;Parent=VDAG_02327T0;gene=VDAG_02327;isoform=VDAG_02327T0;
Supercontig_1.3	VD_VdLs.17_CALLGENES_Final_1	exon	2162905	2163021	.	-	.	ID=exon:VDAG_02327T0:3;Parent=VDAG_02327T0;gene=VDAG_02327;isoform=VDAG_02327T0;
Supercontig_1.3	VD_VdLs.17_CALLGENES_Final_1	exon	2162723	2162840	.	-	.	ID=exon:VDAG_02327T0:4;Parent=VDAG_02327T0;gene=VDAG_02327;isoform=VDAG_02327T0;
Supercontig_1.3	VD_VdLs.17_CALLGENES_Final_1	exon	2162557	2162628	.	-	.	ID=exon:VDAG_02327T0:5;Parent=VDAG_02327T0;gene=VDAG_02327;isoform=VDAG_02327T0;
Supercontig_1.3	VD_VdLs.17_CALLGENES_Final_1	exon	2162080	2162478	.	-	.	ID=exon:VDAG_02327T0:6;Parent=VDAG_02327T0;gene=VDAG_02327;isoform=VDAG_02327T0;
Supercontig_1.3	VD_VdLs.17_CALLGENES_Final_1	CDS	2163344	2163369	.	-	0	ID=CDS:VDAG_02327T0:1;Parent=VDAG_02327T0;gene=VDAG_02327;isoform=VDAG_02327T0;
Supercontig_1.3	VD_VdLs.17_CALLGENES_Final_1	CDS	2163116	2163284	.	-	1	ID=CDS:VDAG_02327T0:2;Parent=VDAG_02327T0;gene=VDAG_02327;isoform=VDAG_02327T0;
Supercontig_1.3	VD_VdLs.17_CALLGENES_Final_1	CDS	2162905	2163021	.	-	0	ID=CDS:VDAG_02327T0:3;Parent=VDAG_02327T0;gene=VDAG_02327;isoform=VDAG_02327T0;
Supercontig_1.3	VD_VdLs.17_CALLGENES_Final_1	CDS	2162723	2162840	.	-	0	ID=CDS:VDAG_02327T0:4;Parent=VDAG_02327T0;gene=VDAG_02327;isoform=VDAG_02327T0;
Supercontig_1.3	VD_VdLs.17_CALLGENES_Final_1	CDS	2162557	2162628	.	-	2	ID=CDS:VDAG_02327T0:5;Parent=VDAG_02327T0;gene=VDAG_02327;isoform=VDAG_02327T0;
Supercontig_1.3	VD_VdLs.17_CALLGENES_Final_1	CDS	2162237	2162478	.	-	2	ID=CDS:VDAG_02327T0:6;Parent=VDAG_02327T0;gene=VDAG_02327;isoform=VDAG_02327T0;
Supercontig_1.3	VD_VdLs.17_CALLGENES_Final_1	stop_codon	2162237	2162239	.	-	0	ID=stop_codon:VDAG_02327T0:1;Parent=VDAG_02327T0;gene=VDAG_02327;isoform=VDAG_02327T0;
Supercontig_1.3	VD_VdLs.17_CALLGENES_Final_1	three_prime_UTR	2162080	2162236	.	-	.	ID=three_prime_UTR:VDAG_02327T0:1;Parent=VDAG_02327T0;gene=VDAG_02327;isoform=VDAG_02327T0;
Supercontig_1.3	VD_VdLs.17_CALLGENES_Final_1	gene	1704798	1707105	.	-	.	ID=VDAG_02171;Name=VDAG_02171
Supercontig_1.3	VD_VdLs.17_CALLGENES_Final_1	mRNA	1704798	1707105	.	-	.	ID=VDAG_02171T0;Parent=VDAG_02171;gene=VDAG_02171;isoform=VDAG_02171T0;
Supercontig_1.3	VD_VdLs.17_CALLGENES_Final_1	start_codon	1707103	1707105	.	-	0	ID=start_codon:VDAG_02171T0:1;Parent=VDAG_02171T0;gene=VDAG_02171;isoform=VDAG_02171T0;
Supercontig_1.3	VD_VdLs.17_CALLGENES_Final_1	exon	1706486	1707105	.	-	.	ID=exon:VDAG_02171T0:1;Parent=VDAG_02171T0;gene=VDAG_02171;isoform=VDAG_02171T0;
Supercontig_1.3	VD_VdLs.17_CALLGENES_Final_1	exon	1705984	1706434	.	-	.	ID=exon:VDAG_02171T0:2;Parent=VDAG_02171T0;gene=VDAG_02171;isoform=VDAG_02171T0;
Supercontig_1.3	VD_VdLs.17_CALLGENES_Final_1	exon	1704798	1705930	.	-	.	ID=exon:VDAG_02171T0:3;Parent=VDAG_02171T0;gene=VDAG_02171;isoform=VDAG_02171T0;
Supercontig_1.3	VD_VdLs.17_CALLGENES_Final_1	CDS	1706486	1707105	.	-	0	ID=CDS:VDAG_02171T0:1;Parent=VDAG_02171T0;gene=VDAG_02171;isoform=VDAG_02171T0;
Supercontig_1.3	VD_VdLs.17_CALLGENES_Final_1	CDS	1705984	1706434	.	-	1	ID=CDS:VDAG_02171T0:2;Parent=VDAG_02171T0;gene=VDAG_02171;isoform=VDAG_02171T0;
Supercontig_1.3	VD_VdLs.17_CALLGENES_Final_1	CDS	1705709	1705930	.	-	0	ID=CDS:VDAG_02171T0:3;Parent=VDAG_02171T0;gene=VDAG_02171;isoform=VDAG_02171T0;
Supercontig_1.3	VD_VdLs.17_CALLGENES_Final_1	stop_codon	1705709	1705711	.	-	0	ID=stop_codon:VDAG_02171T0:1;Parent=VDAG_02171T0;gene=VDAG_02171;isoform=VDAG_02171T0;
Supercontig_1.3	VD_VdLs.17_CALLGENES_Final_1	three_prime_UTR	1704798	1705708	.	-	.	ID=three_prime_UTR:VDAG_02171T0:1;Parent=VDAG_02171T0;gene=VDAG_02171;isoform=VDAG_02171T0;
Supercontig_1.3	VD_VdLs.17_CALLGENES_Final_1	gene	113520	116275	.	-	.	ID=VDAG_01677;Name=VDAG_01677
Supercontig_1.3	VD_VdLs.17_CALLGENES_Final_1	mRNA	113520	116275	.	-	.	ID=VDAG_01677T0;Parent=VDAG_01677;gene=VDAG_01677;isoform=VDAG_01677T0;
Supercontig_1.3	VD_VdLs.17_CALLGENES_Final_1	start_codon	116273	116275	.	-	0	ID=start_codon:VDAG_01677T0:1;Parent=VDAG_01677T0;gene=VDAG_01677;isoform=VDAG_01677T0;
Supercontig_1.3	VD_VdLs.17_CALLGENES_Final_1	exon	116257	116275	.	-	.	ID=exon:VDAG_01677T0:1;Parent=VDAG_01677T0;gene=VDAG_01677;isoform=VDAG_01677T0;
Supercontig_1.3	VD_VdLs.17_CALLGENES_Final_1	exon	114316	116203	.	-	.	ID=exon:VDAG_01677T0:2;Parent=VDAG_01677T0;gene=VDAG_01677;isoform=VDAG_01677T0;
Supercontig_1.3	VD_VdLs.17_CALLGENES_Final_1	exon	114042	114258	.	-	.	ID=exon:VDAG_01677T0:3;Parent=VDAG_01677T0;gene=VDAG_01677;isoform=VDAG_01677T0;
Supercontig_1.3	VD_VdLs.17_CALLGENES_Final_1	exon	113944	113980	.	-	.	ID=exon:VDAG_01677T0:4;Parent=VDAG_01677T0;gene=VDAG_01677;isoform=VDAG_01677T0;
Supercontig_1.3	VD_VdLs.17_CALLGENES_Final_1	exon	113520	113629	.	-	.	ID=exon:VDAG_01677T0:5;Parent=VDAG_01677T0;gene=VDAG_01677;isoform=VDAG_01677T0;
Supercontig_1.3	VD_VdLs.17_CALLGENES_Final_1	CDS	116257	116275	.	-	0	ID=CDS:VDAG_01677T0:1;Parent=VDAG_01677T0;gene=VDAG_01677;isoform=VDAG_01677T0;
Supercontig_1.3	VD_VdLs.17_CALLGENES_Final_1	CDS	114316	116203	.	-	2	ID=CDS:VDAG_01677T0:2;Parent=VDAG_01677T0;gene=VDAG_01677;isoform=VDAG_01677T0;
Supercontig_1.3	VD_VdLs.17_CALLGENES_Final_1	CDS	114042	114258	.	-	1	ID=CDS:VDAG_01677T0:3;Parent=VDAG_01677T0;gene=VDAG_01677;isoform=VDAG_01677T0;
Supercontig_1.3	VD_VdLs.17_CALLGENES_Final_1	CDS	113944	113980	.	-	0	ID=CDS:VDAG_01677T0:4;Parent=VDAG_01677T0;gene=VDAG_01677;isoform=VDAG_01677T0;
Supercontig_1.3	VD_VdLs.17_CALLGENES_Final_1	CDS	113520	113629	.	-	2	ID=CDS:VDAG_01677T0:5;Parent=VDAG_01677T0;gene=VDAG_01677;isoform=VDAG_01677T0;
Supercontig_1.3	VD_VdLs.17_CALLGENES_Final_1	stop_codon	113520	113522	.	-	0	ID=stop_codon:VDAG_01677T0:1;Parent=VDAG_01677T0;gene=VDAG_01677;isoform=VDAG_01677T0;
Supercontig_1.3	VD_VdLs.17_CALLGENES_Final_1	gene	1049701	1050719	.	-	.	ID=VDAG_01951;Name=VDAG_01951
Supercontig_1.3	VD_VdLs.17_CALLGENES_Final_1	mRNA	1049958	1050719	.	-	.	ID=VDAG_01951T0;Parent=VDAG_01951;gene=VDAG_01951;isoform=VDAG_01951T0;
Supercontig_1.3	VD_VdLs.17_CALLGENES_Final_1	start_codon	1050717	1050719	.	-	0	ID=start_codon:VDAG_01951T0:1;Parent=VDAG_01951T0;gene=VDAG_01951;isoform=VDAG_01951T0;
Supercontig_1.3	VD_VdLs.17_CALLGENES_Final_1	exon	1050362	1050719	.	-	.	ID=exon:VDAG_01951T0:1;Parent=VDAG_01951T0;gene=VDAG_01951;isoform=VDAG_01951T0;
Supercontig_1.3	VD_VdLs.17_CALLGENES_Final_1	exon	1049701	1050286	.	-	.	ID=exon:VDAG_01951T0:2;Parent=VDAG_01951T0;gene=VDAG_01951;isoform=VDAG_01951T0;
Supercontig_1.3	VD_VdLs.17_CALLGENES_Final_1	CDS	1050362	1050719	.	-	0	ID=CDS:VDAG_01951T0:1;Parent=VDAG_01951T0;gene=VDAG_01951;isoform=VDAG_01951T0;
Supercontig_1.3	VD_VdLs.17_CALLGENES_Final_1	CDS	1049701	1050286	.	-	2	ID=CDS:VDAG_01951T0:2;Parent=VDAG_01951T0;gene=VDAG_01951;isoform=VDAG_01951T0;
Supercontig_1.3	VD_VdLs.17_CALLGENES_Final_1	stop_codon	1049958	1049960	.	-	0	ID=stop_codon:VDAG_01951T0:1;Parent=VDAG_01951T0;gene=VDAG_01951;isoform=VDAG_01951T0;
Supercontig_1.3	VD_VdLs.17_CALLGENES_Final_1	gene	1401452	1402870	.	-	.	ID=VDAG_02076;Name=VDAG_02076
Supercontig_1.3	VD_VdLs.17_CALLGENES_Final_1	mRNA	1401511	1402870	.	-	.	ID=VDAG_02076T0;Parent=VDAG_02076;gene=VDAG_02076;isoform=VDAG_02076T0;
Supercontig_1.3	VD_VdLs.17_CALLGENES_Final_1	start_codon	1402868	1402870	.	-	0	ID=start_codon:VDAG_02076T0:1;Parent=VDAG_02076T0;gene=VDAG_02076;isoform=VDAG_02076T0;
Supercontig_1.3	VD_VdLs.17_CALLGENES_Final_1	exon	1402259	1402870	.	-	.	ID=exon:VDAG_02076T0:1;Parent=VDAG_02076T0;gene=VDAG_02076;isoform=VDAG_02076T0;
Supercontig_1.3	VD_VdLs.17_CALLGENES_Final_1	exon	1401452	1402188	.	-	.	ID=exon:VDAG_02076T0:2;Parent=VDAG_02076T0;gene=VDAG_02076;isoform=VDAG_02076T0;
Supercontig_1.3	VD_VdLs.17_CALLGENES_Final_1	CDS	1402259	1402870	.	-	0	ID=CDS:VDAG_02076T0:1;Parent=VDAG_02076T0;gene=VDAG_02076;isoform=VDAG_02076T0;
Supercontig_1.3	VD_VdLs.17_CALLGENES_Final_1	CDS	1401452	1402188	.	-	0	ID=CDS:VDAG_02076T0:2;Parent=VDAG_02076T0;gene=VDAG_02076;isoform=VDAG_02076T0;
Supercontig_1.3	VD_VdLs.17_CALLGENES_Final_1	stop_codon	1401511	1401513	.	-	0	ID=stop_codon:VDAG_02076T0:1;Parent=VDAG_02076T0;gene=VDAG_02076;isoform=VDAG_02076T0;
Supercontig_1.3	VD_VdLs.17_CALLGENES_Final_1	gene	1236781	1238118	.	+	.	ID=VDAG_02022;Name=VDAG_02022
Supercontig_1.3	VD_VdLs.17_CALLGENES_Final_1	mRNA	1236781	1238118	.	+	.	ID=VDAG_02022T0;Parent=VDAG_02022;gene=VDAG_02022;isoform=VDAG_02022T0;
Supercontig_1.3	VD_VdLs.17_CALLGENES_Final_1	start_codon	1236781	1236783	.	+	0	ID=start_codon:VDAG_02022T0:1;Parent=VDAG_02022T0;gene=VDAG_02022;isoform=VDAG_02022T0;
Supercontig_1.3	VD_VdLs.17_CALLGENES_Final_1	exon	1236781	1236823	.	+	.	ID=exon:VDAG_02022T0:1;Parent=VDAG_02022T0;gene=VDAG_02022;isoform=VDAG_02022T0;
Supercontig_1.3	VD_VdLs.17_CALLGENES_Final_1	exon	1236914	1237292	.	+	.	ID=exon:VDAG_02022T0:2;Parent=VDAG_02022T0;gene=VDAG_02022;isoform=VDAG_02022T0;
Supercontig_1.3	VD_VdLs.17_CALLGENES_Final_1	exon	1237348	1237777	.	+	.	ID=exon:VDAG_02022T0:3;Parent=VDAG_02022T0;gene=VDAG_02022;isoform=VDAG_02022T0;
Supercontig_1.3	VD_VdLs.17_CALLGENES_Final_1	exon	1237837	1238118	.	+	.	ID=exon:VDAG_02022T0:4;Parent=VDAG_02022T0;gene=VDAG_02022;isoform=VDAG_02022T0;
Supercontig_1.3	VD_VdLs.17_CALLGENES_Final_1	CDS	1236781	1236823	.	+	0	ID=CDS:VDAG_02022T0:1;Parent=VDAG_02022T0;gene=VDAG_02022;isoform=VDAG_02022T0;
Supercontig_1.3	VD_VdLs.17_CALLGENES_Final_1	CDS	1236914	1237292	.	+	2	ID=CDS:VDAG_02022T0:2;Parent=VDAG_02022T0;gene=VDAG_02022;isoform=VDAG_02022T0;
Supercontig_1.3	VD_VdLs.17_CALLGENES_Final_1	CDS	1237348	1237777	.	+	1	ID=CDS:VDAG_02022T0:3;Parent=VDAG_02022T0;gene=VDAG_02022;isoform=VDAG_02022T0;
Supercontig_1.3	VD_VdLs.17_CALLGENES_Final_1	CDS	1237837	1238028	.	+	0	ID=CDS:VDAG_02022T0:4;Parent=VDAG_02022T0;gene=VDAG_02022;isoform=VDAG_02022T0;
Supercontig_1.3	VD_VdLs.17_CALLGENES_Final_1	stop_codon	1238026	1238028	.	+	0	ID=stop_codon:VDAG_02022T0:1;Parent=VDAG_02022T0;gene=VDAG_02022;isoform=VDAG_02022T0;
Supercontig_1.3	VD_VdLs.17_CALLGENES_Final_1	three_prime_UTR	1238029	1238118	.	+	.	ID=three_prime_UTR:VDAG_02022T0:1;Parent=VDAG_02022T0;gene=VDAG_02022;isoform=VDAG_02022T0;
Supercontig_1.3	VD_VdLs.17_CALLGENES_Final_1	gene	1878841	1881601	.	-	.	ID=VDAG_02240;Name=VDAG_02240
Supercontig_1.3	VD_VdLs.17_CALLGENES_Final_1	mRNA	1878841	1881601	.	-	.	ID=VDAG_02240T0;Parent=VDAG_02240;gene=VDAG_02240;isoform=VDAG_02240T0;
Supercontig_1.3	VD_VdLs.17_CALLGENES_Final_1	start_codon	1881599	1881601	.	-	0	ID=start_codon:VDAG_02240T0:1;Parent=VDAG_02240T0;gene=VDAG_02240;isoform=VDAG_02240T0;
Supercontig_1.3	VD_VdLs.17_CALLGENES_Final_1	exon	1881166	1881601	.	-	.	ID=exon:VDAG_02240T0:1;Parent=VDAG_02240T0;gene=VDAG_02240;isoform=VDAG_02240T0;
Supercontig_1.3	VD_VdLs.17_CALLGENES_Final_1	exon	1881093	1881107	.	-	.	ID=exon:VDAG_02240T0:2;Parent=VDAG_02240T0;gene=VDAG_02240;isoform=VDAG_02240T0;
Supercontig_1.3	VD_VdLs.17_CALLGENES_Final_1	exon	1879301	1880706	.	-	.	ID=exon:VDAG_02240T0:3;Parent=VDAG_02240T0;gene=VDAG_02240;isoform=VDAG_02240T0;
Supercontig_1.3	VD_VdLs.17_CALLGENES_Final_1	exon	1878841	1879119	.	-	.	ID=exon:VDAG_02240T0:4;Parent=VDAG_02240T0;gene=VDAG_02240;isoform=VDAG_02240T0;
Supercontig_1.3	VD_VdLs.17_CALLGENES_Final_1	CDS	1881166	1881601	.	-	0	ID=CDS:VDAG_02240T0:1;Parent=VDAG_02240T0;gene=VDAG_02240;isoform=VDAG_02240T0;
Supercontig_1.3	VD_VdLs.17_CALLGENES_Final_1	CDS	1881093	1881107	.	-	2	ID=CDS:VDAG_02240T0:2;Parent=VDAG_02240T0;gene=VDAG_02240;isoform=VDAG_02240T0;
Supercontig_1.3	VD_VdLs.17_CALLGENES_Final_1	CDS	1879301	1880706	.	-	2	ID=CDS:VDAG_02240T0:3;Parent=VDAG_02240T0;gene=VDAG_02240;isoform=VDAG_02240T0;
Supercontig_1.3	VD_VdLs.17_CALLGENES_Final_1	CDS	1878841	1879119	.	-	0	ID=CDS:VDAG_02240T0:4;Parent=VDAG_02240T0;gene=VDAG_02240;isoform=VDAG_02240T0;
Supercontig_1.3	VD_VdLs.17_CALLGENES_Final_1	stop_codon	1878841	1878843	.	-	0	ID=stop_codon:VDAG_02240T0:1;Parent=VDAG_02240T0;gene=VDAG_02240;isoform=VDAG_02240T0;
Supercontig_1.3	VD_VdLs.17_CALLGENES_Final_1	gene	332936	337938	.	+	.	ID=VDAG_01743;Name=VDAG_01743
Supercontig_1.3	VD_VdLs.17_CALLGENES_Final_1	mRNA	332936	337938	.	+	.	ID=VDAG_01743T0;Parent=VDAG_01743;gene=VDAG_01743;isoform=VDAG_01743T0;
Supercontig_1.3	VD_VdLs.17_CALLGENES_Final_1	start_codon	332936	332938	.	+	0	ID=start_codon:VDAG_01743T0:1;Parent=VDAG_01743T0;gene=VDAG_01743;isoform=VDAG_01743T0;
Supercontig_1.3	VD_VdLs.17_CALLGENES_Final_1	exon	332936	333069	.	+	.	ID=exon:VDAG_01743T0:1;Parent=VDAG_01743T0;gene=VDAG_01743;isoform=VDAG_01743T0;
Supercontig_1.3	VD_VdLs.17_CALLGENES_Final_1	exon	333123	333912	.	+	.	ID=exon:VDAG_01743T0:2;Parent=VDAG_01743T0;gene=VDAG_01743;isoform=VDAG_01743T0;
Supercontig_1.3	VD_VdLs.17_CALLGENES_Final_1	exon	333976	335606	.	+	.	ID=exon:VDAG_01743T0:3;Parent=VDAG_01743T0;gene=VDAG_01743;isoform=VDAG_01743T0;
Supercontig_1.3	VD_VdLs.17_CALLGENES_Final_1	exon	335668	336306	.	+	.	ID=exon:VDAG_01743T0:4;Parent=VDAG_01743T0;gene=VDAG_01743;isoform=VDAG_01743T0;
Supercontig_1.3	VD_VdLs.17_CALLGENES_Final_1	exon	336377	337196	.	+	.	ID=exon:VDAG_01743T0:5;Parent=VDAG_01743T0;gene=VDAG_01743;isoform=VDAG_01743T0;
Supercontig_1.3	VD_VdLs.17_CALLGENES_Final_1	exon	337289	337549	.	+	.	ID=exon:VDAG_01743T0:6;Parent=VDAG_01743T0;gene=VDAG_01743;isoform=VDAG_01743T0;
Supercontig_1.3	VD_VdLs.17_CALLGENES_Final_1	exon	337585	337938	.	+	.	ID=exon:VDAG_01743T0:7;Parent=VDAG_01743T0;gene=VDAG_01743;isoform=VDAG_01743T0;
Supercontig_1.3	VD_VdLs.17_CALLGENES_Final_1	CDS	332936	333069	.	+	0	ID=CDS:VDAG_01743T0:1;Parent=VDAG_01743T0;gene=VDAG_01743;isoform=VDAG_01743T0;
Supercontig_1.3	VD_VdLs.17_CALLGENES_Final_1	CDS	333123	333912	.	+	1	ID=CDS:VDAG_01743T0:2;Parent=VDAG_01743T0;gene=VDAG_01743;isoform=VDAG_01743T0;
Supercontig_1.3	VD_VdLs.17_CALLGENES_Final_1	CDS	333976	335606	.	+	0	ID=CDS:VDAG_01743T0:3;Parent=VDAG_01743T0;gene=VDAG_01743;isoform=VDAG_01743T0;
Supercontig_1.3	VD_VdLs.17_CALLGENES_Final_1	CDS	335668	336306	.	+	1	ID=CDS:VDAG_01743T0:4;Parent=VDAG_01743T0;gene=VDAG_01743;isoform=VDAG_01743T0;
Supercontig_1.3	VD_VdLs.17_CALLGENES_Final_1	CDS	336377	337196	.	+	1	ID=CDS:VDAG_01743T0:5;Parent=VDAG_01743T0;gene=VDAG_01743;isoform=VDAG_01743T0;
Supercontig_1.3	VD_VdLs.17_CALLGENES_Final_1	CDS	337289	337549	.	+	0	ID=CDS:VDAG_01743T0:6;Parent=VDAG_01743T0;gene=VDAG_01743;isoform=VDAG_01743T0;
Supercontig_1.3	VD_VdLs.17_CALLGENES_Final_1	CDS	337585	337938	.	+	0	ID=CDS:VDAG_01743T0:7;Parent=VDAG_01743T0;gene=VDAG_01743;isoform=VDAG_01743T0;
Supercontig_1.3	VD_VdLs.17_CALLGENES_Final_1	stop_codon	337936	337938	.	+	0	ID=stop_codon:VDAG_01743T0:1;Parent=VDAG_01743T0;gene=VDAG_01743;isoform=VDAG_01743T0;
Supercontig_1.3	VD_VdLs.17_CALLGENES_Final_1	gene	1519158	1521447	.	+	.	ID=VDAG_02110;Name=VDAG_02110
Supercontig_1.3	VD_VdLs.17_CALLGENES_Final_1	mRNA	1519158	1521447	.	+	.	ID=VDAG_02110T0;Parent=VDAG_02110;gene=VDAG_02110;isoform=VDAG_02110T0;
Supercontig_1.3	VD_VdLs.17_CALLGENES_Final_1	start_codon	1519349	1519351	.	+	0	ID=start_codon:VDAG_02110T0:1;Parent=VDAG_02110T0;gene=VDAG_02110;isoform=VDAG_02110T0;
Supercontig_1.3	VD_VdLs.17_CALLGENES_Final_1	exon	1519158	1519751	.	+	.	ID=exon:VDAG_02110T0:1;Parent=VDAG_02110T0;gene=VDAG_02110;isoform=VDAG_02110T0;
Supercontig_1.3	VD_VdLs.17_CALLGENES_Final_1	exon	1519866	1520146	.	+	.	ID=exon:VDAG_02110T0:2;Parent=VDAG_02110T0;gene=VDAG_02110;isoform=VDAG_02110T0;
Supercontig_1.3	VD_VdLs.17_CALLGENES_Final_1	exon	1520221	1520992	.	+	.	ID=exon:VDAG_02110T0:3;Parent=VDAG_02110T0;gene=VDAG_02110;isoform=VDAG_02110T0;
Supercontig_1.3	VD_VdLs.17_CALLGENES_Final_1	exon	1521055	1521447	.	+	.	ID=exon:VDAG_02110T0:4;Parent=VDAG_02110T0;gene=VDAG_02110;isoform=VDAG_02110T0;
Supercontig_1.3	VD_VdLs.17_CALLGENES_Final_1	CDS	1519158	1519751	.	+	0	ID=CDS:VDAG_02110T0:1;Parent=VDAG_02110T0;gene=VDAG_02110;isoform=VDAG_02110T0;
Supercontig_1.3	VD_VdLs.17_CALLGENES_Final_1	CDS	1519866	1520146	.	+	2	ID=CDS:VDAG_02110T0:2;Parent=VDAG_02110T0;gene=VDAG_02110;isoform=VDAG_02110T0;
Supercontig_1.3	VD_VdLs.17_CALLGENES_Final_1	CDS	1520221	1520992	.	+	0	ID=CDS:VDAG_02110T0:3;Parent=VDAG_02110T0;gene=VDAG_02110;isoform=VDAG_02110T0;
Supercontig_1.3	VD_VdLs.17_CALLGENES_Final_1	CDS	1521055	1521230	.	+	2	ID=CDS:VDAG_02110T0:4;Parent=VDAG_02110T0;gene=VDAG_02110;isoform=VDAG_02110T0;
Supercontig_1.3	VD_VdLs.17_CALLGENES_Final_1	stop_codon	1521228	1521230	.	+	0	ID=stop_codon:VDAG_02110T0:1;Parent=VDAG_02110T0;gene=VDAG_02110;isoform=VDAG_02110T0;
Supercontig_1.3	VD_VdLs.17_CALLGENES_Final_1	three_prime_UTR	1521231	1521447	.	+	.	ID=three_prime_UTR:VDAG_02110T0:1;Parent=VDAG_02110T0;gene=VDAG_02110;isoform=VDAG_02110T0;
Supercontig_1.3	VD_VdLs.17_CALLGENES_Final_1	gene	1084586	1086997	.	-	.	ID=VDAG_01965;Name=VDAG_01965
Supercontig_1.3	VD_VdLs.17_CALLGENES_Final_1	mRNA	1084586	1086997	.	-	.	ID=VDAG_01965T0;Parent=VDAG_01965;gene=VDAG_01965;isoform=VDAG_01965T0;
Supercontig_1.3	VD_VdLs.17_CALLGENES_Final_1	start_codon	1086995	1086997	.	-	0	ID=start_codon:VDAG_01965T0:1;Parent=VDAG_01965T0;gene=VDAG_01965;isoform=VDAG_01965T0;
Supercontig_1.3	VD_VdLs.17_CALLGENES_Final_1	exon	1086337	1086997	.	-	.	ID=exon:VDAG_01965T0:1;Parent=VDAG_01965T0;gene=VDAG_01965;isoform=VDAG_01965T0;
Supercontig_1.3	VD_VdLs.17_CALLGENES_Final_1	exon	1085409	1086245	.	-	.	ID=exon:VDAG_01965T0:2;Parent=VDAG_01965T0;gene=VDAG_01965;isoform=VDAG_01965T0;
Supercontig_1.3	VD_VdLs.17_CALLGENES_Final_1	exon	1084586	1085355	.	-	.	ID=exon:VDAG_01965T0:3;Parent=VDAG_01965T0;gene=VDAG_01965;isoform=VDAG_01965T0;
Supercontig_1.3	VD_VdLs.17_CALLGENES_Final_1	CDS	1086337	1086997	.	-	0	ID=CDS:VDAG_01965T0:1;Parent=VDAG_01965T0;gene=VDAG_01965;isoform=VDAG_01965T0;
Supercontig_1.3	VD_VdLs.17_CALLGENES_Final_1	CDS	1085409	1086245	.	-	2	ID=CDS:VDAG_01965T0:2;Parent=VDAG_01965T0;gene=VDAG_01965;isoform=VDAG_01965T0;
Supercontig_1.3	VD_VdLs.17_CALLGENES_Final_1	CDS	1084586	1085355	.	-	2	ID=CDS:VDAG_01965T0:3;Parent=VDAG_01965T0;gene=VDAG_01965;isoform=VDAG_01965T0;
Supercontig_1.3	VD_VdLs.17_CALLGENES_Final_1	stop_codon	1084586	1084588	.	-	0	ID=stop_codon:VDAG_01965T0:1;Parent=VDAG_01965T0;gene=VDAG_01965;isoform=VDAG_01965T0;
Supercontig_1.3	VD_VdLs.17_CALLGENES_Final_1	gene	1921983	1924853	.	+	.	ID=VDAG_02253;Name=VDAG_02253
Supercontig_1.3	VD_VdLs.17_CALLGENES_Final_1	mRNA	1921983	1924853	.	+	.	ID=VDAG_02253T0;Parent=VDAG_02253;gene=VDAG_02253;isoform=VDAG_02253T0;
Supercontig_1.3	VD_VdLs.17_CALLGENES_Final_1	start_codon	1921983	1921985	.	+	0	ID=start_codon:VDAG_02253T0:1;Parent=VDAG_02253T0;gene=VDAG_02253;isoform=VDAG_02253T0;
Supercontig_1.3	VD_VdLs.17_CALLGENES_Final_1	exon	1921983	1922006	.	+	.	ID=exon:VDAG_02253T0:1;Parent=VDAG_02253T0;gene=VDAG_02253;isoform=VDAG_02253T0;
Supercontig_1.3	VD_VdLs.17_CALLGENES_Final_1	exon	1922059	1922190	.	+	.	ID=exon:VDAG_02253T0:2;Parent=VDAG_02253T0;gene=VDAG_02253;isoform=VDAG_02253T0;
Supercontig_1.3	VD_VdLs.17_CALLGENES_Final_1	exon	1922241	1924853	.	+	.	ID=exon:VDAG_02253T0:3;Parent=VDAG_02253T0;gene=VDAG_02253;isoform=VDAG_02253T0;
Supercontig_1.3	VD_VdLs.17_CALLGENES_Final_1	CDS	1921983	1922006	.	+	0	ID=CDS:VDAG_02253T0:1;Parent=VDAG_02253T0;gene=VDAG_02253;isoform=VDAG_02253T0;
Supercontig_1.3	VD_VdLs.17_CALLGENES_Final_1	CDS	1922059	1922190	.	+	0	ID=CDS:VDAG_02253T0:2;Parent=VDAG_02253T0;gene=VDAG_02253;isoform=VDAG_02253T0;
Supercontig_1.3	VD_VdLs.17_CALLGENES_Final_1	CDS	1922241	1924853	.	+	0	ID=CDS:VDAG_02253T0:3;Parent=VDAG_02253T0;gene=VDAG_02253;isoform=VDAG_02253T0;
Supercontig_1.3	VD_VdLs.17_CALLGENES_Final_1	stop_codon	1924851	1924853	.	+	0	ID=stop_codon:VDAG_02253T0:1;Parent=VDAG_02253T0;gene=VDAG_02253;isoform=VDAG_02253T0;
Supercontig_1.3	VD_VdLs.17_CALLGENES_Final_1	gene	1673709	1675526	.	-	.	ID=VDAG_02164;Name=VDAG_02164
Supercontig_1.3	VD_VdLs.17_CALLGENES_Final_1	mRNA	1673783	1675526	.	-	.	ID=VDAG_02164T0;Parent=VDAG_02164;gene=VDAG_02164;isoform=VDAG_02164T0;
Supercontig_1.3	VD_VdLs.17_CALLGENES_Final_1	start_codon	1675524	1675526	.	-	0	ID=start_codon:VDAG_02164T0:1;Parent=VDAG_02164T0;gene=VDAG_02164;isoform=VDAG_02164T0;
Supercontig_1.3	VD_VdLs.17_CALLGENES_Final_1	exon	1675508	1675526	.	-	.	ID=exon:VDAG_02164T0:1;Parent=VDAG_02164T0;gene=VDAG_02164;isoform=VDAG_02164T0;
Supercontig_1.3	VD_VdLs.17_CALLGENES_Final_1	exon	1675197	1675437	.	-	.	ID=exon:VDAG_02164T0:2;Parent=VDAG_02164T0;gene=VDAG_02164;isoform=VDAG_02164T0;
Supercontig_1.3	VD_VdLs.17_CALLGENES_Final_1	exon	1675105	1675144	.	-	.	ID=exon:VDAG_02164T0:3;Parent=VDAG_02164T0;gene=VDAG_02164;isoform=VDAG_02164T0;
Supercontig_1.3	VD_VdLs.17_CALLGENES_Final_1	exon	1674655	1675053	.	-	.	ID=exon:VDAG_02164T0:4;Parent=VDAG_02164T0;gene=VDAG_02164;isoform=VDAG_02164T0;
Supercontig_1.3	VD_VdLs.17_CALLGENES_Final_1	exon	1674563	1674597	.	-	.	ID=exon:VDAG_02164T0:5;Parent=VDAG_02164T0;gene=VDAG_02164;isoform=VDAG_02164T0;
Supercontig_1.3	VD_VdLs.17_CALLGENES_Final_1	exon	1674084	1674509	.	-	.	ID=exon:VDAG_02164T0:6;Parent=VDAG_02164T0;gene=VDAG_02164;isoform=VDAG_02164T0;
Supercontig_1.3	VD_VdLs.17_CALLGENES_Final_1	exon	1673709	1674029	.	-	.	ID=exon:VDAG_02164T0:7;Parent=VDAG_02164T0;gene=VDAG_02164;isoform=VDAG_02164T0;
Supercontig_1.3	VD_VdLs.17_CALLGENES_Final_1	CDS	1675508	1675526	.	-	0	ID=CDS:VDAG_02164T0:1;Parent=VDAG_02164T0;gene=VDAG_02164;isoform=VDAG_02164T0;
Supercontig_1.3	VD_VdLs.17_CALLGENES_Final_1	CDS	1675197	1675437	.	-	2	ID=CDS:VDAG_02164T0:2;Parent=VDAG_02164T0;gene=VDAG_02164;isoform=VDAG_02164T0;
Supercontig_1.3	VD_VdLs.17_CALLGENES_Final_1	CDS	1675105	1675144	.	-	1	ID=CDS:VDAG_02164T0:3;Parent=VDAG_02164T0;gene=VDAG_02164;isoform=VDAG_02164T0;
Supercontig_1.3	VD_VdLs.17_CALLGENES_Final_1	CDS	1674655	1675053	.	-	0	ID=CDS:VDAG_02164T0:4;Parent=VDAG_02164T0;gene=VDAG_02164;isoform=VDAG_02164T0;
Supercontig_1.3	VD_VdLs.17_CALLGENES_Final_1	CDS	1674563	1674597	.	-	0	ID=CDS:VDAG_02164T0:5;Parent=VDAG_02164T0;gene=VDAG_02164;isoform=VDAG_02164T0;
Supercontig_1.3	VD_VdLs.17_CALLGENES_Final_1	CDS	1674084	1674509	.	-	1	ID=CDS:VDAG_02164T0:6;Parent=VDAG_02164T0;gene=VDAG_02164;isoform=VDAG_02164T0;
Supercontig_1.3	VD_VdLs.17_CALLGENES_Final_1	CDS	1673709	1674029	.	-	1	ID=CDS:VDAG_02164T0:7;Parent=VDAG_02164T0;gene=VDAG_02164;isoform=VDAG_02164T0;
Supercontig_1.3	VD_VdLs.17_CALLGENES_Final_1	stop_codon	1673783	1673785	.	-	0	ID=stop_codon:VDAG_02164T0:1;Parent=VDAG_02164T0;gene=VDAG_02164;isoform=VDAG_02164T0;
Supercontig_1.3	VD_VdLs.17_CALLGENES_Final_1	gene	1141594	1142420	.	-	.	ID=VDAG_01987;Name=VDAG_01987
Supercontig_1.3	VD_VdLs.17_CALLGENES_Final_1	mRNA	1141594	1142324	.	-	.	ID=VDAG_01987T0;Parent=VDAG_01987;gene=VDAG_01987;isoform=VDAG_01987T0;
Supercontig_1.3	VD_VdLs.17_CALLGENES_Final_1	start_codon	1142322	1142324	.	-	0	ID=start_codon:VDAG_01987T0:1;Parent=VDAG_01987T0;gene=VDAG_01987;isoform=VDAG_01987T0;
Supercontig_1.3	VD_VdLs.17_CALLGENES_Final_1	exon	1142070	1142420	.	-	.	ID=exon:VDAG_01987T0:1;Parent=VDAG_01987T0;gene=VDAG_01987;isoform=VDAG_01987T0;
Supercontig_1.3	VD_VdLs.17_CALLGENES_Final_1	exon	1141594	1141947	.	-	.	ID=exon:VDAG_01987T0:2;Parent=VDAG_01987T0;gene=VDAG_01987;isoform=VDAG_01987T0;
Supercontig_1.3	VD_VdLs.17_CALLGENES_Final_1	CDS	1142070	1142420	.	-	0	ID=CDS:VDAG_01987T0:1;Parent=VDAG_01987T0;gene=VDAG_01987;isoform=VDAG_01987T0;
Supercontig_1.3	VD_VdLs.17_CALLGENES_Final_1	CDS	1141594	1141947	.	-	0	ID=CDS:VDAG_01987T0:2;Parent=VDAG_01987T0;gene=VDAG_01987;isoform=VDAG_01987T0;
Supercontig_1.3	VD_VdLs.17_CALLGENES_Final_1	stop_codon	1141594	1141596	.	-	0	ID=stop_codon:VDAG_01987T0:1;Parent=VDAG_01987T0;gene=VDAG_01987;isoform=VDAG_01987T0;
Supercontig_1.3	VD_VdLs.17_CALLGENES_Final_1	gene	1724592	1726475	.	+	.	ID=VDAG_02180;Name=VDAG_02180
Supercontig_1.3	VD_VdLs.17_CALLGENES_Final_1	mRNA	1724592	1726475	.	+	.	ID=VDAG_02180T0;Parent=VDAG_02180;gene=VDAG_02180;isoform=VDAG_02180T0;
Supercontig_1.3	VD_VdLs.17_CALLGENES_Final_1	start_codon	1724592	1724594	.	+	0	ID=start_codon:VDAG_02180T0:1;Parent=VDAG_02180T0;gene=VDAG_02180;isoform=VDAG_02180T0;
Supercontig_1.3	VD_VdLs.17_CALLGENES_Final_1	exon	1724592	1724796	.	+	.	ID=exon:VDAG_02180T0:1;Parent=VDAG_02180T0;gene=VDAG_02180;isoform=VDAG_02180T0;
Supercontig_1.3	VD_VdLs.17_CALLGENES_Final_1	exon	1725777	1726040	.	+	.	ID=exon:VDAG_02180T0:2;Parent=VDAG_02180T0;gene=VDAG_02180;isoform=VDAG_02180T0;
Supercontig_1.3	VD_VdLs.17_CALLGENES_Final_1	exon	1726092	1726316	.	+	.	ID=exon:VDAG_02180T0:3;Parent=VDAG_02180T0;gene=VDAG_02180;isoform=VDAG_02180T0;
Supercontig_1.3	VD_VdLs.17_CALLGENES_Final_1	exon	1726378	1726475	.	+	.	ID=exon:VDAG_02180T0:4;Parent=VDAG_02180T0;gene=VDAG_02180;isoform=VDAG_02180T0;
Supercontig_1.3	VD_VdLs.17_CALLGENES_Final_1	CDS	1724592	1724796	.	+	0	ID=CDS:VDAG_02180T0:1;Parent=VDAG_02180T0;gene=VDAG_02180;isoform=VDAG_02180T0;
Supercontig_1.3	VD_VdLs.17_CALLGENES_Final_1	CDS	1725777	1726040	.	+	2	ID=CDS:VDAG_02180T0:2;Parent=VDAG_02180T0;gene=VDAG_02180;isoform=VDAG_02180T0;
Supercontig_1.3	VD_VdLs.17_CALLGENES_Final_1	CDS	1726092	1726316	.	+	2	ID=CDS:VDAG_02180T0:3;Parent=VDAG_02180T0;gene=VDAG_02180;isoform=VDAG_02180T0;
Supercontig_1.3	VD_VdLs.17_CALLGENES_Final_1	CDS	1726378	1726475	.	+	2	ID=CDS:VDAG_02180T0:4;Parent=VDAG_02180T0;gene=VDAG_02180;isoform=VDAG_02180T0;
Supercontig_1.3	VD_VdLs.17_CALLGENES_Final_1	stop_codon	1726473	1726475	.	+	0	ID=stop_codon:VDAG_02180T0:1;Parent=VDAG_02180T0;gene=VDAG_02180;isoform=VDAG_02180T0;
Supercontig_1.3	VD_VdLs.17_CALLGENES_Final_1	gene	1404334	1405451	.	+	.	ID=VDAG_02077;Name=VDAG_02077
Supercontig_1.3	VD_VdLs.17_CALLGENES_Final_1	mRNA	1404334	1405451	.	+	.	ID=VDAG_02077T0;Parent=VDAG_02077;gene=VDAG_02077;isoform=VDAG_02077T0;
Supercontig_1.3	VD_VdLs.17_CALLGENES_Final_1	five_prime_UTR	1404334	1404409	.	+	.	ID=five_prime_UTR:VDAG_02077T0:1;Parent=VDAG_02077T0;gene=VDAG_02077;isoform=VDAG_02077T0;
Supercontig_1.3	VD_VdLs.17_CALLGENES_Final_1	exon	1404334	1405451	.	+	.	ID=exon:VDAG_02077T0:1;Parent=VDAG_02077T0;gene=VDAG_02077;isoform=VDAG_02077T0;
Supercontig_1.3	VD_VdLs.17_CALLGENES_Final_1	start_codon	1404410	1404412	.	+	0	ID=start_codon:VDAG_02077T0:1;Parent=VDAG_02077T0;gene=VDAG_02077;isoform=VDAG_02077T0;
Supercontig_1.3	VD_VdLs.17_CALLGENES_Final_1	CDS	1404410	1405451	.	+	0	ID=CDS:VDAG_02077T0:1;Parent=VDAG_02077T0;gene=VDAG_02077;isoform=VDAG_02077T0;
Supercontig_1.3	VD_VdLs.17_CALLGENES_Final_1	stop_codon	1405343	1405345	.	+	0	ID=stop_codon:VDAG_02077T0:1;Parent=VDAG_02077T0;gene=VDAG_02077;isoform=VDAG_02077T0;
Supercontig_1.3	VD_VdLs.17_CALLGENES_Final_1	gene	1618353	1620986	.	-	.	ID=VDAG_02146;Name=VDAG_02146
Supercontig_1.3	VD_VdLs.17_CALLGENES_Final_1	mRNA	1618466	1620986	.	-	.	ID=VDAG_02146T0;Parent=VDAG_02146;gene=VDAG_02146;isoform=VDAG_02146T0;
Supercontig_1.3	VD_VdLs.17_CALLGENES_Final_1	start_codon	1620984	1620986	.	-	0	ID=start_codon:VDAG_02146T0:1;Parent=VDAG_02146T0;gene=VDAG_02146;isoform=VDAG_02146T0;
Supercontig_1.3	VD_VdLs.17_CALLGENES_Final_1	exon	1619347	1620986	.	-	.	ID=exon:VDAG_02146T0:1;Parent=VDAG_02146T0;gene=VDAG_02146;isoform=VDAG_02146T0;
Supercontig_1.3	VD_VdLs.17_CALLGENES_Final_1	exon	1618765	1619133	.	-	.	ID=exon:VDAG_02146T0:2;Parent=VDAG_02146T0;gene=VDAG_02146;isoform=VDAG_02146T0;
Supercontig_1.3	VD_VdLs.17_CALLGENES_Final_1	exon	1618353	1618634	.	-	.	ID=exon:VDAG_02146T0:3;Parent=VDAG_02146T0;gene=VDAG_02146;isoform=VDAG_02146T0;
Supercontig_1.3	VD_VdLs.17_CALLGENES_Final_1	CDS	1619347	1620986	.	-	0	ID=CDS:VDAG_02146T0:1;Parent=VDAG_02146T0;gene=VDAG_02146;isoform=VDAG_02146T0;
Supercontig_1.3	VD_VdLs.17_CALLGENES_Final_1	CDS	1618765	1619133	.	-	1	ID=CDS:VDAG_02146T0:2;Parent=VDAG_02146T0;gene=VDAG_02146;isoform=VDAG_02146T0;
Supercontig_1.3	VD_VdLs.17_CALLGENES_Final_1	CDS	1618353	1618634	.	-	1	ID=CDS:VDAG_02146T0:3;Parent=VDAG_02146T0;gene=VDAG_02146;isoform=VDAG_02146T0;
Supercontig_1.3	VD_VdLs.17_CALLGENES_Final_1	stop_codon	1618466	1618468	.	-	0	ID=stop_codon:VDAG_02146T0:1;Parent=VDAG_02146T0;gene=VDAG_02146;isoform=VDAG_02146T0;
Supercontig_1.3	VD_VdLs.17_CALLGENES_Final_1	gene	1610917	1612708	.	+	.	ID=VDAG_02143;Name=VDAG_02143
Supercontig_1.3	VD_VdLs.17_CALLGENES_Final_1	mRNA	1610917	1612708	.	+	.	ID=VDAG_02143T0;Parent=VDAG_02143;gene=VDAG_02143;isoform=VDAG_02143T0;
Supercontig_1.3	VD_VdLs.17_CALLGENES_Final_1	start_codon	1610917	1610919	.	+	0	ID=start_codon:VDAG_02143T0:1;Parent=VDAG_02143T0;gene=VDAG_02143;isoform=VDAG_02143T0;
Supercontig_1.3	VD_VdLs.17_CALLGENES_Final_1	exon	1610917	1610955	.	+	.	ID=exon:VDAG_02143T0:1;Parent=VDAG_02143T0;gene=VDAG_02143;isoform=VDAG_02143T0;
Supercontig_1.3	VD_VdLs.17_CALLGENES_Final_1	exon	1611001	1611158	.	+	.	ID=exon:VDAG_02143T0:2;Parent=VDAG_02143T0;gene=VDAG_02143;isoform=VDAG_02143T0;
Supercontig_1.3	VD_VdLs.17_CALLGENES_Final_1	exon	1611217	1612708	.	+	.	ID=exon:VDAG_02143T0:3;Parent=VDAG_02143T0;gene=VDAG_02143;isoform=VDAG_02143T0;
Supercontig_1.3	VD_VdLs.17_CALLGENES_Final_1	CDS	1610917	1610955	.	+	0	ID=CDS:VDAG_02143T0:1;Parent=VDAG_02143T0;gene=VDAG_02143;isoform=VDAG_02143T0;
Supercontig_1.3	VD_VdLs.17_CALLGENES_Final_1	CDS	1611001	1611158	.	+	0	ID=CDS:VDAG_02143T0:2;Parent=VDAG_02143T0;gene=VDAG_02143;isoform=VDAG_02143T0;
Supercontig_1.3	VD_VdLs.17_CALLGENES_Final_1	CDS	1611217	1612708	.	+	1	ID=CDS:VDAG_02143T0:3;Parent=VDAG_02143T0;gene=VDAG_02143;isoform=VDAG_02143T0;
Supercontig_1.3	VD_VdLs.17_CALLGENES_Final_1	stop_codon	1612706	1612708	.	+	0	ID=stop_codon:VDAG_02143T0:1;Parent=VDAG_02143T0;gene=VDAG_02143;isoform=VDAG_02143T0;
Supercontig_1.3	VD_VdLs.17_CALLGENES_Final_1	gene	963527	964638	.	+	.	ID=VDAG_01918;Name=VDAG_01918
Supercontig_1.3	VD_VdLs.17_CALLGENES_Final_1	mRNA	963527	964638	.	+	.	ID=VDAG_01918T0;Parent=VDAG_01918;gene=VDAG_01918;isoform=VDAG_01918T0;
Supercontig_1.3	VD_VdLs.17_CALLGENES_Final_1	start_codon	963527	963529	.	+	0	ID=start_codon:VDAG_01918T0:1;Parent=VDAG_01918T0;gene=VDAG_01918;isoform=VDAG_01918T0;
Supercontig_1.3	VD_VdLs.17_CALLGENES_Final_1	exon	963527	963628	.	+	.	ID=exon:VDAG_01918T0:1;Parent=VDAG_01918T0;gene=VDAG_01918;isoform=VDAG_01918T0;
Supercontig_1.3	VD_VdLs.17_CALLGENES_Final_1	exon	963726	964276	.	+	.	ID=exon:VDAG_01918T0:2;Parent=VDAG_01918T0;gene=VDAG_01918;isoform=VDAG_01918T0;
Supercontig_1.3	VD_VdLs.17_CALLGENES_Final_1	exon	964539	964638	.	+	.	ID=exon:VDAG_01918T0:3;Parent=VDAG_01918T0;gene=VDAG_01918;isoform=VDAG_01918T0;
Supercontig_1.3	VD_VdLs.17_CALLGENES_Final_1	CDS	963527	963628	.	+	0	ID=CDS:VDAG_01918T0:1;Parent=VDAG_01918T0;gene=VDAG_01918;isoform=VDAG_01918T0;
Supercontig_1.3	VD_VdLs.17_CALLGENES_Final_1	CDS	963726	964276	.	+	0	ID=CDS:VDAG_01918T0:2;Parent=VDAG_01918T0;gene=VDAG_01918;isoform=VDAG_01918T0;
Supercontig_1.3	VD_VdLs.17_CALLGENES_Final_1	CDS	964539	964638	.	+	1	ID=CDS:VDAG_01918T0:3;Parent=VDAG_01918T0;gene=VDAG_01918;isoform=VDAG_01918T0;
Supercontig_1.3	VD_VdLs.17_CALLGENES_Final_1	stop_codon	964636	964638	.	+	0	ID=stop_codon:VDAG_01918T0:1;Parent=VDAG_01918T0;gene=VDAG_01918;isoform=VDAG_01918T0;
Supercontig_1.3	VD_VdLs.17_CALLGENES_Final_1	gene	684110	685722	.	-	.	ID=VDAG_01842;Name=VDAG_01842
Supercontig_1.3	VD_VdLs.17_CALLGENES_Final_1	mRNA	684110	685701	.	-	.	ID=VDAG_01842T0;Parent=VDAG_01842;gene=VDAG_01842;isoform=VDAG_01842T0;
Supercontig_1.3	VD_VdLs.17_CALLGENES_Final_1	start_codon	685699	685701	.	-	0	ID=start_codon:VDAG_01842T0:1;Parent=VDAG_01842T0;gene=VDAG_01842;isoform=VDAG_01842T0;
Supercontig_1.3	VD_VdLs.17_CALLGENES_Final_1	exon	685659	685722	.	-	.	ID=exon:VDAG_01842T0:1;Parent=VDAG_01842T0;gene=VDAG_01842;isoform=VDAG_01842T0;
Supercontig_1.3	VD_VdLs.17_CALLGENES_Final_1	exon	684458	685596	.	-	.	ID=exon:VDAG_01842T0:2;Parent=VDAG_01842T0;gene=VDAG_01842;isoform=VDAG_01842T0;
Supercontig_1.3	VD_VdLs.17_CALLGENES_Final_1	exon	684309	684395	.	-	.	ID=exon:VDAG_01842T0:3;Parent=VDAG_01842T0;gene=VDAG_01842;isoform=VDAG_01842T0;
Supercontig_1.3	VD_VdLs.17_CALLGENES_Final_1	exon	684110	684232	.	-	.	ID=exon:VDAG_01842T0:4;Parent=VDAG_01842T0;gene=VDAG_01842;isoform=VDAG_01842T0;
Supercontig_1.3	VD_VdLs.17_CALLGENES_Final_1	CDS	685659	685722	.	-	0	ID=CDS:VDAG_01842T0:1;Parent=VDAG_01842T0;gene=VDAG_01842;isoform=VDAG_01842T0;
Supercontig_1.3	VD_VdLs.17_CALLGENES_Final_1	CDS	684458	685596	.	-	2	ID=CDS:VDAG_01842T0:2;Parent=VDAG_01842T0;gene=VDAG_01842;isoform=VDAG_01842T0;
Supercontig_1.3	VD_VdLs.17_CALLGENES_Final_1	CDS	684309	684395	.	-	0	ID=CDS:VDAG_01842T0:3;Parent=VDAG_01842T0;gene=VDAG_01842;isoform=VDAG_01842T0;
Supercontig_1.3	VD_VdLs.17_CALLGENES_Final_1	CDS	684176	684232	.	-	0	ID=CDS:VDAG_01842T0:4;Parent=VDAG_01842T0;gene=VDAG_01842;isoform=VDAG_01842T0;
Supercontig_1.3	VD_VdLs.17_CALLGENES_Final_1	stop_codon	684176	684178	.	-	0	ID=stop_codon:VDAG_01842T0:1;Parent=VDAG_01842T0;gene=VDAG_01842;isoform=VDAG_01842T0;
Supercontig_1.3	VD_VdLs.17_CALLGENES_Final_1	three_prime_UTR	684110	684175	.	-	.	ID=three_prime_UTR:VDAG_01842T0:1;Parent=VDAG_01842T0;gene=VDAG_01842;isoform=VDAG_01842T0;
Supercontig_1.3	VD_VdLs.17_CALLGENES_Final_1	gene	1929	2971	.	+	.	ID=VDAG_01640;Name=VDAG_01640
Supercontig_1.3	VD_VdLs.17_CALLGENES_Final_1	mRNA	1929	2971	.	+	.	ID=VDAG_01640T0;Parent=VDAG_01640;gene=VDAG_01640;isoform=VDAG_01640T0;
Supercontig_1.3	VD_VdLs.17_CALLGENES_Final_1	start_codon	1929	1931	.	+	0	ID=start_codon:VDAG_01640T0:1;Parent=VDAG_01640T0;gene=VDAG_01640;isoform=VDAG_01640T0;
Supercontig_1.3	VD_VdLs.17_CALLGENES_Final_1	exon	1929	1979	.	+	.	ID=exon:VDAG_01640T0:1;Parent=VDAG_01640T0;gene=VDAG_01640;isoform=VDAG_01640T0;
Supercontig_1.3	VD_VdLs.17_CALLGENES_Final_1	exon	2070	2147	.	+	.	ID=exon:VDAG_01640T0:2;Parent=VDAG_01640T0;gene=VDAG_01640;isoform=VDAG_01640T0;
Supercontig_1.3	VD_VdLs.17_CALLGENES_Final_1	exon	2232	2447	.	+	.	ID=exon:VDAG_01640T0:3;Parent=VDAG_01640T0;gene=VDAG_01640;isoform=VDAG_01640T0;
Supercontig_1.3	VD_VdLs.17_CALLGENES_Final_1	exon	2558	2971	.	+	.	ID=exon:VDAG_01640T0:4;Parent=VDAG_01640T0;gene=VDAG_01640;isoform=VDAG_01640T0;
Supercontig_1.3	VD_VdLs.17_CALLGENES_Final_1	CDS	1929	1979	.	+	0	ID=CDS:VDAG_01640T0:1;Parent=VDAG_01640T0;gene=VDAG_01640;isoform=VDAG_01640T0;
Supercontig_1.3	VD_VdLs.17_CALLGENES_Final_1	CDS	2070	2147	.	+	0	ID=CDS:VDAG_01640T0:2;Parent=VDAG_01640T0;gene=VDAG_01640;isoform=VDAG_01640T0;
Supercontig_1.3	VD_VdLs.17_CALLGENES_Final_1	CDS	2232	2447	.	+	0	ID=CDS:VDAG_01640T0:3;Parent=VDAG_01640T0;gene=VDAG_01640;isoform=VDAG_01640T0;
Supercontig_1.3	VD_VdLs.17_CALLGENES_Final_1	CDS	2558	2971	.	+	0	ID=CDS:VDAG_01640T0:4;Parent=VDAG_01640T0;gene=VDAG_01640;isoform=VDAG_01640T0;
Supercontig_1.3	VD_VdLs.17_CALLGENES_Final_1	stop_codon	2828	2830	.	+	0	ID=stop_codon:VDAG_01640T0:1;Parent=VDAG_01640T0;gene=VDAG_01640;isoform=VDAG_01640T0;
Supercontig_1.3	VD_VdLs.17_CALLGENES_Final_1	gene	2004322	2006634	.	+	.	ID=VDAG_02280;Name=VDAG_02280
Supercontig_1.3	VD_VdLs.17_CALLGENES_Final_1	mRNA	2004322	2006634	.	+	.	ID=VDAG_02280T0;Parent=VDAG_02280;gene=VDAG_02280;isoform=VDAG_02280T0;
Supercontig_1.3	VD_VdLs.17_CALLGENES_Final_1	five_prime_UTR	2004322	2004964	.	+	.	ID=five_prime_UTR:VDAG_02280T0:1;Parent=VDAG_02280T0;gene=VDAG_02280;isoform=VDAG_02280T0;
Supercontig_1.3	VD_VdLs.17_CALLGENES_Final_1	exon	2004322	2005271	.	+	.	ID=exon:VDAG_02280T0:1;Parent=VDAG_02280T0;gene=VDAG_02280;isoform=VDAG_02280T0;
Supercontig_1.3	VD_VdLs.17_CALLGENES_Final_1	exon	2005482	2005570	.	+	.	ID=exon:VDAG_02280T0:2;Parent=VDAG_02280T0;gene=VDAG_02280;isoform=VDAG_02280T0;
Supercontig_1.3	VD_VdLs.17_CALLGENES_Final_1	exon	2005644	2006052	.	+	.	ID=exon:VDAG_02280T0:3;Parent=VDAG_02280T0;gene=VDAG_02280;isoform=VDAG_02280T0;
Supercontig_1.3	VD_VdLs.17_CALLGENES_Final_1	exon	2006110	2006202	.	+	.	ID=exon:VDAG_02280T0:4;Parent=VDAG_02280T0;gene=VDAG_02280;isoform=VDAG_02280T0;
Supercontig_1.3	VD_VdLs.17_CALLGENES_Final_1	exon	2006255	2006500	.	+	.	ID=exon:VDAG_02280T0:5;Parent=VDAG_02280T0;gene=VDAG_02280;isoform=VDAG_02280T0;
Supercontig_1.3	VD_VdLs.17_CALLGENES_Final_1	exon	2006582	2006634	.	+	.	ID=exon:VDAG_02280T0:6;Parent=VDAG_02280T0;gene=VDAG_02280;isoform=VDAG_02280T0;
Supercontig_1.3	VD_VdLs.17_CALLGENES_Final_1	start_codon	2004965	2004967	.	+	0	ID=start_codon:VDAG_02280T0:1;Parent=VDAG_02280T0;gene=VDAG_02280;isoform=VDAG_02280T0;
Supercontig_1.3	VD_VdLs.17_CALLGENES_Final_1	CDS	2004965	2005271	.	+	0	ID=CDS:VDAG_02280T0:1;Parent=VDAG_02280T0;gene=VDAG_02280;isoform=VDAG_02280T0;
Supercontig_1.3	VD_VdLs.17_CALLGENES_Final_1	CDS	2005482	2005570	.	+	2	ID=CDS:VDAG_02280T0:2;Parent=VDAG_02280T0;gene=VDAG_02280;isoform=VDAG_02280T0;
Supercontig_1.3	VD_VdLs.17_CALLGENES_Final_1	CDS	2005644	2006052	.	+	0	ID=CDS:VDAG_02280T0:3;Parent=VDAG_02280T0;gene=VDAG_02280;isoform=VDAG_02280T0;
Supercontig_1.3	VD_VdLs.17_CALLGENES_Final_1	CDS	2006110	2006202	.	+	2	ID=CDS:VDAG_02280T0:4;Parent=VDAG_02280T0;gene=VDAG_02280;isoform=VDAG_02280T0;
Supercontig_1.3	VD_VdLs.17_CALLGENES_Final_1	CDS	2006255	2006500	.	+	2	ID=CDS:VDAG_02280T0:5;Parent=VDAG_02280T0;gene=VDAG_02280;isoform=VDAG_02280T0;
Supercontig_1.3	VD_VdLs.17_CALLGENES_Final_1	CDS	2006582	2006634	.	+	2	ID=CDS:VDAG_02280T0:6;Parent=VDAG_02280T0;gene=VDAG_02280;isoform=VDAG_02280T0;
Supercontig_1.3	VD_VdLs.17_CALLGENES_Final_1	stop_codon	2006632	2006634	.	+	0	ID=stop_codon:VDAG_02280T0:1;Parent=VDAG_02280T0;gene=VDAG_02280;isoform=VDAG_02280T0;
Supercontig_1.3	VD_VdLs.17_CALLGENES_Final_1	gene	409143	410277	.	+	.	ID=VDAG_01762;Name=VDAG_01762
Supercontig_1.3	VD_VdLs.17_CALLGENES_Final_1	mRNA	409143	410277	.	+	.	ID=VDAG_01762T0;Parent=VDAG_01762;gene=VDAG_01762;isoform=VDAG_01762T0;
Supercontig_1.3	VD_VdLs.17_CALLGENES_Final_1	start_codon	409143	409145	.	+	0	ID=start_codon:VDAG_01762T0:1;Parent=VDAG_01762T0;gene=VDAG_01762;isoform=VDAG_01762T0;
Supercontig_1.3	VD_VdLs.17_CALLGENES_Final_1	exon	409143	409190	.	+	.	ID=exon:VDAG_01762T0:1;Parent=VDAG_01762T0;gene=VDAG_01762;isoform=VDAG_01762T0;
Supercontig_1.3	VD_VdLs.17_CALLGENES_Final_1	exon	409285	410277	.	+	.	ID=exon:VDAG_01762T0:2;Parent=VDAG_01762T0;gene=VDAG_01762;isoform=VDAG_01762T0;
Supercontig_1.3	VD_VdLs.17_CALLGENES_Final_1	CDS	409143	409190	.	+	0	ID=CDS:VDAG_01762T0:1;Parent=VDAG_01762T0;gene=VDAG_01762;isoform=VDAG_01762T0;
Supercontig_1.3	VD_VdLs.17_CALLGENES_Final_1	CDS	409285	410277	.	+	0	ID=CDS:VDAG_01762T0:2;Parent=VDAG_01762T0;gene=VDAG_01762;isoform=VDAG_01762T0;
Supercontig_1.3	VD_VdLs.17_CALLGENES_Final_1	stop_codon	410254	410256	.	+	0	ID=stop_codon:VDAG_01762T0:1;Parent=VDAG_01762T0;gene=VDAG_01762;isoform=VDAG_01762T0;
Supercontig_1.3	VD_VdLs.17_CALLGENES_Final_1	gene	1152563	1154488	.	-	.	ID=VDAG_01992;Name=VDAG_01992
Supercontig_1.3	VD_VdLs.17_CALLGENES_Final_1	mRNA	1152684	1154488	.	-	.	ID=VDAG_01992T0;Parent=VDAG_01992;gene=VDAG_01992;isoform=VDAG_01992T0;
Supercontig_1.3	VD_VdLs.17_CALLGENES_Final_1	start_codon	1154486	1154488	.	-	0	ID=start_codon:VDAG_01992T0:1;Parent=VDAG_01992T0;gene=VDAG_01992;isoform=VDAG_01992T0;
Supercontig_1.3	VD_VdLs.17_CALLGENES_Final_1	exon	1154375	1154488	.	-	.	ID=exon:VDAG_01992T0:1;Parent=VDAG_01992T0;gene=VDAG_01992;isoform=VDAG_01992T0;
Supercontig_1.3	VD_VdLs.17_CALLGENES_Final_1	exon	1154156	1154297	.	-	.	ID=exon:VDAG_01992T0:2;Parent=VDAG_01992T0;gene=VDAG_01992;isoform=VDAG_01992T0;
Supercontig_1.3	VD_VdLs.17_CALLGENES_Final_1	exon	1153919	1154097	.	-	.	ID=exon:VDAG_01992T0:3;Parent=VDAG_01992T0;gene=VDAG_01992;isoform=VDAG_01992T0;
Supercontig_1.3	VD_VdLs.17_CALLGENES_Final_1	exon	1152563	1153643	.	-	.	ID=exon:VDAG_01992T0:4;Parent=VDAG_01992T0;gene=VDAG_01992;isoform=VDAG_01992T0;
Supercontig_1.3	VD_VdLs.17_CALLGENES_Final_1	CDS	1154375	1154488	.	-	0	ID=CDS:VDAG_01992T0:1;Parent=VDAG_01992T0;gene=VDAG_01992;isoform=VDAG_01992T0;
Supercontig_1.3	VD_VdLs.17_CALLGENES_Final_1	CDS	1154156	1154297	.	-	0	ID=CDS:VDAG_01992T0:2;Parent=VDAG_01992T0;gene=VDAG_01992;isoform=VDAG_01992T0;
Supercontig_1.3	VD_VdLs.17_CALLGENES_Final_1	CDS	1153919	1154097	.	-	2	ID=CDS:VDAG_01992T0:3;Parent=VDAG_01992T0;gene=VDAG_01992;isoform=VDAG_01992T0;
Supercontig_1.3	VD_VdLs.17_CALLGENES_Final_1	CDS	1152563	1153643	.	-	0	ID=CDS:VDAG_01992T0:4;Parent=VDAG_01992T0;gene=VDAG_01992;isoform=VDAG_01992T0;
Supercontig_1.3	VD_VdLs.17_CALLGENES_Final_1	stop_codon	1152684	1152686	.	-	0	ID=stop_codon:VDAG_01992T0:1;Parent=VDAG_01992T0;gene=VDAG_01992;isoform=VDAG_01992T0;
Supercontig_1.3	VD_VdLs.17_CALLGENES_Final_1	gene	1135980	1136869	.	-	.	ID=VDAG_01984;Name=VDAG_01984
Supercontig_1.3	VD_VdLs.17_CALLGENES_Final_1	mRNA	1135980	1136869	.	-	.	ID=VDAG_01984T0;Parent=VDAG_01984;gene=VDAG_01984;isoform=VDAG_01984T0;
Supercontig_1.3	VD_VdLs.17_CALLGENES_Final_1	start_codon	1136867	1136869	.	-	0	ID=start_codon:VDAG_01984T0:1;Parent=VDAG_01984T0;gene=VDAG_01984;isoform=VDAG_01984T0;
Supercontig_1.3	VD_VdLs.17_CALLGENES_Final_1	exon	1136098	1136869	.	-	.	ID=exon:VDAG_01984T0:1;Parent=VDAG_01984T0;gene=VDAG_01984;isoform=VDAG_01984T0;
Supercontig_1.3	VD_VdLs.17_CALLGENES_Final_1	exon	1135980	1136044	.	-	.	ID=exon:VDAG_01984T0:2;Parent=VDAG_01984T0;gene=VDAG_01984;isoform=VDAG_01984T0;
Supercontig_1.3	VD_VdLs.17_CALLGENES_Final_1	CDS	1136098	1136869	.	-	0	ID=CDS:VDAG_01984T0:1;Parent=VDAG_01984T0;gene=VDAG_01984;isoform=VDAG_01984T0;
Supercontig_1.3	VD_VdLs.17_CALLGENES_Final_1	CDS	1135980	1136044	.	-	2	ID=CDS:VDAG_01984T0:2;Parent=VDAG_01984T0;gene=VDAG_01984;isoform=VDAG_01984T0;
Supercontig_1.3	VD_VdLs.17_CALLGENES_Final_1	stop_codon	1135980	1135982	.	-	0	ID=stop_codon:VDAG_01984T0:1;Parent=VDAG_01984T0;gene=VDAG_01984;isoform=VDAG_01984T0;
Supercontig_1.3	VD_VdLs.17_CALLGENES_Final_1	gene	287293	288701	.	-	.	ID=VDAG_01728;Name=VDAG_01728
Supercontig_1.3	VD_VdLs.17_CALLGENES_Final_1	mRNA	287293	288701	.	-	.	ID=VDAG_01728T0;Parent=VDAG_01728;gene=VDAG_01728;isoform=VDAG_01728T0;
Supercontig_1.3	VD_VdLs.17_CALLGENES_Final_1	start_codon	288699	288701	.	-	0	ID=start_codon:VDAG_01728T0:1;Parent=VDAG_01728T0;gene=VDAG_01728;isoform=VDAG_01728T0;
Supercontig_1.3	VD_VdLs.17_CALLGENES_Final_1	exon	288634	288701	.	-	.	ID=exon:VDAG_01728T0:1;Parent=VDAG_01728T0;gene=VDAG_01728;isoform=VDAG_01728T0;
Supercontig_1.3	VD_VdLs.17_CALLGENES_Final_1	exon	288474	288589	.	-	.	ID=exon:VDAG_01728T0:2;Parent=VDAG_01728T0;gene=VDAG_01728;isoform=VDAG_01728T0;
Supercontig_1.3	VD_VdLs.17_CALLGENES_Final_1	exon	287750	288423	.	-	.	ID=exon:VDAG_01728T0:3;Parent=VDAG_01728T0;gene=VDAG_01728;isoform=VDAG_01728T0;
Supercontig_1.3	VD_VdLs.17_CALLGENES_Final_1	exon	287293	287694	.	-	.	ID=exon:VDAG_01728T0:4;Parent=VDAG_01728T0;gene=VDAG_01728;isoform=VDAG_01728T0;
Supercontig_1.3	VD_VdLs.17_CALLGENES_Final_1	CDS	288634	288701	.	-	0	ID=CDS:VDAG_01728T0:1;Parent=VDAG_01728T0;gene=VDAG_01728;isoform=VDAG_01728T0;
Supercontig_1.3	VD_VdLs.17_CALLGENES_Final_1	CDS	288474	288589	.	-	1	ID=CDS:VDAG_01728T0:2;Parent=VDAG_01728T0;gene=VDAG_01728;isoform=VDAG_01728T0;
Supercontig_1.3	VD_VdLs.17_CALLGENES_Final_1	CDS	287750	288423	.	-	2	ID=CDS:VDAG_01728T0:3;Parent=VDAG_01728T0;gene=VDAG_01728;isoform=VDAG_01728T0;
Supercontig_1.3	VD_VdLs.17_CALLGENES_Final_1	CDS	287293	287694	.	-	0	ID=CDS:VDAG_01728T0:4;Parent=VDAG_01728T0;gene=VDAG_01728;isoform=VDAG_01728T0;
Supercontig_1.3	VD_VdLs.17_CALLGENES_Final_1	stop_codon	287293	287295	.	-	0	ID=stop_codon:VDAG_01728T0:1;Parent=VDAG_01728T0;gene=VDAG_01728;isoform=VDAG_01728T0;
Supercontig_1.3	VD_VdLs.17_CALLGENES_Final_1	gene	470135	474597	.	-	.	ID=VDAG_01775;Name=VDAG_01775
Supercontig_1.3	VD_VdLs.17_CALLGENES_Final_1	mRNA	470135	474597	.	-	.	ID=VDAG_01775T0;Parent=VDAG_01775;gene=VDAG_01775;isoform=VDAG_01775T0;
Supercontig_1.3	VD_VdLs.17_CALLGENES_Final_1	start_codon	474595	474597	.	-	0	ID=start_codon:VDAG_01775T0:1;Parent=VDAG_01775T0;gene=VDAG_01775;isoform=VDAG_01775T0;
Supercontig_1.3	VD_VdLs.17_CALLGENES_Final_1	exon	473924	474597	.	-	.	ID=exon:VDAG_01775T0:1;Parent=VDAG_01775T0;gene=VDAG_01775;isoform=VDAG_01775T0;
Supercontig_1.3	VD_VdLs.17_CALLGENES_Final_1	exon	473143	473865	.	-	.	ID=exon:VDAG_01775T0:2;Parent=VDAG_01775T0;gene=VDAG_01775;isoform=VDAG_01775T0;
Supercontig_1.3	VD_VdLs.17_CALLGENES_Final_1	exon	471274	473069	.	-	.	ID=exon:VDAG_01775T0:3;Parent=VDAG_01775T0;gene=VDAG_01775;isoform=VDAG_01775T0;
Supercontig_1.3	VD_VdLs.17_CALLGENES_Final_1	exon	470898	471206	.	-	.	ID=exon:VDAG_01775T0:4;Parent=VDAG_01775T0;gene=VDAG_01775;isoform=VDAG_01775T0;
Supercontig_1.3	VD_VdLs.17_CALLGENES_Final_1	exon	470135	470837	.	-	.	ID=exon:VDAG_01775T0:5;Parent=VDAG_01775T0;gene=VDAG_01775;isoform=VDAG_01775T0;
Supercontig_1.3	VD_VdLs.17_CALLGENES_Final_1	CDS	473924	474597	.	-	0	ID=CDS:VDAG_01775T0:1;Parent=VDAG_01775T0;gene=VDAG_01775;isoform=VDAG_01775T0;
Supercontig_1.3	VD_VdLs.17_CALLGENES_Final_1	CDS	473143	473865	.	-	1	ID=CDS:VDAG_01775T0:2;Parent=VDAG_01775T0;gene=VDAG_01775;isoform=VDAG_01775T0;
Supercontig_1.3	VD_VdLs.17_CALLGENES_Final_1	CDS	471274	473069	.	-	1	ID=CDS:VDAG_01775T0:3;Parent=VDAG_01775T0;gene=VDAG_01775;isoform=VDAG_01775T0;
Supercontig_1.3	VD_VdLs.17_CALLGENES_Final_1	CDS	470898	471206	.	-	2	ID=CDS:VDAG_01775T0:4;Parent=VDAG_01775T0;gene=VDAG_01775;isoform=VDAG_01775T0;
Supercontig_1.3	VD_VdLs.17_CALLGENES_Final_1	CDS	470617	470837	.	-	2	ID=CDS:VDAG_01775T0:5;Parent=VDAG_01775T0;gene=VDAG_01775;isoform=VDAG_01775T0;
Supercontig_1.3	VD_VdLs.17_CALLGENES_Final_1	stop_codon	470617	470619	.	-	0	ID=stop_codon:VDAG_01775T0:1;Parent=VDAG_01775T0;gene=VDAG_01775;isoform=VDAG_01775T0;
Supercontig_1.3	VD_VdLs.17_CALLGENES_Final_1	three_prime_UTR	470135	470616	.	-	.	ID=three_prime_UTR:VDAG_01775T0:1;Parent=VDAG_01775T0;gene=VDAG_01775;isoform=VDAG_01775T0;
Supercontig_1.3	VD_VdLs.17_CALLGENES_Final_1	gene	1434169	1434673	.	-	.	ID=VDAG_02084;Name=VDAG_02084
Supercontig_1.3	VD_VdLs.17_CALLGENES_Final_1	mRNA	1434169	1434618	.	-	.	ID=VDAG_02084T0;Parent=VDAG_02084;gene=VDAG_02084;isoform=VDAG_02084T0;
Supercontig_1.3	VD_VdLs.17_CALLGENES_Final_1	start_codon	1434616	1434618	.	-	0	ID=start_codon:VDAG_02084T0:1;Parent=VDAG_02084T0;gene=VDAG_02084;isoform=VDAG_02084T0;
Supercontig_1.3	VD_VdLs.17_CALLGENES_Final_1	exon	1434169	1434673	.	-	.	ID=exon:VDAG_02084T0:1;Parent=VDAG_02084T0;gene=VDAG_02084;isoform=VDAG_02084T0;
Supercontig_1.3	VD_VdLs.17_CALLGENES_Final_1	CDS	1434169	1434673	.	-	0	ID=CDS:VDAG_02084T0:1;Parent=VDAG_02084T0;gene=VDAG_02084;isoform=VDAG_02084T0;
Supercontig_1.3	VD_VdLs.17_CALLGENES_Final_1	stop_codon	1434169	1434171	.	-	0	ID=stop_codon:VDAG_02084T0:1;Parent=VDAG_02084T0;gene=VDAG_02084;isoform=VDAG_02084T0;
Supercontig_1.3	VD_VdLs.17_CALLGENES_Final_1	gene	605922	606921	.	+	.	ID=VDAG_01814;Name=VDAG_01814
Supercontig_1.3	VD_VdLs.17_CALLGENES_Final_1	mRNA	605922	606921	.	+	.	ID=VDAG_01814T0;Parent=VDAG_01814;gene=VDAG_01814;isoform=VDAG_01814T0;
Supercontig_1.3	VD_VdLs.17_CALLGENES_Final_1	start_codon	605975	605977	.	+	0	ID=start_codon:VDAG_01814T0:1;Parent=VDAG_01814T0;gene=VDAG_01814;isoform=VDAG_01814T0;
Supercontig_1.3	VD_VdLs.17_CALLGENES_Final_1	exon	605922	606044	.	+	.	ID=exon:VDAG_01814T0:1;Parent=VDAG_01814T0;gene=VDAG_01814;isoform=VDAG_01814T0;
Supercontig_1.3	VD_VdLs.17_CALLGENES_Final_1	exon	606113	606921	.	+	.	ID=exon:VDAG_01814T0:2;Parent=VDAG_01814T0;gene=VDAG_01814;isoform=VDAG_01814T0;
Supercontig_1.3	VD_VdLs.17_CALLGENES_Final_1	CDS	605922	606044	.	+	0	ID=CDS:VDAG_01814T0:1;Parent=VDAG_01814T0;gene=VDAG_01814;isoform=VDAG_01814T0;
Supercontig_1.3	VD_VdLs.17_CALLGENES_Final_1	CDS	606113	606921	.	+	2	ID=CDS:VDAG_01814T0:2;Parent=VDAG_01814T0;gene=VDAG_01814;isoform=VDAG_01814T0;
Supercontig_1.3	VD_VdLs.17_CALLGENES_Final_1	stop_codon	606919	606921	.	+	0	ID=stop_codon:VDAG_01814T0:1;Parent=VDAG_01814T0;gene=VDAG_01814;isoform=VDAG_01814T0;
Supercontig_1.3	VD_VdLs.17_CALLGENES_Final_1	gene	158314	162604	.	+	.	ID=VDAG_01693;Name=VDAG_01693
Supercontig_1.3	VD_VdLs.17_CALLGENES_Final_1	mRNA	158314	162604	.	+	.	ID=VDAG_01693T0;Parent=VDAG_01693;gene=VDAG_01693;isoform=VDAG_01693T0;
Supercontig_1.3	VD_VdLs.17_CALLGENES_Final_1	start_codon	158314	158316	.	+	0	ID=start_codon:VDAG_01693T0:1;Parent=VDAG_01693T0;gene=VDAG_01693;isoform=VDAG_01693T0;
Supercontig_1.3	VD_VdLs.17_CALLGENES_Final_1	exon	158314	158564	.	+	.	ID=exon:VDAG_01693T0:1;Parent=VDAG_01693T0;gene=VDAG_01693;isoform=VDAG_01693T0;
Supercontig_1.3	VD_VdLs.17_CALLGENES_Final_1	exon	158873	159465	.	+	.	ID=exon:VDAG_01693T0:2;Parent=VDAG_01693T0;gene=VDAG_01693;isoform=VDAG_01693T0;
Supercontig_1.3	VD_VdLs.17_CALLGENES_Final_1	exon	159536	159689	.	+	.	ID=exon:VDAG_01693T0:3;Parent=VDAG_01693T0;gene=VDAG_01693;isoform=VDAG_01693T0;
Supercontig_1.3	VD_VdLs.17_CALLGENES_Final_1	exon	159784	162604	.	+	.	ID=exon:VDAG_01693T0:4;Parent=VDAG_01693T0;gene=VDAG_01693;isoform=VDAG_01693T0;
Supercontig_1.3	VD_VdLs.17_CALLGENES_Final_1	CDS	158314	158564	.	+	0	ID=CDS:VDAG_01693T0:1;Parent=VDAG_01693T0;gene=VDAG_01693;isoform=VDAG_01693T0;
Supercontig_1.3	VD_VdLs.17_CALLGENES_Final_1	CDS	158873	159465	.	+	1	ID=CDS:VDAG_01693T0:2;Parent=VDAG_01693T0;gene=VDAG_01693;isoform=VDAG_01693T0;
Supercontig_1.3	VD_VdLs.17_CALLGENES_Final_1	CDS	159536	159689	.	+	2	ID=CDS:VDAG_01693T0:3;Parent=VDAG_01693T0;gene=VDAG_01693;isoform=VDAG_01693T0;
Supercontig_1.3	VD_VdLs.17_CALLGENES_Final_1	CDS	159784	162604	.	+	1	ID=CDS:VDAG_01693T0:4;Parent=VDAG_01693T0;gene=VDAG_01693;isoform=VDAG_01693T0;
Supercontig_1.3	VD_VdLs.17_CALLGENES_Final_1	stop_codon	162602	162604	.	+	0	ID=stop_codon:VDAG_01693T0:1;Parent=VDAG_01693T0;gene=VDAG_01693;isoform=VDAG_01693T0;
Supercontig_1.3	VD_VdLs.17_CALLGENES_Final_1	gene	2094769	2095390	.	-	.	ID=VDAG_02306;Name=VDAG_02306
Supercontig_1.3	VD_VdLs.17_CALLGENES_Final_1	mRNA	2094769	2095390	.	-	.	ID=VDAG_02306T0;Parent=VDAG_02306;gene=VDAG_02306;isoform=VDAG_02306T0;
Supercontig_1.3	VD_VdLs.17_CALLGENES_Final_1	start_codon	2095388	2095390	.	-	0	ID=start_codon:VDAG_02306T0:1;Parent=VDAG_02306T0;gene=VDAG_02306;isoform=VDAG_02306T0;
Supercontig_1.3	VD_VdLs.17_CALLGENES_Final_1	exon	2095371	2095390	.	-	.	ID=exon:VDAG_02306T0:1;Parent=VDAG_02306T0;gene=VDAG_02306;isoform=VDAG_02306T0;
Supercontig_1.3	VD_VdLs.17_CALLGENES_Final_1	exon	2094769	2095054	.	-	.	ID=exon:VDAG_02306T0:2;Parent=VDAG_02306T0;gene=VDAG_02306;isoform=VDAG_02306T0;
Supercontig_1.3	VD_VdLs.17_CALLGENES_Final_1	CDS	2095371	2095390	.	-	0	ID=CDS:VDAG_02306T0:1;Parent=VDAG_02306T0;gene=VDAG_02306;isoform=VDAG_02306T0;
Supercontig_1.3	VD_VdLs.17_CALLGENES_Final_1	CDS	2094769	2095054	.	-	1	ID=CDS:VDAG_02306T0:2;Parent=VDAG_02306T0;gene=VDAG_02306;isoform=VDAG_02306T0;
Supercontig_1.3	VD_VdLs.17_CALLGENES_Final_1	stop_codon	2094769	2094771	.	-	0	ID=stop_codon:VDAG_02306T0:1;Parent=VDAG_02306T0;gene=VDAG_02306;isoform=VDAG_02306T0;
Supercontig_1.3	VD_VdLs.17_CALLGENES_Final_1	gene	1290729	1291425	.	-	.	ID=VDAG_02034;Name=VDAG_02034
Supercontig_1.3	VD_VdLs.17_CALLGENES_Final_1	mRNA	1290729	1291425	.	-	.	ID=VDAG_02034T0;Parent=VDAG_02034;gene=VDAG_02034;isoform=VDAG_02034T0;
Supercontig_1.3	VD_VdLs.17_CALLGENES_Final_1	start_codon	1291423	1291425	.	-	0	ID=start_codon:VDAG_02034T0:1;Parent=VDAG_02034T0;gene=VDAG_02034;isoform=VDAG_02034T0;
Supercontig_1.3	VD_VdLs.17_CALLGENES_Final_1	exon	1290974	1291425	.	-	.	ID=exon:VDAG_02034T0:1;Parent=VDAG_02034T0;gene=VDAG_02034;isoform=VDAG_02034T0;
Supercontig_1.3	VD_VdLs.17_CALLGENES_Final_1	exon	1290729	1290888	.	-	.	ID=exon:VDAG_02034T0:2;Parent=VDAG_02034T0;gene=VDAG_02034;isoform=VDAG_02034T0;
Supercontig_1.3	VD_VdLs.17_CALLGENES_Final_1	CDS	1290974	1291425	.	-	0	ID=CDS:VDAG_02034T0:1;Parent=VDAG_02034T0;gene=VDAG_02034;isoform=VDAG_02034T0;
Supercontig_1.3	VD_VdLs.17_CALLGENES_Final_1	CDS	1290729	1290888	.	-	1	ID=CDS:VDAG_02034T0:2;Parent=VDAG_02034T0;gene=VDAG_02034;isoform=VDAG_02034T0;
Supercontig_1.3	VD_VdLs.17_CALLGENES_Final_1	stop_codon	1290729	1290731	.	-	0	ID=stop_codon:VDAG_02034T0:1;Parent=VDAG_02034T0;gene=VDAG_02034;isoform=VDAG_02034T0;
Supercontig_1.3	VD_VdLs.17_CALLGENES_Final_1	gene	1716400	1718505	.	-	.	ID=VDAG_02176;Name=VDAG_02176
Supercontig_1.3	VD_VdLs.17_CALLGENES_Final_1	mRNA	1716400	1718505	.	-	.	ID=VDAG_02176T0;Parent=VDAG_02176;gene=VDAG_02176;isoform=VDAG_02176T0;
Supercontig_1.3	VD_VdLs.17_CALLGENES_Final_1	five_prime_UTR	1718143	1718505	.	-	.	ID=five_prime_UTR:VDAG_02176T0:1;Parent=VDAG_02176T0;gene=VDAG_02176;isoform=VDAG_02176T0;
Supercontig_1.3	VD_VdLs.17_CALLGENES_Final_1	start_codon	1718140	1718142	.	-	0	ID=start_codon:VDAG_02176T0:1;Parent=VDAG_02176T0;gene=VDAG_02176;isoform=VDAG_02176T0;
Supercontig_1.3	VD_VdLs.17_CALLGENES_Final_1	CDS	1716400	1718142	.	-	0	ID=CDS:VDAG_02176T0:1;Parent=VDAG_02176T0;gene=VDAG_02176;isoform=VDAG_02176T0;
Supercontig_1.3	VD_VdLs.17_CALLGENES_Final_1	stop_codon	1716496	1716498	.	-	0	ID=stop_codon:VDAG_02176T0:1;Parent=VDAG_02176T0;gene=VDAG_02176;isoform=VDAG_02176T0;
Supercontig_1.3	VD_VdLs.17_CALLGENES_Final_1	exon	1716400	1718505	.	-	.	ID=exon:VDAG_02176T0:1;Parent=VDAG_02176T0;gene=VDAG_02176;isoform=VDAG_02176T0;
Supercontig_1.3	VD_VdLs.17_CALLGENES_Final_1	gene	755881	758798	.	+	.	ID=VDAG_01862;Name=VDAG_01862
Supercontig_1.3	VD_VdLs.17_CALLGENES_Final_1	mRNA	755881	758798	.	+	.	ID=VDAG_01862T0;Parent=VDAG_01862;gene=VDAG_01862;isoform=VDAG_01862T0;
Supercontig_1.3	VD_VdLs.17_CALLGENES_Final_1	start_codon	756070	756072	.	+	0	ID=start_codon:VDAG_01862T0:1;Parent=VDAG_01862T0;gene=VDAG_01862;isoform=VDAG_01862T0;
Supercontig_1.3	VD_VdLs.17_CALLGENES_Final_1	exon	755881	756303	.	+	.	ID=exon:VDAG_01862T0:1;Parent=VDAG_01862T0 1;gene=VDAG_01862;isoform=VDAG_01862T0;
Supercontig_1.3	VD_VdLs.17_CALLGENES_Final_1	exon	756433	756721	.	+	.	ID=exon:VDAG_01862T0:2;Parent=VDAG_01862T0;gene=VDAG_01862;isoform=VDAG_01862T0;
Supercontig_1.3	VD_VdLs.17_CALLGENES_Final_1	exon	756797	757513	.	+	.	ID=exon:VDAG_01862T0:3;Parent=VDAG_01862T0;gene=VDAG_01862;isoform=VDAG_01862T0;
Supercontig_1.3	VD_VdLs.17_CALLGENES_Final_1	exon	757585	758003	.	+	.	ID=exon:VDAG_01862T0:4;Parent=VDAG_01862T0;gene=VDAG_01862;isoform=VDAG_01862T0;
Supercontig_1.3	VD_VdLs.17_CALLGENES_Final_1	exon	758748	758798	.	+	.	ID=exon:VDAG_01862T0:5;Parent=VDAG_01862T0;gene=VDAG_01862;isoform=VDAG_01862T0;
Supercontig_1.3	VD_VdLs.17_CALLGENES_Final_1	CDS	755881	756303	.	+	0	ID=CDS:VDAG_01862T0:1;Parent=VDAG_01862T0;gene=VDAG_01862;isoform=VDAG_01862T0;
Supercontig_1.3	VD_VdLs.17_CALLGENES_Final_1	CDS	756433	756721	.	+	0	ID=CDS:VDAG_01862T0:2;Parent=VDAG_01862T0;gene=VDAG_01862;isoform=VDAG_01862T0;
Supercontig_1.3	VD_VdLs.17_CALLGENES_Final_1	CDS	756797	757513	.	+	2	ID=CDS:VDAG_01862T0:3;Parent=VDAG_01862T0;gene=VDAG_01862;isoform=VDAG_01862T0;
Supercontig_1.3	VD_VdLs.17_CALLGENES_Final_1	CDS	757585	758003	.	+	2	ID=CDS:VDAG_01862T0:4;Parent=VDAG_01862T0;gene=VDAG_01862;isoform=VDAG_01862T0;
Supercontig_1.3	VD_VdLs.17_CALLGENES_Final_1	CDS	758748	758798	.	+	0	ID=CDS:VDAG_01862T0:5;Parent=VDAG_01862T0;gene=VDAG_01862;isoform=VDAG_01862T0;
Supercontig_1.3	VD_VdLs.17_CALLGENES_Final_1	stop_codon	758796	758798	.	+	0	ID=stop_codon:VDAG_01862T0:1;Parent=VDAG_01862T0;gene=VDAG_01862;isoform=VDAG_01862T0;
Supercontig_1.3	VD_VdLs.17_CALLGENES_Final_1	gene	408342	409076	.	-	.	ID=VDAG_01761;Name=VDAG_01761
Supercontig_1.3	VD_VdLs.17_CALLGENES_Final_1	mRNA	408342	409076	.	-	.	ID=VDAG_01761T0;Parent=VDAG_01761;gene=VDAG_01761;isoform=VDAG_01761T0;
Supercontig_1.3	VD_VdLs.17_CALLGENES_Final_1	start_codon	409074	409076	.	-	0	ID=start_codon:VDAG_01761T0:1;Parent=VDAG_01761T0;gene=VDAG_01761;isoform=VDAG_01761T0;
Supercontig_1.3	VD_VdLs.17_CALLGENES_Final_1	exon	409017	409076	.	-	.	ID=exon:VDAG_01761T0:1;Parent=VDAG_01761T0;gene=VDAG_01761;isoform=VDAG_01761T0;
Supercontig_1.3	VD_VdLs.17_CALLGENES_Final_1	exon	408342	408692	.	-	.	ID=exon:VDAG_01761T0:2;Parent=VDAG_01761T0;gene=VDAG_01761;isoform=VDAG_01761T0;
Supercontig_1.3	VD_VdLs.17_CALLGENES_Final_1	CDS	409017	409076	.	-	0	ID=CDS:VDAG_01761T0:1;Parent=VDAG_01761T0;gene=VDAG_01761;isoform=VDAG_01761T0;
Supercontig_1.3	VD_VdLs.17_CALLGENES_Final_1	CDS	408342	408692	.	-	0	ID=CDS:VDAG_01761T0:2;Parent=VDAG_01761T0;gene=VDAG_01761;isoform=VDAG_01761T0;
Supercontig_1.3	VD_VdLs.17_CALLGENES_Final_1	stop_codon	408342	408344	.	-	0	ID=stop_codon:VDAG_01761T0:1;Parent=VDAG_01761T0;gene=VDAG_01761;isoform=VDAG_01761T0;
Supercontig_1.3	VD_VdLs.17_CALLGENES_Final_1	gene	1743966	1745465	.	-	.	ID=VDAG_02188;Name=VDAG_02188
Supercontig_1.3	VD_VdLs.17_CALLGENES_Final_1	mRNA	1744210	1745465	.	-	.	ID=VDAG_02188T0;Parent=VDAG_02188;gene=VDAG_02188;isoform=VDAG_02188T0;
Supercontig_1.3	VD_VdLs.17_CALLGENES_Final_1	start_codon	1745463	1745465	.	-	0	ID=start_codon:VDAG_02188T0:1;Parent=VDAG_02188T0;gene=VDAG_02188;isoform=VDAG_02188T0;
Supercontig_1.3	VD_VdLs.17_CALLGENES_Final_1	exon	1745053	1745465	.	-	.	ID=exon:VDAG_02188T0:1;Parent=VDAG_02188T0;gene=VDAG_02188;isoform=VDAG_02188T0;
Supercontig_1.3	VD_VdLs.17_CALLGENES_Final_1	exon	1743966	1744909	.	-	.	ID=exon:VDAG_02188T0:2;Parent=VDAG_02188T0;gene=VDAG_02188;isoform=VDAG_02188T0;
Supercontig_1.3	VD_VdLs.17_CALLGENES_Final_1	CDS	1745053	1745465	.	-	0	ID=CDS:VDAG_02188T0:1;Parent=VDAG_02188T0;gene=VDAG_02188;isoform=VDAG_02188T0;
Supercontig_1.3	VD_VdLs.17_CALLGENES_Final_1	CDS	1743966	1744909	.	-	1	ID=CDS:VDAG_02188T0:2;Parent=VDAG_02188T0;gene=VDAG_02188;isoform=VDAG_02188T0;
Supercontig_1.3	VD_VdLs.17_CALLGENES_Final_1	stop_codon	1744210	1744212	.	-	0	ID=stop_codon:VDAG_02188T0:1;Parent=VDAG_02188T0;gene=VDAG_02188;isoform=VDAG_02188T0;
Supercontig_1.3	VD_VdLs.17_CALLGENES_Final_1	gene	1494437	1495636	.	-	.	ID=VDAG_02102;Name=VDAG_02102
Supercontig_1.3	VD_VdLs.17_CALLGENES_Final_1	mRNA	1494437	1495636	.	-	.	ID=VDAG_02102T0;Parent=VDAG_02102;gene=VDAG_02102;isoform=VDAG_02102T0;
Supercontig_1.3	VD_VdLs.17_CALLGENES_Final_1	start_codon	1495634	1495636	.	-	0	ID=start_codon:VDAG_02102T0:1;Parent=VDAG_02102T0;gene=VDAG_02102;isoform=VDAG_02102T0;
Supercontig_1.3	VD_VdLs.17_CALLGENES_Final_1	exon	1494437	1495636	.	-	.	ID=exon:VDAG_02102T0:1;Parent=VDAG_02102T0;gene=VDAG_02102;isoform=VDAG_02102T0;
Supercontig_1.3	VD_VdLs.17_CALLGENES_Final_1	CDS	1494437	1495636	.	-	0	ID=CDS:VDAG_02102T0:1;Parent=VDAG_02102T0;gene=VDAG_02102;isoform=VDAG_02102T0;
Supercontig_1.3	VD_VdLs.17_CALLGENES_Final_1	stop_codon	1494437	1494439	.	-	0	ID=stop_codon:VDAG_02102T0:1;Parent=VDAG_02102T0;gene=VDAG_02102;isoform=VDAG_02102T0;
Supercontig_1.3	VD_VdLs.17_CALLGENES_Final_1	gene	24155	24743	.	-	.	ID=VDAG_01650;Name=VDAG_01650
Supercontig_1.3	VD_VdLs.17_CALLGENES_Final_1	mRNA	24155	24743	.	-	.	ID=VDAG_01650T0;Parent=VDAG_01650;gene=VDAG_01650;isoform=VDAG_01650T0;
Supercontig_1.3	VD_VdLs.17_CALLGENES_Final_1	start_codon	24741	24743	.	-	0	ID=start_codon:VDAG_01650T0:1;Parent=VDAG_01650T0;gene=VDAG_01650;isoform=VDAG_01650T0;
Supercontig_1.3	VD_VdLs.17_CALLGENES_Final_1	exon	24735	24743	.	-	.	ID=exon:VDAG_01650T0:1;Parent=VDAG_01650T0;gene=VDAG_01650;isoform=VDAG_01650T0;
Supercontig_1.3	VD_VdLs.17_CALLGENES_Final_1	exon	24155	24676	.	-	.	ID=exon:VDAG_01650T0:2;Parent=VDAG_01650T0;gene=VDAG_01650;isoform=VDAG_01650T0;
Supercontig_1.3	VD_VdLs.17_CALLGENES_Final_1	CDS	24735	24743	.	-	0	ID=CDS:VDAG_01650T0:1;Parent=VDAG_01650T0;gene=VDAG_01650;isoform=VDAG_01650T0;
Supercontig_1.3	VD_VdLs.17_CALLGENES_Final_1	CDS	24155	24676	.	-	0	ID=CDS:VDAG_01650T0:2;Parent=VDAG_01650T0;gene=VDAG_01650;isoform=VDAG_01650T0;
Supercontig_1.3	VD_VdLs.17_CALLGENES_Final_1	stop_codon	24155	24157	.	-	0	ID=stop_codon:VDAG_01650T0:1;Parent=VDAG_01650T0;gene=VDAG_01650;isoform=VDAG_01650T0;
Supercontig_1.3	VD_VdLs.17_CALLGENES_Final_1	gene	207867	210627	.	+	.	ID=VDAG_01707;Name=VDAG_01707
Supercontig_1.3	VD_VdLs.17_CALLGENES_Final_1	mRNA	207867	210627	.	+	.	ID=VDAG_01707T0;Parent=VDAG_01707;gene=VDAG_01707;isoform=VDAG_01707T0;
Supercontig_1.3	VD_VdLs.17_CALLGENES_Final_1	start_codon	207867	207869	.	+	0	ID=start_codon:VDAG_01707T0:1;Parent=VDAG_01707T0;gene=VDAG_01707;isoform=VDAG_01707T0;
Supercontig_1.3	VD_VdLs.17_CALLGENES_Final_1	exon	207867	208012	.	+	.	ID=exon:VDAG_01707T0:1;Parent=VDAG_01707T0;gene=VDAG_01707;isoform=VDAG_01707T0;
Supercontig_1.3	VD_VdLs.17_CALLGENES_Final_1	exon	208203	208512	.	+	.	ID=exon:VDAG_01707T0:2;Parent=VDAG_01707T0;gene=VDAG_01707;isoform=VDAG_01707T0;
Supercontig_1.3	VD_VdLs.17_CALLGENES_Final_1	exon	208582	208854	.	+	.	ID=exon:VDAG_01707T0:3;Parent=VDAG_01707T0;gene=VDAG_01707;isoform=VDAG_01707T0;
Supercontig_1.3	VD_VdLs.17_CALLGENES_Final_1	exon	208904	208964	.	+	.	ID=exon:VDAG_01707T0:4;Parent=VDAG_01707T0;gene=VDAG_01707;isoform=VDAG_01707T0;
Supercontig_1.3	VD_VdLs.17_CALLGENES_Final_1	exon	209015	210627	.	+	.	ID=exon:VDAG_01707T0:5;Parent=VDAG_01707T0;gene=VDAG_01707;isoform=VDAG_01707T0;
Supercontig_1.3	VD_VdLs.17_CALLGENES_Final_1	CDS	207867	208012	.	+	0	ID=CDS:VDAG_01707T0:1;Parent=VDAG_01707T0;gene=VDAG_01707;isoform=VDAG_01707T0;
Supercontig_1.3	VD_VdLs.17_CALLGENES_Final_1	CDS	208203	208512	.	+	1	ID=CDS:VDAG_01707T0:2;Parent=VDAG_01707T0;gene=VDAG_01707;isoform=VDAG_01707T0;
Supercontig_1.3	VD_VdLs.17_CALLGENES_Final_1	CDS	208582	208854	.	+	0	ID=CDS:VDAG_01707T0:3;Parent=VDAG_01707T0;gene=VDAG_01707;isoform=VDAG_01707T0;
Supercontig_1.3	VD_VdLs.17_CALLGENES_Final_1	CDS	208904	208964	.	+	0	ID=CDS:VDAG_01707T0:4;Parent=VDAG_01707T0;gene=VDAG_01707;isoform=VDAG_01707T0;
Supercontig_1.3	VD_VdLs.17_CALLGENES_Final_1	CDS	209015	210627	.	+	2	ID=CDS:VDAG_01707T0:5;Parent=VDAG_01707T0;gene=VDAG_01707;isoform=VDAG_01707T0;
Supercontig_1.3	VD_VdLs.17_CALLGENES_Final_1	stop_codon	210625	210627	.	+	0	ID=stop_codon:VDAG_01707T0:1;Parent=VDAG_01707T0;gene=VDAG_01707;isoform=VDAG_01707T0;
Supercontig_1.3	VD_VdLs.17_CALLGENES_Final_1	gene	1238813	1239410	.	-	.	ID=VDAG_02023;Name=VDAG_02023
Supercontig_1.3	VD_VdLs.17_CALLGENES_Final_1	mRNA	1238813	1239410	.	-	.	ID=VDAG_02023T0;Parent=VDAG_02023;gene=VDAG_02023;isoform=VDAG_02023T0;
Supercontig_1.3	VD_VdLs.17_CALLGENES_Final_1	start_codon	1239408	1239410	.	-	0	ID=start_codon:VDAG_02023T0:1;Parent=VDAG_02023T0;gene=VDAG_02023;isoform=VDAG_02023T0;
Supercontig_1.3	VD_VdLs.17_CALLGENES_Final_1	exon	1239376	1239410	.	-	.	ID=exon:VDAG_02023T0:1;Parent=VDAG_02023T0;gene=VDAG_02023;isoform=VDAG_02023T0;
Supercontig_1.3	VD_VdLs.17_CALLGENES_Final_1	exon	1239195	1239309	.	-	.	ID=exon:VDAG_02023T0:2;Parent=VDAG_02023T0;gene=VDAG_02023;isoform=VDAG_02023T0;
Supercontig_1.3	VD_VdLs.17_CALLGENES_Final_1	exon	1238813	1239145	.	-	.	ID=exon:VDAG_02023T0:3;Parent=VDAG_02023T0;gene=VDAG_02023;isoform=VDAG_02023T0;
Supercontig_1.3	VD_VdLs.17_CALLGENES_Final_1	CDS	1239376	1239410	.	-	0	ID=CDS:VDAG_02023T0:1;Parent=VDAG_02023T0;gene=VDAG_02023;isoform=VDAG_02023T0;
Supercontig_1.3	VD_VdLs.17_CALLGENES_Final_1	CDS	1239195	1239309	.	-	1	ID=CDS:VDAG_02023T0:2;Parent=VDAG_02023T0;gene=VDAG_02023;isoform=VDAG_02023T0;
Supercontig_1.3	VD_VdLs.17_CALLGENES_Final_1	CDS	1238813	1239145	.	-	0	ID=CDS:VDAG_02023T0:3;Parent=VDAG_02023T0;gene=VDAG_02023;isoform=VDAG_02023T0;
Supercontig_1.3	VD_VdLs.17_CALLGENES_Final_1	stop_codon	1238813	1238815	.	-	0	ID=stop_codon:VDAG_02023T0:1;Parent=VDAG_02023T0;gene=VDAG_02023;isoform=VDAG_02023T0;
Supercontig_1.3	VD_VdLs.17_CALLGENES_Final_1	gene	128784	130374	.	-	.	ID=VDAG_01683;Name=VDAG_01683
Supercontig_1.3	VD_VdLs.17_CALLGENES_Final_1	mRNA	128784	130374	.	-	.	ID=VDAG_01683T0;Parent=VDAG_01683;gene=VDAG_01683;isoform=VDAG_01683T0;
Supercontig_1.3	VD_VdLs.17_CALLGENES_Final_1	start_codon	130372	130374	.	-	0	ID=start_codon:VDAG_01683T0:1;Parent=VDAG_01683T0;gene=VDAG_01683;isoform=VDAG_01683T0;
Supercontig_1.3	VD_VdLs.17_CALLGENES_Final_1	exon	130069	130374	.	-	.	ID=exon:VDAG_01683T0:1;Parent=VDAG_01683T0;gene=VDAG_01683;isoform=VDAG_01683T0;
Supercontig_1.3	VD_VdLs.17_CALLGENES_Final_1	exon	128784	130004	.	-	.	ID=exon:VDAG_01683T0:2;Parent=VDAG_01683T0;gene=VDAG_01683;isoform=VDAG_01683T0;
Supercontig_1.3	VD_VdLs.17_CALLGENES_Final_1	CDS	130069	130374	.	-	0	ID=CDS:VDAG_01683T0:1;Parent=VDAG_01683T0;gene=VDAG_01683;isoform=VDAG_01683T0;
Supercontig_1.3	VD_VdLs.17_CALLGENES_Final_1	CDS	128784	130004	.	-	0	ID=CDS:VDAG_01683T0:2;Parent=VDAG_01683T0;gene=VDAG_01683;isoform=VDAG_01683T0;
Supercontig_1.3	VD_VdLs.17_CALLGENES_Final_1	stop_codon	128784	128786	.	-	0	ID=stop_codon:VDAG_01683T0:1;Parent=VDAG_01683T0;gene=VDAG_01683;isoform=VDAG_01683T0;
Supercontig_1.3	VD_VdLs.17_CALLGENES_Final_1	gene	1321498	1323702	.	+	.	ID=VDAG_02046;Name=VDAG_02046
Supercontig_1.3	VD_VdLs.17_CALLGENES_Final_1	mRNA	1321498	1323702	.	+	.	ID=VDAG_02046T0;Parent=VDAG_02046;gene=VDAG_02046;isoform=VDAG_02046T0;
Supercontig_1.3	VD_VdLs.17_CALLGENES_Final_1	five_prime_UTR	1321498	1321679	.	+	.	ID=five_prime_UTR:VDAG_02046T0:1;Parent=VDAG_02046T0;gene=VDAG_02046;isoform=VDAG_02046T0;
Supercontig_1.3	VD_VdLs.17_CALLGENES_Final_1	exon	1321498	1322640	.	+	.	ID=exon:VDAG_02046T0:1;Parent=VDAG_02046T0;gene=VDAG_02046;isoform=VDAG_02046T0;
Supercontig_1.3	VD_VdLs.17_CALLGENES_Final_1	exon	1322702	1323702	.	+	.	ID=exon:VDAG_02046T0:2;Parent=VDAG_02046T0;gene=VDAG_02046;isoform=VDAG_02046T0;
Supercontig_1.3	VD_VdLs.17_CALLGENES_Final_1	start_codon	1321680	1321682	.	+	0	ID=start_codon:VDAG_02046T0:1;Parent=VDAG_02046T0;gene=VDAG_02046;isoform=VDAG_02046T0;
Supercontig_1.3	VD_VdLs.17_CALLGENES_Final_1	CDS	1321680	1322640	.	+	0	ID=CDS:VDAG_02046T0:1;Parent=VDAG_02046T0;gene=VDAG_02046;isoform=VDAG_02046T0;
Supercontig_1.3	VD_VdLs.17_CALLGENES_Final_1	CDS	1322702	1323702	.	+	2	ID=CDS:VDAG_02046T0:2;Parent=VDAG_02046T0;gene=VDAG_02046;isoform=VDAG_02046T0;
Supercontig_1.3	VD_VdLs.17_CALLGENES_Final_1	stop_codon	1323700	1323702	.	+	0	ID=stop_codon:VDAG_02046T0:1;Parent=VDAG_02046T0;gene=VDAG_02046;isoform=VDAG_02046T0;
Supercontig_1.3	VD_VdLs.17_CALLGENES_Final_1	gene	1289199	1290577	.	+	.	ID=VDAG_02033;Name=VDAG_02033
Supercontig_1.3	VD_VdLs.17_CALLGENES_Final_1	mRNA	1289199	1290577	.	+	.	ID=VDAG_02033T0;Parent=VDAG_02033;gene=VDAG_02033;isoform=VDAG_02033T0;
Supercontig_1.3	VD_VdLs.17_CALLGENES_Final_1	five_prime_UTR	1289199	1289293	.	+	.	ID=five_prime_UTR:VDAG_02033T0:1;Parent=VDAG_02033T0;gene=VDAG_02033;isoform=VDAG_02033T0;
Supercontig_1.3	VD_VdLs.17_CALLGENES_Final_1	exon	1289199	1290577	.	+	.	ID=exon:VDAG_02033T0:1;Parent=VDAG_02033T0;gene=VDAG_02033;isoform=VDAG_02033T0;
Supercontig_1.3	VD_VdLs.17_CALLGENES_Final_1	start_codon	1289294	1289296	.	+	0	ID=start_codon:VDAG_02033T0:1;Parent=VDAG_02033T0;gene=VDAG_02033;isoform=VDAG_02033T0;
Supercontig_1.3	VD_VdLs.17_CALLGENES_Final_1	CDS	1289294	1290577	.	+	0	ID=CDS:VDAG_02033T0:1;Parent=VDAG_02033T0;gene=VDAG_02033;isoform=VDAG_02033T0;
Supercontig_1.3	VD_VdLs.17_CALLGENES_Final_1	stop_codon	1290575	1290577	.	+	0	ID=stop_codon:VDAG_02033T0:1;Parent=VDAG_02033T0;gene=VDAG_02033;isoform=VDAG_02033T0;
Supercontig_1.3	VD_VdLs.17_CALLGENES_Final_1	gene	996486	997758	.	-	.	ID=VDAG_01932;Name=VDAG_01932
Supercontig_1.3	VD_VdLs.17_CALLGENES_Final_1	mRNA	996486	997758	.	-	.	ID=VDAG_01932T0;Parent=VDAG_01932;gene=VDAG_01932;isoform=VDAG_01932T0;
Supercontig_1.3	VD_VdLs.17_CALLGENES_Final_1	start_codon	997756	997758	.	-	0	ID=start_codon:VDAG_01932T0:1;Parent=VDAG_01932T0;gene=VDAG_01932;isoform=VDAG_01932T0;
Supercontig_1.3	VD_VdLs.17_CALLGENES_Final_1	exon	997567	997758	.	-	.	ID=exon:VDAG_01932T0:1;Parent=VDAG_01932T0;gene=VDAG_01932;isoform=VDAG_01932T0;
Supercontig_1.3	VD_VdLs.17_CALLGENES_Final_1	exon	997416	997515	.	-	.	ID=exon:VDAG_01932T0:2;Parent=VDAG_01932T0;gene=VDAG_01932;isoform=VDAG_01932T0;
Supercontig_1.3	VD_VdLs.17_CALLGENES_Final_1	exon	997090	997360	.	-	.	ID=exon:VDAG_01932T0:3;Parent=VDAG_01932T0;gene=VDAG_01932;isoform=VDAG_01932T0;
Supercontig_1.3	VD_VdLs.17_CALLGENES_Final_1	exon	996486	997035	.	-	.	ID=exon:VDAG_01932T0:4;Parent=VDAG_01932T0;gene=VDAG_01932;isoform=VDAG_01932T0;
Supercontig_1.3	VD_VdLs.17_CALLGENES_Final_1	CDS	997567	997758	.	-	0	ID=CDS:VDAG_01932T0:1;Parent=VDAG_01932T0;gene=VDAG_01932;isoform=VDAG_01932T0;
Supercontig_1.3	VD_VdLs.17_CALLGENES_Final_1	CDS	997416	997515	.	-	0	ID=CDS:VDAG_01932T0:2;Parent=VDAG_01932T0;gene=VDAG_01932;isoform=VDAG_01932T0;
Supercontig_1.3	VD_VdLs.17_CALLGENES_Final_1	CDS	997090	997360	.	-	2	ID=CDS:VDAG_01932T0:3;Parent=VDAG_01932T0;gene=VDAG_01932;isoform=VDAG_01932T0;
Supercontig_1.3	VD_VdLs.17_CALLGENES_Final_1	CDS	996486	997035	.	-	1	ID=CDS:VDAG_01932T0:4;Parent=VDAG_01932T0;gene=VDAG_01932;isoform=VDAG_01932T0;
Supercontig_1.3	VD_VdLs.17_CALLGENES_Final_1	stop_codon	996486	996488	.	-	0	ID=stop_codon:VDAG_01932T0:1;Parent=VDAG_01932T0;gene=VDAG_01932;isoform=VDAG_01932T0;
Supercontig_1.3	VD_VdLs.17_CALLGENES_Final_1	gene	965213	966122	.	-	.	ID=VDAG_01919;Name=VDAG_01919
Supercontig_1.3	VD_VdLs.17_CALLGENES_Final_1	mRNA	965213	966122	.	-	.	ID=VDAG_01919T0;Parent=VDAG_01919;gene=VDAG_01919;isoform=VDAG_01919T0;
Supercontig_1.3	VD_VdLs.17_CALLGENES_Final_1	start_codon	966120	966122	.	-	0	ID=start_codon:VDAG_01919T0:1;Parent=VDAG_01919T0;gene=VDAG_01919;isoform=VDAG_01919T0;
Supercontig_1.3	VD_VdLs.17_CALLGENES_Final_1	exon	966005	966122	.	-	.	ID=exon:VDAG_01919T0:1;Parent=VDAG_01919T0;gene=VDAG_01919;isoform=VDAG_01919T0;
Supercontig_1.3	VD_VdLs.17_CALLGENES_Final_1	exon	965621	965937	.	-	.	ID=exon:VDAG_01919T0:2;Parent=VDAG_01919T0;gene=VDAG_01919;isoform=VDAG_01919T0;
Supercontig_1.3	VD_VdLs.17_CALLGENES_Final_1	exon	965213	965542	.	-	.	ID=exon:VDAG_01919T0:3;Parent=VDAG_01919T0;gene=VDAG_01919;isoform=VDAG_01919T0;
Supercontig_1.3	VD_VdLs.17_CALLGENES_Final_1	CDS	966005	966122	.	-	0	ID=CDS:VDAG_01919T0:1;Parent=VDAG_01919T0;gene=VDAG_01919;isoform=VDAG_01919T0;
Supercontig_1.3	VD_VdLs.17_CALLGENES_Final_1	CDS	965621	965937	.	-	2	ID=CDS:VDAG_01919T0:2;Parent=VDAG_01919T0;gene=VDAG_01919;isoform=VDAG_01919T0;
Supercontig_1.3	VD_VdLs.17_CALLGENES_Final_1	CDS	965213	965542	.	-	0	ID=CDS:VDAG_01919T0:3;Parent=VDAG_01919T0;gene=VDAG_01919;isoform=VDAG_01919T0;
Supercontig_1.3	VD_VdLs.17_CALLGENES_Final_1	stop_codon	965213	965215	.	-	0	ID=stop_codon:VDAG_01919T0:1;Parent=VDAG_01919T0;gene=VDAG_01919;isoform=VDAG_01919T0;
Supercontig_1.3	VD_VdLs.17_CALLGENES_Final_1	gene	704301	705087	.	-	.	ID=VDAG_01849;Name=VDAG_01849
Supercontig_1.3	VD_VdLs.17_CALLGENES_Final_1	mRNA	704301	705080	.	-	.	ID=VDAG_01849T0;Parent=VDAG_01849;gene=VDAG_01849;isoform=VDAG_01849T0;
Supercontig_1.3	VD_VdLs.17_CALLGENES_Final_1	five_prime_UTR	704953	705087	.	-	.	ID=five_prime_UTR:VDAG_01849T0:1;Parent=VDAG_01849T0;gene=VDAG_01849;isoform=VDAG_01849T0;
Supercontig_1.3	VD_VdLs.17_CALLGENES_Final_1	start_codon	704950	704952	.	-	0	ID=start_codon:VDAG_01849T0:1;Parent=VDAG_01849T0;gene=VDAG_01849;isoform=VDAG_01849T0;
Supercontig_1.3	VD_VdLs.17_CALLGENES_Final_1	exon	704806	705087	.	-	.	ID=exon:VDAG_01849T0:1;Parent=VDAG_01849T0;gene=VDAG_01849;isoform=VDAG_01849T0;
Supercontig_1.3	VD_VdLs.17_CALLGENES_Final_1	exon	704301	704747	.	-	.	ID=exon:VDAG_01849T0:2;Parent=VDAG_01849T0;gene=VDAG_01849;isoform=VDAG_01849T0;
Supercontig_1.3	VD_VdLs.17_CALLGENES_Final_1	CDS	704806	704952	.	-	0	ID=CDS:VDAG_01849T0:1;Parent=VDAG_01849T0;gene=VDAG_01849;isoform=VDAG_01849T0;
Supercontig_1.3	VD_VdLs.17_CALLGENES_Final_1	CDS	704301	704747	.	-	0	ID=CDS:VDAG_01849T0:2;Parent=VDAG_01849T0;gene=VDAG_01849;isoform=VDAG_01849T0;
Supercontig_1.3	VD_VdLs.17_CALLGENES_Final_1	stop_codon	704301	704303	.	-	0	ID=stop_codon:VDAG_01849T0:1;Parent=VDAG_01849T0;gene=VDAG_01849;isoform=VDAG_01849T0;
Supercontig_1.3	VD_VdLs.17_CALLGENES_Final_1	gene	508949	515383	.	+	.	ID=VDAG_01785;Name=VDAG_01785
Supercontig_1.3	VD_VdLs.17_CALLGENES_Final_1	mRNA	508949	515383	.	+	.	ID=VDAG_01785T0;Parent=VDAG_01785;gene=VDAG_01785;isoform=VDAG_01785T0;
Supercontig_1.3	VD_VdLs.17_CALLGENES_Final_1	start_codon	508949	508951	.	+	0	ID=start_codon:VDAG_01785T0:1;Parent=VDAG_01785T0;gene=VDAG_01785;isoform=VDAG_01785T0;
Supercontig_1.3	VD_VdLs.17_CALLGENES_Final_1	exon	508949	509304	.	+	.	ID=exon:VDAG_01785T0:1;Parent=VDAG_01785T0 1;gene=VDAG_01785;isoform=VDAG_01785T0;
Supercontig_1.3	VD_VdLs.17_CALLGENES_Final_1	exon	509388	514438	.	+	.	ID=exon:VDAG_01785T0:2;Parent=VDAG_01785T0;gene=VDAG_01785;isoform=VDAG_01785T0;
Supercontig_1.3	VD_VdLs.17_CALLGENES_Final_1	exon	514777	514893	.	+	.	ID=exon:VDAG_01785T0:3;Parent=VDAG_01785T0;gene=VDAG_01785;isoform=VDAG_01785T0;
Supercontig_1.3	VD_VdLs.17_CALLGENES_Final_1	exon	514947	515227	.	+	.	ID=exon:VDAG_01785T0:4;Parent=VDAG_01785T0;gene=VDAG_01785;isoform=VDAG_01785T0;
Supercontig_1.3	VD_VdLs.17_CALLGENES_Final_1	exon	515282	515383	.	+	.	ID=exon:VDAG_01785T0:5;Parent=VDAG_01785T0;gene=VDAG_01785;isoform=VDAG_01785T0;
Supercontig_1.3	VD_VdLs.17_CALLGENES_Final_1	CDS	508949	509304	.	+	0	ID=CDS:VDAG_01785T0:1;Parent=VDAG_01785T0;gene=VDAG_01785;isoform=VDAG_01785T0;
Supercontig_1.3	VD_VdLs.17_CALLGENES_Final_1	CDS	509388	514438	.	+	1	ID=CDS:VDAG_01785T0:2;Parent=VDAG_01785T0;gene=VDAG_01785;isoform=VDAG_01785T0;
Supercontig_1.3	VD_VdLs.17_CALLGENES_Final_1	CDS	514777	514893	.	+	2	ID=CDS:VDAG_01785T0:3;Parent=VDAG_01785T0;gene=VDAG_01785;isoform=VDAG_01785T0;
Supercontig_1.3	VD_VdLs.17_CALLGENES_Final_1	CDS	514947	515227	.	+	2	ID=CDS:VDAG_01785T0:4;Parent=VDAG_01785T0;gene=VDAG_01785;isoform=VDAG_01785T0;
Supercontig_1.3	VD_VdLs.17_CALLGENES_Final_1	CDS	515282	515383	.	+	0	ID=CDS:VDAG_01785T0:5;Parent=VDAG_01785T0;gene=VDAG_01785;isoform=VDAG_01785T0;
Supercontig_1.3	VD_VdLs.17_CALLGENES_Final_1	stop_codon	515381	515383	.	+	0	ID=stop_codon:VDAG_01785T0:1;Parent=VDAG_01785T0;gene=VDAG_01785;isoform=VDAG_01785T0;
Supercontig_1.3	VD_VdLs.17_CALLGENES_Final_1	gene	522695	525219	.	+	.	ID=VDAG_01789;Name=VDAG_01789
Supercontig_1.3	VD_VdLs.17_CALLGENES_Final_1	mRNA	522695	525219	.	+	.	ID=VDAG_01789T0;Parent=VDAG_01789;gene=VDAG_01789;isoform=VDAG_01789T0;
Supercontig_1.3	VD_VdLs.17_CALLGENES_Final_1	start_codon	522701	522703	.	+	0	ID=start_codon:VDAG_01789T0:1;Parent=VDAG_01789T0;gene=VDAG_01789;isoform=VDAG_01789T0;
Supercontig_1.3	VD_VdLs.17_CALLGENES_Final_1	exon	522695	523115	.	+	.	ID=exon:VDAG_01789T0:1;Parent=VDAG_01789T0 1;gene=VDAG_01789;isoform=VDAG_01789T0;
Supercontig_1.3	VD_VdLs.17_CALLGENES_Final_1	exon	523168	523244	.	+	.	ID=exon:VDAG_01789T0:2;Parent=VDAG_01789T0;gene=VDAG_01789;isoform=VDAG_01789T0;
Supercontig_1.3	VD_VdLs.17_CALLGENES_Final_1	exon	523410	523920	.	+	.	ID=exon:VDAG_01789T0:3;Parent=VDAG_01789T0;gene=VDAG_01789;isoform=VDAG_01789T0;
Supercontig_1.3	VD_VdLs.17_CALLGENES_Final_1	exon	524011	524061	.	+	.	ID=exon:VDAG_01789T0:4;Parent=VDAG_01789T0;gene=VDAG_01789;isoform=VDAG_01789T0;
Supercontig_1.3	VD_VdLs.17_CALLGENES_Final_1	exon	524587	524648	.	+	.	ID=exon:VDAG_01789T0:5;Parent=VDAG_01789T0;gene=VDAG_01789;isoform=VDAG_01789T0;
Supercontig_1.3	VD_VdLs.17_CALLGENES_Final_1	exon	524902	525219	.	+	.	ID=exon:VDAG_01789T0:6;Parent=VDAG_01789T0;gene=VDAG_01789;isoform=VDAG_01789T0;
Supercontig_1.3	VD_VdLs.17_CALLGENES_Final_1	CDS	522695	523115	.	+	0	ID=CDS:VDAG_01789T0:1;Parent=VDAG_01789T0;gene=VDAG_01789;isoform=VDAG_01789T0;
Supercontig_1.3	VD_VdLs.17_CALLGENES_Final_1	CDS	523168	523244	.	+	2	ID=CDS:VDAG_01789T0:2;Parent=VDAG_01789T0;gene=VDAG_01789;isoform=VDAG_01789T0;
Supercontig_1.3	VD_VdLs.17_CALLGENES_Final_1	CDS	523410	523920	.	+	0	ID=CDS:VDAG_01789T0:3;Parent=VDAG_01789T0;gene=VDAG_01789;isoform=VDAG_01789T0;
Supercontig_1.3	VD_VdLs.17_CALLGENES_Final_1	CDS	524011	524061	.	+	2	ID=CDS:VDAG_01789T0:4;Parent=VDAG_01789T0;gene=VDAG_01789;isoform=VDAG_01789T0;
Supercontig_1.3	VD_VdLs.17_CALLGENES_Final_1	CDS	524587	524648	.	+	2	ID=CDS:VDAG_01789T0:5;Parent=VDAG_01789T0;gene=VDAG_01789;isoform=VDAG_01789T0;
Supercontig_1.3	VD_VdLs.17_CALLGENES_Final_1	CDS	524902	525219	.	+	0	ID=CDS:VDAG_01789T0:6;Parent=VDAG_01789T0;gene=VDAG_01789;isoform=VDAG_01789T0;
Supercontig_1.3	VD_VdLs.17_CALLGENES_Final_1	stop_codon	525217	525219	.	+	0	ID=stop_codon:VDAG_01789T0:1;Parent=VDAG_01789T0;gene=VDAG_01789;isoform=VDAG_01789T0;
Supercontig_1.3	VD_VdLs.17_CALLGENES_Final_1	gene	779697	780874	.	+	.	ID=VDAG_01867;Name=VDAG_01867
Supercontig_1.3	VD_VdLs.17_CALLGENES_Final_1	mRNA	779697	780874	.	+	.	ID=VDAG_01867T0;Parent=VDAG_01867;gene=VDAG_01867;isoform=VDAG_01867T0;
Supercontig_1.3	VD_VdLs.17_CALLGENES_Final_1	start_codon	779923	779925	.	+	0	ID=start_codon:VDAG_01867T0:1;Parent=VDAG_01867T0;gene=VDAG_01867;isoform=VDAG_01867T0;
Supercontig_1.3	VD_VdLs.17_CALLGENES_Final_1	exon	779697	780339	.	+	.	ID=exon:VDAG_01867T0:1;Parent=VDAG_01867T0 1;gene=VDAG_01867;isoform=VDAG_01867T0;
Supercontig_1.3	VD_VdLs.17_CALLGENES_Final_1	exon	780779	780874	.	+	.	ID=exon:VDAG_01867T0:2;Parent=VDAG_01867T0;gene=VDAG_01867;isoform=VDAG_01867T0;
Supercontig_1.3	VD_VdLs.17_CALLGENES_Final_1	CDS	779697	780339	.	+	0	ID=CDS:VDAG_01867T0:1;Parent=VDAG_01867T0;gene=VDAG_01867;isoform=VDAG_01867T0;
Supercontig_1.3	VD_VdLs.17_CALLGENES_Final_1	CDS	780779	780874	.	+	0	ID=CDS:VDAG_01867T0:2;Parent=VDAG_01867T0;gene=VDAG_01867;isoform=VDAG_01867T0;
Supercontig_1.3	VD_VdLs.17_CALLGENES_Final_1	stop_codon	780872	780874	.	+	0	ID=stop_codon:VDAG_01867T0:1;Parent=VDAG_01867T0;gene=VDAG_01867;isoform=VDAG_01867T0;
Supercontig_1.3	VD_VdLs.17_CALLGENES_Final_1	gene	2043392	2045415	.	-	.	ID=VDAG_02290;Name=VDAG_02290
Supercontig_1.3	VD_VdLs.17_CALLGENES_Final_1	mRNA	2043392	2045415	.	-	.	ID=VDAG_02290T0;Parent=VDAG_02290;gene=VDAG_02290;isoform=VDAG_02290T0;
Supercontig_1.3	VD_VdLs.17_CALLGENES_Final_1	start_codon	2045413	2045415	.	-	0	ID=start_codon:VDAG_02290T0:1;Parent=VDAG_02290T0;gene=VDAG_02290;isoform=VDAG_02290T0;
Supercontig_1.3	VD_VdLs.17_CALLGENES_Final_1	exon	2044655	2045415	.	-	.	ID=exon:VDAG_02290T0:1;Parent=VDAG_02290T0;gene=VDAG_02290;isoform=VDAG_02290T0;
Supercontig_1.3	VD_VdLs.17_CALLGENES_Final_1	exon	2043392	2044574	.	-	.	ID=exon:VDAG_02290T0:2;Parent=VDAG_02290T0;gene=VDAG_02290;isoform=VDAG_02290T0;
Supercontig_1.3	VD_VdLs.17_CALLGENES_Final_1	CDS	2044655	2045415	.	-	0	ID=CDS:VDAG_02290T0:1;Parent=VDAG_02290T0;gene=VDAG_02290;isoform=VDAG_02290T0;
Supercontig_1.3	VD_VdLs.17_CALLGENES_Final_1	CDS	2043392	2044574	.	-	1	ID=CDS:VDAG_02290T0:2;Parent=VDAG_02290T0;gene=VDAG_02290;isoform=VDAG_02290T0;
Supercontig_1.3	VD_VdLs.17_CALLGENES_Final_1	stop_codon	2043392	2043394	.	-	0	ID=stop_codon:VDAG_02290T0:1;Parent=VDAG_02290T0;gene=VDAG_02290;isoform=VDAG_02290T0;
Supercontig_1.3	VD_VdLs.17_CALLGENES_Final_1	gene	2040286	2042325	.	-	.	ID=VDAG_02289;Name=VDAG_02289
Supercontig_1.3	VD_VdLs.17_CALLGENES_Final_1	mRNA	2040286	2042325	.	-	.	ID=VDAG_02289T0;Parent=VDAG_02289;gene=VDAG_02289;isoform=VDAG_02289T0;
Supercontig_1.3	VD_VdLs.17_CALLGENES_Final_1	start_codon	2042323	2042325	.	-	0	ID=start_codon:VDAG_02289T0:1;Parent=VDAG_02289T0;gene=VDAG_02289;isoform=VDAG_02289T0;
Supercontig_1.3	VD_VdLs.17_CALLGENES_Final_1	exon	2040286	2042325	.	-	.	ID=exon:VDAG_02289T0:1;Parent=VDAG_02289T0;gene=VDAG_02289;isoform=VDAG_02289T0;
Supercontig_1.3	VD_VdLs.17_CALLGENES_Final_1	CDS	2040286	2042325	.	-	0	ID=CDS:VDAG_02289T0:1;Parent=VDAG_02289T0;gene=VDAG_02289;isoform=VDAG_02289T0;
Supercontig_1.3	VD_VdLs.17_CALLGENES_Final_1	stop_codon	2040286	2040288	.	-	0	ID=stop_codon:VDAG_02289T0:1;Parent=VDAG_02289T0;gene=VDAG_02289;isoform=VDAG_02289T0;
Supercontig_1.3	VD_VdLs.17_CALLGENES_Final_1	gene	1786014	1787805	.	+	.	ID=VDAG_02205;Name=VDAG_02205
Supercontig_1.3	VD_VdLs.17_CALLGENES_Final_1	mRNA	1786014	1787805	.	+	.	ID=VDAG_02205T0;Parent=VDAG_02205;gene=VDAG_02205;isoform=VDAG_02205T0;
Supercontig_1.3	VD_VdLs.17_CALLGENES_Final_1	start_codon	1786014	1786016	.	+	0	ID=start_codon:VDAG_02205T0:1;Parent=VDAG_02205T0;gene=VDAG_02205;isoform=VDAG_02205T0;
Supercontig_1.3	VD_VdLs.17_CALLGENES_Final_1	exon	1786014	1786023	.	+	.	ID=exon:VDAG_02205T0:1;Parent=VDAG_02205T0 1;gene=VDAG_02205;isoform=VDAG_02205T0;
Supercontig_1.3	VD_VdLs.17_CALLGENES_Final_1	exon	1786104	1786465	.	+	.	ID=exon:VDAG_02205T0:2;Parent=VDAG_02205T0;gene=VDAG_02205;isoform=VDAG_02205T0;
Supercontig_1.3	VD_VdLs.17_CALLGENES_Final_1	exon	1786752	1787101	.	+	.	ID=exon:VDAG_02205T0:3;Parent=VDAG_02205T0;gene=VDAG_02205;isoform=VDAG_02205T0;
Supercontig_1.3	VD_VdLs.17_CALLGENES_Final_1	exon	1787172	1787805	.	+	.	ID=exon:VDAG_02205T0:4;Parent=VDAG_02205T0;gene=VDAG_02205;isoform=VDAG_02205T0;
Supercontig_1.3	VD_VdLs.17_CALLGENES_Final_1	CDS	1786014	1786023	.	+	0	ID=CDS:VDAG_02205T0:1;Parent=VDAG_02205T0;gene=VDAG_02205;isoform=VDAG_02205T0;
Supercontig_1.3	VD_VdLs.17_CALLGENES_Final_1	CDS	1786104	1786465	.	+	2	ID=CDS:VDAG_02205T0:2;Parent=VDAG_02205T0;gene=VDAG_02205;isoform=VDAG_02205T0;
Supercontig_1.3	VD_VdLs.17_CALLGENES_Final_1	CDS	1786752	1787101	.	+	0	ID=CDS:VDAG_02205T0:3;Parent=VDAG_02205T0;gene=VDAG_02205;isoform=VDAG_02205T0;
Supercontig_1.3	VD_VdLs.17_CALLGENES_Final_1	CDS	1787172	1787805	.	+	1	ID=CDS:VDAG_02205T0:4;Parent=VDAG_02205T0;gene=VDAG_02205;isoform=VDAG_02205T0;
Supercontig_1.3	VD_VdLs.17_CALLGENES_Final_1	stop_codon	1787803	1787805	.	+	0	ID=stop_codon:VDAG_02205T0:1;Parent=VDAG_02205T0;gene=VDAG_02205;isoform=VDAG_02205T0;
Supercontig_1.3	VD_VdLs.17_CALLGENES_Final_1	gene	1229832	1230791	.	+	.	ID=VDAG_02018;Name=VDAG_02018
Supercontig_1.3	VD_VdLs.17_CALLGENES_Final_1	mRNA	1229832	1230791	.	+	.	ID=VDAG_02018T0;Parent=VDAG_02018;gene=VDAG_02018;isoform=VDAG_02018T0;
Supercontig_1.3	VD_VdLs.17_CALLGENES_Final_1	start_codon	1229832	1229834	.	+	0	ID=start_codon:VDAG_02018T0:1;Parent=VDAG_02018T0;gene=VDAG_02018;isoform=VDAG_02018T0;
Supercontig_1.3	VD_VdLs.17_CALLGENES_Final_1	exon	1229832	1230791	.	+	.	ID=exon:VDAG_02018T0:1;Parent=VDAG_02018T0;gene=VDAG_02018;isoform=VDAG_02018T0;
Supercontig_1.3	VD_VdLs.17_CALLGENES_Final_1	CDS	1229832	1230791	.	+	0	ID=CDS:VDAG_02018T0:1;Parent=VDAG_02018T0;gene=VDAG_02018;isoform=VDAG_02018T0;
Supercontig_1.3	VD_VdLs.17_CALLGENES_Final_1	stop_codon	1230789	1230791	.	+	0	ID=stop_codon:VDAG_02018T0:1;Parent=VDAG_02018T0;gene=VDAG_02018;isoform=VDAG_02018T0;
Supercontig_1.3	VD_VdLs.17_CALLGENES_Final_1	gene	738594	740488	.	+	.	ID=VDAG_01857;Name=VDAG_01857
Supercontig_1.3	VD_VdLs.17_CALLGENES_Final_1	mRNA	738594	740488	.	+	.	ID=VDAG_01857T0;Parent=VDAG_01857;gene=VDAG_01857;isoform=VDAG_01857T0;
Supercontig_1.3	VD_VdLs.17_CALLGENES_Final_1	start_codon	738594	738596	.	+	0	ID=start_codon:VDAG_01857T0:1;Parent=VDAG_01857T0;gene=VDAG_01857;isoform=VDAG_01857T0;
Supercontig_1.3	VD_VdLs.17_CALLGENES_Final_1	exon	738594	738787	.	+	.	ID=exon:VDAG_01857T0:1;Parent=VDAG_01857T0;gene=VDAG_01857;isoform=VDAG_01857T0;
Supercontig_1.3	VD_VdLs.17_CALLGENES_Final_1	exon	738849	740488	.	+	.	ID=exon:VDAG_01857T0:2;Parent=VDAG_01857T0;gene=VDAG_01857;isoform=VDAG_01857T0;
Supercontig_1.3	VD_VdLs.17_CALLGENES_Final_1	CDS	738594	738787	.	+	0	ID=CDS:VDAG_01857T0:1;Parent=VDAG_01857T0;gene=VDAG_01857;isoform=VDAG_01857T0;
Supercontig_1.3	VD_VdLs.17_CALLGENES_Final_1	CDS	738849	740488	.	+	1	ID=CDS:VDAG_01857T0:2;Parent=VDAG_01857T0;gene=VDAG_01857;isoform=VDAG_01857T0;
Supercontig_1.3	VD_VdLs.17_CALLGENES_Final_1	stop_codon	740434	740436	.	+	0	ID=stop_codon:VDAG_01857T0:1;Parent=VDAG_01857T0;gene=VDAG_01857;isoform=VDAG_01857T0;
Supercontig_1.3	VD_VdLs.17_CALLGENES_Final_1	gene	1347410	1348264	.	+	.	ID=VDAG_02055;Name=VDAG_02055
Supercontig_1.3	VD_VdLs.17_CALLGENES_Final_1	mRNA	1347410	1348264	.	+	.	ID=VDAG_02055T0;Parent=VDAG_02055;gene=VDAG_02055;isoform=VDAG_02055T0;
Supercontig_1.3	VD_VdLs.17_CALLGENES_Final_1	start_codon	1347410	1347412	.	+	0	ID=start_codon:VDAG_02055T0:1;Parent=VDAG_02055T0;gene=VDAG_02055;isoform=VDAG_02055T0;
Supercontig_1.3	VD_VdLs.17_CALLGENES_Final_1	exon	1347410	1347542	.	+	.	ID=exon:VDAG_02055T0:1;Parent=VDAG_02055T0;gene=VDAG_02055;isoform=VDAG_02055T0;
Supercontig_1.3	VD_VdLs.17_CALLGENES_Final_1	exon	1347595	1348264	.	+	.	ID=exon:VDAG_02055T0:2;Parent=VDAG_02055T0;gene=VDAG_02055;isoform=VDAG_02055T0;
Supercontig_1.3	VD_VdLs.17_CALLGENES_Final_1	CDS	1347410	1347542	.	+	0	ID=CDS:VDAG_02055T0:1;Parent=VDAG_02055T0;gene=VDAG_02055;isoform=VDAG_02055T0;
Supercontig_1.3	VD_VdLs.17_CALLGENES_Final_1	CDS	1347595	1347644	.	+	2	ID=CDS:VDAG_02055T0:2;Parent=VDAG_02055T0;gene=VDAG_02055;isoform=VDAG_02055T0;
Supercontig_1.3	VD_VdLs.17_CALLGENES_Final_1	stop_codon	1347642	1347644	.	+	0	ID=stop_codon:VDAG_02055T0:1;Parent=VDAG_02055T0;gene=VDAG_02055;isoform=VDAG_02055T0;
Supercontig_1.3	VD_VdLs.17_CALLGENES_Final_1	three_prime_UTR	1347645	1348264	.	+	.	ID=three_prime_UTR:VDAG_02055T0:1;Parent=VDAG_02055T0;gene=VDAG_02055;isoform=VDAG_02055T0;
Supercontig_1.3	VD_VdLs.17_CALLGENES_Final_1	gene	987386	988748	.	-	.	ID=VDAG_01928;Name=VDAG_01928
Supercontig_1.3	VD_VdLs.17_CALLGENES_Final_1	mRNA	987386	988748	.	-	.	ID=VDAG_01928T0;Parent=VDAG_01928;gene=VDAG_01928;isoform=VDAG_01928T0;
Supercontig_1.3	VD_VdLs.17_CALLGENES_Final_1	start_codon	988746	988748	.	-	0	ID=start_codon:VDAG_01928T0:1;Parent=VDAG_01928T0;gene=VDAG_01928;isoform=VDAG_01928T0;
Supercontig_1.3	VD_VdLs.17_CALLGENES_Final_1	exon	988184	988748	.	-	.	ID=exon:VDAG_01928T0:1;Parent=VDAG_01928T0;gene=VDAG_01928;isoform=VDAG_01928T0;
Supercontig_1.3	VD_VdLs.17_CALLGENES_Final_1	exon	987386	988104	.	-	.	ID=exon:VDAG_01928T0:2;Parent=VDAG_01928T0;gene=VDAG_01928;isoform=VDAG_01928T0;
Supercontig_1.3	VD_VdLs.17_CALLGENES_Final_1	CDS	988184	988748	.	-	0	ID=CDS:VDAG_01928T0:1;Parent=VDAG_01928T0;gene=VDAG_01928;isoform=VDAG_01928T0;
Supercontig_1.3	VD_VdLs.17_CALLGENES_Final_1	CDS	987386	988104	.	-	2	ID=CDS:VDAG_01928T0:2;Parent=VDAG_01928T0;gene=VDAG_01928;isoform=VDAG_01928T0;
Supercontig_1.3	VD_VdLs.17_CALLGENES_Final_1	stop_codon	987386	987388	.	-	0	ID=stop_codon:VDAG_01928T0:1;Parent=VDAG_01928T0;gene=VDAG_01928;isoform=VDAG_01928T0;
Supercontig_1.3	VD_VdLs.17_CALLGENES_Final_1	gene	1010853	1011569	.	-	.	ID=VDAG_01937;Name=VDAG_01937
Supercontig_1.3	VD_VdLs.17_CALLGENES_Final_1	mRNA	1010853	1011569	.	-	.	ID=VDAG_01937T0;Parent=VDAG_01937;gene=VDAG_01937;isoform=VDAG_01937T0;
Supercontig_1.3	VD_VdLs.17_CALLGENES_Final_1	start_codon	1011567	1011569	.	-	0	ID=start_codon:VDAG_01937T0:1;Parent=VDAG_01937T0;gene=VDAG_01937;isoform=VDAG_01937T0;
Supercontig_1.3	VD_VdLs.17_CALLGENES_Final_1	exon	1010853	1011569	.	-	.	ID=exon:VDAG_01937T0:1;Parent=VDAG_01937T0;gene=VDAG_01937;isoform=VDAG_01937T0;
Supercontig_1.3	VD_VdLs.17_CALLGENES_Final_1	CDS	1010853	1011569	.	-	0	ID=CDS:VDAG_01937T0:1;Parent=VDAG_01937T0;gene=VDAG_01937;isoform=VDAG_01937T0;
Supercontig_1.3	VD_VdLs.17_CALLGENES_Final_1	stop_codon	1010853	1010855	.	-	0	ID=stop_codon:VDAG_01937T0:1;Parent=VDAG_01937T0;gene=VDAG_01937;isoform=VDAG_01937T0;
Supercontig_1.3	VD_VdLs.17_CALLGENES_Final_1	gene	971625	973035	.	+	.	ID=VDAG_01922;Name=VDAG_01922
Supercontig_1.3	VD_VdLs.17_CALLGENES_Final_1	mRNA	971625	973035	.	+	.	ID=VDAG_01922T0;Parent=VDAG_01922;gene=VDAG_01922;isoform=VDAG_01922T0;
Supercontig_1.3	VD_VdLs.17_CALLGENES_Final_1	start_codon	971625	971627	.	+	0	ID=start_codon:VDAG_01922T0:1;Parent=VDAG_01922T0;gene=VDAG_01922;isoform=VDAG_01922T0;
Supercontig_1.3	VD_VdLs.17_CALLGENES_Final_1	exon	971625	972835	.	+	.	ID=exon:VDAG_01922T0:1;Parent=VDAG_01922T0;gene=VDAG_01922;isoform=VDAG_01922T0;
Supercontig_1.3	VD_VdLs.17_CALLGENES_Final_1	exon	972939	973035	.	+	.	ID=exon:VDAG_01922T0:2;Parent=VDAG_01922T0;gene=VDAG_01922;isoform=VDAG_01922T0;
Supercontig_1.3	VD_VdLs.17_CALLGENES_Final_1	CDS	971625	972835	.	+	0	ID=CDS:VDAG_01922T0:1;Parent=VDAG_01922T0;gene=VDAG_01922;isoform=VDAG_01922T0;
Supercontig_1.3	VD_VdLs.17_CALLGENES_Final_1	CDS	972939	973035	.	+	1	ID=CDS:VDAG_01922T0:2;Parent=VDAG_01922T0;gene=VDAG_01922;isoform=VDAG_01922T0;
Supercontig_1.3	VD_VdLs.17_CALLGENES_Final_1	stop_codon	973033	973035	.	+	0	ID=stop_codon:VDAG_01922T0:1;Parent=VDAG_01922T0;gene=VDAG_01922;isoform=VDAG_01922T0;
Supercontig_1.3	VD_VdLs.17_CALLGENES_Final_1	gene	147841	150596	.	-	.	ID=VDAG_01690;Name=VDAG_01690
Supercontig_1.3	VD_VdLs.17_CALLGENES_Final_1	mRNA	147841	150596	.	-	.	ID=VDAG_01690T0;Parent=VDAG_01690;gene=VDAG_01690;isoform=VDAG_01690T0;
Supercontig_1.3	VD_VdLs.17_CALLGENES_Final_1	start_codon	150594	150596	.	-	0	ID=start_codon:VDAG_01690T0:1;Parent=VDAG_01690T0;gene=VDAG_01690;isoform=VDAG_01690T0;
Supercontig_1.3	VD_VdLs.17_CALLGENES_Final_1	exon	150450	150596	.	-	.	ID=exon:VDAG_01690T0:1;Parent=VDAG_01690T0 1;gene=VDAG_01690;isoform=VDAG_01690T0;
Supercontig_1.3	VD_VdLs.17_CALLGENES_Final_1	exon	148415	149947	.	-	.	ID=exon:VDAG_01690T0:2;Parent=VDAG_01690T0;gene=VDAG_01690;isoform=VDAG_01690T0;
Supercontig_1.3	VD_VdLs.17_CALLGENES_Final_1	exon	147841	147933	.	-	.	ID=exon:VDAG_01690T0:3;Parent=VDAG_01690T0;gene=VDAG_01690;isoform=VDAG_01690T0;
Supercontig_1.3	VD_VdLs.17_CALLGENES_Final_1	CDS	150450	150596	.	-	0	ID=CDS:VDAG_01690T0:1;Parent=VDAG_01690T0;gene=VDAG_01690;isoform=VDAG_01690T0;
Supercontig_1.3	VD_VdLs.17_CALLGENES_Final_1	CDS	148415	149947	.	-	0	ID=CDS:VDAG_01690T0:2;Parent=VDAG_01690T0;gene=VDAG_01690;isoform=VDAG_01690T0;
Supercontig_1.3	VD_VdLs.17_CALLGENES_Final_1	CDS	147841	147933	.	-	0	ID=CDS:VDAG_01690T0:3;Parent=VDAG_01690T0;gene=VDAG_01690;isoform=VDAG_01690T0;
Supercontig_1.3	VD_VdLs.17_CALLGENES_Final_1	stop_codon	147841	147843	.	-	0	ID=stop_codon:VDAG_01690T0:1;Parent=VDAG_01690T0;gene=VDAG_01690;isoform=VDAG_01690T0;
Supercontig_1.3	VD_VdLs.17_CALLGENES_Final_1	gene	1334315	1336389	.	-	.	ID=VDAG_02050;Name=VDAG_02050
Supercontig_1.3	VD_VdLs.17_CALLGENES_Final_1	mRNA	1334315	1336389	.	-	.	ID=VDAG_02050T0;Parent=VDAG_02050;gene=VDAG_02050;isoform=VDAG_02050T0;
Supercontig_1.3	VD_VdLs.17_CALLGENES_Final_1	start_codon	1336387	1336389	.	-	0	ID=start_codon:VDAG_02050T0:1;Parent=VDAG_02050T0;gene=VDAG_02050;isoform=VDAG_02050T0;
Supercontig_1.3	VD_VdLs.17_CALLGENES_Final_1	exon	1335843	1336389	.	-	.	ID=exon:VDAG_02050T0:1;Parent=VDAG_02050T0;gene=VDAG_02050;isoform=VDAG_02050T0;
Supercontig_1.3	VD_VdLs.17_CALLGENES_Final_1	exon	1335729	1335781	.	-	.	ID=exon:VDAG_02050T0:2;Parent=VDAG_02050T0;gene=VDAG_02050;isoform=VDAG_02050T0;
Supercontig_1.3	VD_VdLs.17_CALLGENES_Final_1	exon	1335417	1335670	.	-	.	ID=exon:VDAG_02050T0:3;Parent=VDAG_02050T0;gene=VDAG_02050;isoform=VDAG_02050T0;
Supercontig_1.3	VD_VdLs.17_CALLGENES_Final_1	exon	1334809	1335367	.	-	.	ID=exon:VDAG_02050T0:4;Parent=VDAG_02050T0;gene=VDAG_02050;isoform=VDAG_02050T0;
Supercontig_1.3	VD_VdLs.17_CALLGENES_Final_1	exon	1334477	1334763	.	-	.	ID=exon:VDAG_02050T0:5;Parent=VDAG_02050T0;gene=VDAG_02050;isoform=VDAG_02050T0;
Supercontig_1.3	VD_VdLs.17_CALLGENES_Final_1	exon	1334315	1334381	.	-	.	ID=exon:VDAG_02050T0:6;Parent=VDAG_02050T0;gene=VDAG_02050;isoform=VDAG_02050T0;
Supercontig_1.3	VD_VdLs.17_CALLGENES_Final_1	CDS	1335843	1336389	.	-	0	ID=CDS:VDAG_02050T0:1;Parent=VDAG_02050T0;gene=VDAG_02050;isoform=VDAG_02050T0;
Supercontig_1.3	VD_VdLs.17_CALLGENES_Final_1	CDS	1335729	1335781	.	-	2	ID=CDS:VDAG_02050T0:2;Parent=VDAG_02050T0;gene=VDAG_02050;isoform=VDAG_02050T0;
Supercontig_1.3	VD_VdLs.17_CALLGENES_Final_1	CDS	1335417	1335670	.	-	0	ID=CDS:VDAG_02050T0:3;Parent=VDAG_02050T0;gene=VDAG_02050;isoform=VDAG_02050T0;
Supercontig_1.3	VD_VdLs.17_CALLGENES_Final_1	CDS	1334809	1335367	.	-	1	ID=CDS:VDAG_02050T0:4;Parent=VDAG_02050T0;gene=VDAG_02050;isoform=VDAG_02050T0;
Supercontig_1.3	VD_VdLs.17_CALLGENES_Final_1	CDS	1334477	1334763	.	-	0	ID=CDS:VDAG_02050T0:5;Parent=VDAG_02050T0;gene=VDAG_02050;isoform=VDAG_02050T0;
Supercontig_1.3	VD_VdLs.17_CALLGENES_Final_1	CDS	1334315	1334381	.	-	1	ID=CDS:VDAG_02050T0:6;Parent=VDAG_02050T0;gene=VDAG_02050;isoform=VDAG_02050T0;
Supercontig_1.3	VD_VdLs.17_CALLGENES_Final_1	stop_codon	1334315	1334317	.	-	0	ID=stop_codon:VDAG_02050T0:1;Parent=VDAG_02050T0;gene=VDAG_02050;isoform=VDAG_02050T0;
Supercontig_1.3	VD_VdLs.17_CALLGENES_Final_1	gene	2120863	2123651	.	-	.	ID=VDAG_02315;Name=VDAG_02315
Supercontig_1.3	VD_VdLs.17_CALLGENES_Final_1	mRNA	2120973	2123651	.	-	.	ID=VDAG_02315T0;Parent=VDAG_02315;gene=VDAG_02315;isoform=VDAG_02315T0;
Supercontig_1.3	VD_VdLs.17_CALLGENES_Final_1	start_codon	2123649	2123651	.	-	0	ID=start_codon:VDAG_02315T0:1;Parent=VDAG_02315T0;gene=VDAG_02315;isoform=VDAG_02315T0;
Supercontig_1.3	VD_VdLs.17_CALLGENES_Final_1	exon	2123396	2123651	.	-	.	ID=exon:VDAG_02315T0:1;Parent=VDAG_02315T0;gene=VDAG_02315;isoform=VDAG_02315T0;
Supercontig_1.3	VD_VdLs.17_CALLGENES_Final_1	exon	2122251	2123284	.	-	.	ID=exon:VDAG_02315T0:2;Parent=VDAG_02315T0;gene=VDAG_02315;isoform=VDAG_02315T0;
Supercontig_1.3	VD_VdLs.17_CALLGENES_Final_1	exon	2120863	2122142	.	-	.	ID=exon:VDAG_02315T0:3;Parent=VDAG_02315T0;gene=VDAG_02315;isoform=VDAG_02315T0;
Supercontig_1.3	VD_VdLs.17_CALLGENES_Final_1	CDS	2123396	2123651	.	-	0	ID=CDS:VDAG_02315T0:1;Parent=VDAG_02315T0;gene=VDAG_02315;isoform=VDAG_02315T0;
Supercontig_1.3	VD_VdLs.17_CALLGENES_Final_1	CDS	2122251	2123284	.	-	2	ID=CDS:VDAG_02315T0:2;Parent=VDAG_02315T0;gene=VDAG_02315;isoform=VDAG_02315T0;
Supercontig_1.3	VD_VdLs.17_CALLGENES_Final_1	CDS	2120863	2122142	.	-	0	ID=CDS:VDAG_02315T0:3;Parent=VDAG_02315T0;gene=VDAG_02315;isoform=VDAG_02315T0;
Supercontig_1.3	VD_VdLs.17_CALLGENES_Final_1	stop_codon	2120973	2120975	.	-	0	ID=stop_codon:VDAG_02315T0:1;Parent=VDAG_02315T0;gene=VDAG_02315;isoform=VDAG_02315T0;
Supercontig_1.3	VD_VdLs.17_CALLGENES_Final_1	gene	1754938	1755872	.	-	.	ID=VDAG_02193;Name=VDAG_02193
Supercontig_1.3	VD_VdLs.17_CALLGENES_Final_1	mRNA	1754938	1755872	.	-	.	ID=VDAG_02193T0;Parent=VDAG_02193;gene=VDAG_02193;isoform=VDAG_02193T0;
Supercontig_1.3	VD_VdLs.17_CALLGENES_Final_1	five_prime_UTR	1755844	1755872	.	-	.	ID=five_prime_UTR:VDAG_02193T0:1;Parent=VDAG_02193T0;gene=VDAG_02193;isoform=VDAG_02193T0;
Supercontig_1.3	VD_VdLs.17_CALLGENES_Final_1	start_codon	1755841	1755843	.	-	0	ID=start_codon:VDAG_02193T0:1;Parent=VDAG_02193T0;gene=VDAG_02193;isoform=VDAG_02193T0;
Supercontig_1.3	VD_VdLs.17_CALLGENES_Final_1	exon	1755565	1755872	.	-	.	ID=exon:VDAG_02193T0:1;Parent=VDAG_02193T0;gene=VDAG_02193;isoform=VDAG_02193T0;
Supercontig_1.3	VD_VdLs.17_CALLGENES_Final_1	exon	1754938	1755513	.	-	.	ID=exon:VDAG_02193T0:2;Parent=VDAG_02193T0;gene=VDAG_02193;isoform=VDAG_02193T0;
Supercontig_1.3	VD_VdLs.17_CALLGENES_Final_1	CDS	1755565	1755843	.	-	0	ID=CDS:VDAG_02193T0:1;Parent=VDAG_02193T0;gene=VDAG_02193;isoform=VDAG_02193T0;
Supercontig_1.3	VD_VdLs.17_CALLGENES_Final_1	CDS	1754938	1755513	.	-	0	ID=CDS:VDAG_02193T0:2;Parent=VDAG_02193T0;gene=VDAG_02193;isoform=VDAG_02193T0;
Supercontig_1.3	VD_VdLs.17_CALLGENES_Final_1	stop_codon	1754938	1754940	.	-	0	ID=stop_codon:VDAG_02193T0:1;Parent=VDAG_02193T0;gene=VDAG_02193;isoform=VDAG_02193T0;
Supercontig_1.3	VD_VdLs.17_CALLGENES_Final_1	gene	35918	37817	.	+	.	ID=VDAG_01653;Name=VDAG_01653
Supercontig_1.3	VD_VdLs.17_CALLGENES_Final_1	mRNA	35918	37817	.	+	.	ID=VDAG_01653T0;Parent=VDAG_01653;gene=VDAG_01653;isoform=VDAG_01653T0;
Supercontig_1.3	VD_VdLs.17_CALLGENES_Final_1	start_codon	35918	35920	.	+	0	ID=start_codon:VDAG_01653T0:1;Parent=VDAG_01653T0;gene=VDAG_01653;isoform=VDAG_01653T0;
Supercontig_1.3	VD_VdLs.17_CALLGENES_Final_1	CDS	35918	37081	.	+	0	ID=CDS:VDAG_01653T0:1;Parent=VDAG_01653T0;gene=VDAG_01653;isoform=VDAG_01653T0;
Supercontig_1.3	VD_VdLs.17_CALLGENES_Final_1	exon	35918	37817	.	+	.	ID=exon:VDAG_01653T0:1;Parent=VDAG_01653T0;gene=VDAG_01653;isoform=VDAG_01653T0;
Supercontig_1.3	VD_VdLs.17_CALLGENES_Final_1	stop_codon	37079	37081	.	+	0	ID=stop_codon:VDAG_01653T0:1;Parent=VDAG_01653T0;gene=VDAG_01653;isoform=VDAG_01653T0;
Supercontig_1.3	VD_VdLs.17_CALLGENES_Final_1	three_prime_UTR	37082	37817	.	+	.	ID=three_prime_UTR:VDAG_01653T0:1;Parent=VDAG_01653T0;gene=VDAG_01653;isoform=VDAG_01653T0;
Supercontig_1.3	VD_VdLs.17_CALLGENES_Final_1	gene	173285	174155	.	-	.	ID=VDAG_01697;Name=VDAG_01697
Supercontig_1.3	VD_VdLs.17_CALLGENES_Final_1	mRNA	173285	174155	.	-	.	ID=VDAG_01697T0;Parent=VDAG_01697;gene=VDAG_01697;isoform=VDAG_01697T0;
Supercontig_1.3	VD_VdLs.17_CALLGENES_Final_1	start_codon	174153	174155	.	-	0	ID=start_codon:VDAG_01697T0:1;Parent=VDAG_01697T0;gene=VDAG_01697;isoform=VDAG_01697T0;
Supercontig_1.3	VD_VdLs.17_CALLGENES_Final_1	exon	173447	174155	.	-	.	ID=exon:VDAG_01697T0:1;Parent=VDAG_01697T0;gene=VDAG_01697;isoform=VDAG_01697T0;
Supercontig_1.3	VD_VdLs.17_CALLGENES_Final_1	exon	173285	173352	.	-	.	ID=exon:VDAG_01697T0:2;Parent=VDAG_01697T0;gene=VDAG_01697;isoform=VDAG_01697T0;
Supercontig_1.3	VD_VdLs.17_CALLGENES_Final_1	CDS	173447	174155	.	-	0	ID=CDS:VDAG_01697T0:1;Parent=VDAG_01697T0;gene=VDAG_01697;isoform=VDAG_01697T0;
Supercontig_1.3	VD_VdLs.17_CALLGENES_Final_1	CDS	173285	173352	.	-	2	ID=CDS:VDAG_01697T0:2;Parent=VDAG_01697T0;gene=VDAG_01697;isoform=VDAG_01697T0;
Supercontig_1.3	VD_VdLs.17_CALLGENES_Final_1	stop_codon	173285	173287	.	-	0	ID=stop_codon:VDAG_01697T0:1;Parent=VDAG_01697T0;gene=VDAG_01697;isoform=VDAG_01697T0;
Supercontig_1.3	VD_VdLs.17_CALLGENES_Final_1	gene	658078	658947	.	+	.	ID=VDAG_01833;Name=VDAG_01833
Supercontig_1.3	VD_VdLs.17_CALLGENES_Final_1	mRNA	658078	658947	.	+	.	ID=VDAG_01833T0;Parent=VDAG_01833;gene=VDAG_01833;isoform=VDAG_01833T0;
Supercontig_1.3	VD_VdLs.17_CALLGENES_Final_1	start_codon	658146	658148	.	+	0	ID=start_codon:VDAG_01833T0:1;Parent=VDAG_01833T0;gene=VDAG_01833;isoform=VDAG_01833T0;
Supercontig_1.3	VD_VdLs.17_CALLGENES_Final_1	exon	658078	658187	.	+	.	ID=exon:VDAG_01833T0:1;Parent=VDAG_01833T0;gene=VDAG_01833;isoform=VDAG_01833T0;
Supercontig_1.3	VD_VdLs.17_CALLGENES_Final_1	exon	658248	658272	.	+	.	ID=exon:VDAG_01833T0:2;Parent=VDAG_01833T0;gene=VDAG_01833;isoform=VDAG_01833T0;
Supercontig_1.3	VD_VdLs.17_CALLGENES_Final_1	exon	658337	658947	.	+	.	ID=exon:VDAG_01833T0:3;Parent=VDAG_01833T0;gene=VDAG_01833;isoform=VDAG_01833T0;
Supercontig_1.3	VD_VdLs.17_CALLGENES_Final_1	CDS	658078	658187	.	+	0	ID=CDS:VDAG_01833T0:1;Parent=VDAG_01833T0;gene=VDAG_01833;isoform=VDAG_01833T0;
Supercontig_1.3	VD_VdLs.17_CALLGENES_Final_1	CDS	658248	658272	.	+	0	ID=CDS:VDAG_01833T0:2;Parent=VDAG_01833T0;gene=VDAG_01833;isoform=VDAG_01833T0;
Supercontig_1.3	VD_VdLs.17_CALLGENES_Final_1	CDS	658337	658947	.	+	2	ID=CDS:VDAG_01833T0:3;Parent=VDAG_01833T0;gene=VDAG_01833;isoform=VDAG_01833T0;
Supercontig_1.3	VD_VdLs.17_CALLGENES_Final_1	stop_codon	658930	658932	.	+	0	ID=stop_codon:VDAG_01833T0:1;Parent=VDAG_01833T0;gene=VDAG_01833;isoform=VDAG_01833T0;
Supercontig_1.3	VD_VdLs.17_CALLGENES_Final_1	gene	1810008	1811958	.	+	.	ID=VDAG_02214;Name=VDAG_02214
Supercontig_1.3	VD_VdLs.17_CALLGENES_Final_1	mRNA	1810008	1811958	.	+	.	ID=VDAG_02214T0;Parent=VDAG_02214;gene=VDAG_02214;isoform=VDAG_02214T0;
Supercontig_1.3	VD_VdLs.17_CALLGENES_Final_1	start_codon	1810008	1810010	.	+	0	ID=start_codon:VDAG_02214T0:1;Parent=VDAG_02214T0;gene=VDAG_02214;isoform=VDAG_02214T0;
Supercontig_1.3	VD_VdLs.17_CALLGENES_Final_1	exon	1810008	1810436	.	+	.	ID=exon:VDAG_02214T0:1;Parent=VDAG_02214T0;gene=VDAG_02214;isoform=VDAG_02214T0;
Supercontig_1.3	VD_VdLs.17_CALLGENES_Final_1	exon	1810489	1811958	.	+	.	ID=exon:VDAG_02214T0:2;Parent=VDAG_02214T0;gene=VDAG_02214;isoform=VDAG_02214T0;
Supercontig_1.3	VD_VdLs.17_CALLGENES_Final_1	CDS	1810008	1810436	.	+	0	ID=CDS:VDAG_02214T0:1;Parent=VDAG_02214T0;gene=VDAG_02214;isoform=VDAG_02214T0;
Supercontig_1.3	VD_VdLs.17_CALLGENES_Final_1	CDS	1810489	1811958	.	+	0	ID=CDS:VDAG_02214T0:2;Parent=VDAG_02214T0;gene=VDAG_02214;isoform=VDAG_02214T0;
Supercontig_1.3	VD_VdLs.17_CALLGENES_Final_1	stop_codon	1811956	1811958	.	+	0	ID=stop_codon:VDAG_02214T0:1;Parent=VDAG_02214T0;gene=VDAG_02214;isoform=VDAG_02214T0;
Supercontig_1.3	VD_VdLs.17_CALLGENES_Final_1	gene	2013960	2014436	.	-	.	ID=VDAG_02282;Name=VDAG_02282
Supercontig_1.3	VD_VdLs.17_CALLGENES_Final_1	mRNA	2013960	2014436	.	-	.	ID=VDAG_02282T0;Parent=VDAG_02282;gene=VDAG_02282;isoform=VDAG_02282T0;
Supercontig_1.3	VD_VdLs.17_CALLGENES_Final_1	start_codon	2014434	2014436	.	-	0	ID=start_codon:VDAG_02282T0:1;Parent=VDAG_02282T0;gene=VDAG_02282;isoform=VDAG_02282T0;
Supercontig_1.3	VD_VdLs.17_CALLGENES_Final_1	exon	2014357	2014436	.	-	.	ID=exon:VDAG_02282T0:1;Parent=VDAG_02282T0;gene=VDAG_02282;isoform=VDAG_02282T0;
Supercontig_1.3	VD_VdLs.17_CALLGENES_Final_1	exon	2014106	2014232	.	-	.	ID=exon:VDAG_02282T0:2;Parent=VDAG_02282T0;gene=VDAG_02282;isoform=VDAG_02282T0;
Supercontig_1.3	VD_VdLs.17_CALLGENES_Final_1	exon	2013960	2014055	.	-	.	ID=exon:VDAG_02282T0:3;Parent=VDAG_02282T0;gene=VDAG_02282;isoform=VDAG_02282T0;
Supercontig_1.3	VD_VdLs.17_CALLGENES_Final_1	CDS	2014357	2014436	.	-	0	ID=CDS:VDAG_02282T0:1;Parent=VDAG_02282T0;gene=VDAG_02282;isoform=VDAG_02282T0;
Supercontig_1.3	VD_VdLs.17_CALLGENES_Final_1	CDS	2014106	2014232	.	-	1	ID=CDS:VDAG_02282T0:2;Parent=VDAG_02282T0;gene=VDAG_02282;isoform=VDAG_02282T0;
Supercontig_1.3	VD_VdLs.17_CALLGENES_Final_1	CDS	2013960	2014055	.	-	0	ID=CDS:VDAG_02282T0:3;Parent=VDAG_02282T0;gene=VDAG_02282;isoform=VDAG_02282T0;
Supercontig_1.3	VD_VdLs.17_CALLGENES_Final_1	stop_codon	2013960	2013962	.	-	0	ID=stop_codon:VDAG_02282T0:1;Parent=VDAG_02282T0;gene=VDAG_02282;isoform=VDAG_02282T0;
Supercontig_1.3	VD_VdLs.17_CALLGENES_Final_1	gene	1286252	1287833	.	-	.	ID=VDAG_02031;Name=VDAG_02031
Supercontig_1.3	VD_VdLs.17_CALLGENES_Final_1	mRNA	1286252	1287833	.	-	.	ID=VDAG_02031T0;Parent=VDAG_02031;gene=VDAG_02031;isoform=VDAG_02031T0;
Supercontig_1.3	VD_VdLs.17_CALLGENES_Final_1	start_codon	1287831	1287833	.	-	0	ID=start_codon:VDAG_02031T0:1;Parent=VDAG_02031T0;gene=VDAG_02031;isoform=VDAG_02031T0;
Supercontig_1.3	VD_VdLs.17_CALLGENES_Final_1	exon	1287699	1287833	.	-	.	ID=exon:VDAG_02031T0:1;Parent=VDAG_02031T0;gene=VDAG_02031;isoform=VDAG_02031T0;
Supercontig_1.3	VD_VdLs.17_CALLGENES_Final_1	exon	1286252	1287613	.	-	.	ID=exon:VDAG_02031T0:2;Parent=VDAG_02031T0;gene=VDAG_02031;isoform=VDAG_02031T0;
Supercontig_1.3	VD_VdLs.17_CALLGENES_Final_1	CDS	1287699	1287833	.	-	0	ID=CDS:VDAG_02031T0:1;Parent=VDAG_02031T0;gene=VDAG_02031;isoform=VDAG_02031T0;
Supercontig_1.3	VD_VdLs.17_CALLGENES_Final_1	CDS	1286252	1287613	.	-	0	ID=CDS:VDAG_02031T0:2;Parent=VDAG_02031T0;gene=VDAG_02031;isoform=VDAG_02031T0;
Supercontig_1.3	VD_VdLs.17_CALLGENES_Final_1	stop_codon	1286252	1286254	.	-	0	ID=stop_codon:VDAG_02031T0:1;Parent=VDAG_02031T0;gene=VDAG_02031;isoform=VDAG_02031T0;
Supercontig_1.3	VD_VdLs.17_CALLGENES_Final_1	gene	2107657	2110369	.	-	.	ID=VDAG_02310;Name=VDAG_02310
Supercontig_1.3	VD_VdLs.17_CALLGENES_Final_1	mRNA	2107777	2110369	.	-	.	ID=VDAG_02310T0;Parent=VDAG_02310;gene=VDAG_02310;isoform=VDAG_02310T0;
Supercontig_1.3	VD_VdLs.17_CALLGENES_Final_1	start_codon	2110367	2110369	.	-	0	ID=start_codon:VDAG_02310T0:1;Parent=VDAG_02310T0;gene=VDAG_02310;isoform=VDAG_02310T0;
Supercontig_1.3	VD_VdLs.17_CALLGENES_Final_1	exon	2110191	2110369	.	-	.	ID=exon:VDAG_02310T0:1;Parent=VDAG_02310T0;gene=VDAG_02310;isoform=VDAG_02310T0;
Supercontig_1.3	VD_VdLs.17_CALLGENES_Final_1	exon	2107848	2110124	.	-	.	ID=exon:VDAG_02310T0:2;Parent=VDAG_02310T0;gene=VDAG_02310;isoform=VDAG_02310T0;
Supercontig_1.3	VD_VdLs.17_CALLGENES_Final_1	exon	2107657	2107789	.	-	.	ID=exon:VDAG_02310T0:3;Parent=VDAG_02310T0;gene=VDAG_02310;isoform=VDAG_02310T0;
Supercontig_1.3	VD_VdLs.17_CALLGENES_Final_1	CDS	2110191	2110369	.	-	0	ID=CDS:VDAG_02310T0:1;Parent=VDAG_02310T0;gene=VDAG_02310;isoform=VDAG_02310T0;
Supercontig_1.3	VD_VdLs.17_CALLGENES_Final_1	CDS	2107848	2110124	.	-	1	ID=CDS:VDAG_02310T0:2;Parent=VDAG_02310T0;gene=VDAG_02310;isoform=VDAG_02310T0;
Supercontig_1.3	VD_VdLs.17_CALLGENES_Final_1	CDS	2107657	2107789	.	-	1	ID=CDS:VDAG_02310T0:3;Parent=VDAG_02310T0;gene=VDAG_02310;isoform=VDAG_02310T0;
Supercontig_1.3	VD_VdLs.17_CALLGENES_Final_1	stop_codon	2107777	2107779	.	-	0	ID=stop_codon:VDAG_02310T0:1;Parent=VDAG_02310T0;gene=VDAG_02310;isoform=VDAG_02310T0;
Supercontig_1.3	VD_VdLs.17_CALLGENES_Final_1	gene	1483186	1484251	.	+	.	ID=VDAG_02099;Name=VDAG_02099
Supercontig_1.3	VD_VdLs.17_CALLGENES_Final_1	mRNA	1483186	1484251	.	+	.	ID=VDAG_02099T0;Parent=VDAG_02099;gene=VDAG_02099;isoform=VDAG_02099T0;
Supercontig_1.3	VD_VdLs.17_CALLGENES_Final_1	start_codon	1483186	1483188	.	+	0	ID=start_codon:VDAG_02099T0:1;Parent=VDAG_02099T0;gene=VDAG_02099;isoform=VDAG_02099T0;
[truncated: 103,374 more rows]
