# Supplementary material for: Transcriptome analysis reveals the complexity of alternative splicing regulation in the fungus Verticillium dahliae
Source: BMC Genomics. 2017 Feb 6;18:130. doi: 10.1186/s12864-017-3507-y (PMC5294800; doi:10.1186/s12864-017-3507-y)
Supplement: Additional file 8: Table S8. — aJAS & Intronic intron-1st dataset. (XLSX 52 kb) [file 12864_2017_3507_MOESM8_ESM.xlsx]

## Sheet: 1st_NIR
Chomosome	Start	End	Strand	GeneSymbol	AS_type	V991w	V991b	All
Supercontig_1.1	2050663	2050828	+	VDAG_00616T0	A3SS	NO	YES	YES
Supercontig_1.1	2050663	2051044	+	VDAG_00616T0	A3SS	YES	YES	YES
Supercontig_1.1	981643	981696	+	VDAG_00299T0	A3SS	YES	NO	YES
Supercontig_1.1	2050663	2050879	+	VDAG_00616T0	A3SS	YES	YES	YES
Supercontig_1.1	2546403	2546457	-	VDAG_00770T0	A3SS	YES	NO	YES
Supercontig_1.1	1478139	1478204	+	VDAG_00442T0	cassetteExon	YES	YES	YES
Supercontig_1.1	2277729	2277927	+	VDAG_00683T0	A3SS	YES	YES	YES
Supercontig_1.1	1218021	1218131	+	VDAG_00364T0	A5SS	YES	YES	YES
Supercontig_1.1	1250031	1250274	-	VDAG_00375T0	A3SS	YES	YES	YES
Supercontig_1.1	1251849	1252022	-	VDAG_00375T0	5pMXE	YES	YES	YES
Supercontig_1.1	1401446	1401603	-	VDAG_00421T0	A5SS	YES	YES	YES
Supercontig_1.1	1408793	1408889	-	VDAG_00423T0	A5SS	YES	YES	YES
Supercontig_1.1	1613404	1613884	-	VDAG_00483T0	II	YES	YES	YES
Supercontig_1.1	1673622	1673676	+	VDAG_00510T0	A5SS	YES	YES	YES
Supercontig_1.1	1767978	1768045	+	VDAG_00537T0	A5SS	YES	YES	YES
Supercontig_1.1	2181266	2181663	+	VDAG_00652T0	II	YES	YES	YES
Supercontig_1.1	2181610	2181663	+	VDAG_00652T0	A5SS	YES	YES	YES
Supercontig_1.1	2342168	2342233	-	VDAG_00699T0	5pMXE	YES	YES	YES
Supercontig_1.1	2441384	2441438	+	VDAG_00736T0	A5SS	YES	YES	YES
Supercontig_1.1	2508863	2509437	+	VDAG_00757T0	II	YES	YES	YES
Supercontig_1.1	256252	256382	+	VDAG_00072T0	A5SS	YES	YES	YES
Supercontig_1.1	444521	444594	-	VDAG_00130T0	A5SS	YES	YES	YES
Supercontig_1.1	54022	54081	-	VDAG_00011T0	cassetteExon	YES	YES	YES
Supercontig_1.1	54408	54485	-	VDAG_00011T0	A3SS	YES	YES	YES
Supercontig_1.1	792272	792331	-	VDAG_00228T0	A3SS	YES	YES	YES
Supercontig_1.1	1139768	1139827	-	VDAG_00342T0	A3SS	NO	YES	YES
Supercontig_1.1	1475462	1475562	-	VDAG_00440T0	A5SS	NO	YES	YES
Supercontig_1.1	1535161	1535230	-	VDAG_00459T0	A3SS	NO	YES	YES
Supercontig_1.1	1894157	1894395	+	VDAG_00578T0	5pMXE	NO	YES	YES
Supercontig_1.1	1895459	1895516	+	VDAG_00578T0	A5SS	NO	YES	YES
Supercontig_1.1	2060188	2060263	-	VDAG_00619T0	A5SS	NO	YES	YES
Supercontig_1.1	231749	232042	-	VDAG_00066T0	II	NO	YES	YES
Supercontig_1.1	2365190	2365247	+	VDAG_00704T0	A5SS	NO	YES	YES
Supercontig_1.1	260712	260750	-	VDAG_00073T0	cassetteExon	NO	YES	YES
Supercontig_1.1	424371	424435	+	VDAG_00125T0	A5SS	NO	YES	YES
Supercontig_1.1	454027	454093	+	VDAG_00134T0	A5SS	NO	YES	YES
Supercontig_1.1	555578	555658	-	VDAG_00154T0	A5SS	NO	YES	YES
Supercontig_1.1	746564	746704	-	VDAG_00209T0	A3SS	NO	YES	YES
Supercontig_1.1	854470	854533	+	VDAG_00256T0	A3SS	NO	YES	YES
Supercontig_1.1	973717	973930	+	VDAG_00297T0	II	NO	YES	YES
Supercontig_1.1	1035224	1035279	-	VDAG_00316T0	A5SS	YES	NO	YES
Supercontig_1.1	1237690	1237751	+	VDAG_00371T0	A3SS	YES	NO	YES
Supercontig_1.1	1261188	1261247	-	VDAG_00377T0	A3SS	YES	NO	YES
Supercontig_1.1	1451273	1451329	+	VDAG_00433T0	A3SS	YES	NO	YES
Supercontig_1.1	1722188	1722242	-	VDAG_00520T0	A3SS	YES	NO	YES
Supercontig_1.1	1769797	1769900	-	VDAG_00538T0	A3SS	YES	NO	YES
Supercontig_1.1	2228319	2228389	-	VDAG_00668T0	A3SS	YES	NO	YES
Supercontig_1.1	277498	277589	+	VDAG_00078T0	A3SS	YES	NO	YES
Supercontig_1.1	428961	429038	-	VDAG_00128T0	cassetteExon	YES	NO	YES
Supercontig_1.1	2286621	2286676	-	VDAG_00686T0	A3SS	NO	NO	YES
Supercontig_1.1	2342824	2342878	+	VDAG_00700T0	MXE|2342886|2342954	NO	NO	YES
Supercontig_1.1	2350973	2351057	+	VDAG_00701T0	A5SS	NO	NO	YES
Supercontig_1.1	429038	429146	-	VDAG_00128T0	A3SS	NO	YES	NO
Supercontig_1.1	1152903	1152957	+	VDAG_00345T0	A5SS	YES	NO	NO
Supercontig_1.1	260640	260712	-	VDAG_00073T0	A5SS	YES	NO	NO
Supercontig_1.10	1090265	1090401	+	VDAG_05617T0	A3SS	NO	YES	YES
Supercontig_1.10	230250	230312	-	VDAG_05365T0	A5SS	YES	YES	YES
Supercontig_1.10	482860	482970	-	VDAG_05444T0	A5SS	YES	YES	YES
Supercontig_1.10	534016	534086	-	VDAG_05460T0	A3SS	YES	YES	YES
Supercontig_1.10	1064790	1064857	+	VDAG_05610T0	A5SS	YES	YES	YES
Supercontig_1.10	1083635	1083691	-	VDAG_05614T0	A3SS	YES	YES	YES
Supercontig_1.10	1093415	1093490	+	VDAG_05618T0	A3SS	YES	YES	YES
Supercontig_1.10	1106333	1106393	-	VDAG_05623T0	A3SS	YES	YES	YES
Supercontig_1.10	124150	124208	-	VDAG_05332T0	A3SS	YES	YES	YES
Supercontig_1.10	289915	290191	-	VDAG_05382T0	ES	YES	YES	YES
Supercontig_1.10	59642	59708	-	VDAG_05313T0	A5SS	YES	YES	YES
Supercontig_1.10	754765	754933	+	VDAG_05515T0	5pMXE	YES	YES	YES
Supercontig_1.10	796087	796259	-	VDAG_05526T0	A5SS	YES	YES	YES
Supercontig_1.10	964737	964788	+	VDAG_05582T0	A3SS	YES	YES	YES
Supercontig_1.10	1119122	1119573	-	VDAG_05627T0	II	NO	YES	YES
Supercontig_1.10	219023	219391	-	VDAG_05362T0	II	NO	YES	YES
Supercontig_1.10	24137	24194	-	VDAG_05300T0	A5SS	NO	YES	YES
Supercontig_1.10	306632	306684	-	VDAG_05390T0	A3SS	NO	YES	YES
Supercontig_1.10	496417	496470	+	VDAG_05447T0	A3SS	NO	YES	YES
Supercontig_1.10	66383	66434	+	VDAG_05314T0	A3SS	NO	YES	YES
Supercontig_1.10	696355	696420	-	VDAG_05506T0	A3SS	NO	YES	YES
Supercontig_1.10	696653	696707	-	VDAG_05506T0	A3SS	NO	YES	YES
Supercontig_1.10	931434	931568	-	VDAG_05570T0	cassetteExon	NO	YES	YES
Supercontig_1.10	1033547	1033604	-	VDAG_05604T0	A5SS	YES	NO	YES
Supercontig_1.10	242368	242397	-	VDAG_05369T0	cassetteExon	YES	NO	YES
Supercontig_1.10	36531	36650	+	VDAG_05303T0	A5SS	YES	NO	YES
Supercontig_1.10	545247	545404	+	VDAG_05464T0	5pMXE	YES	NO	YES
Supercontig_1.10	567272	567495	-	VDAG_05471T0	A5SS	YES	NO	YES
Supercontig_1.10	569724	569782	-	VDAG_05472T0	A5SS	YES	NO	YES
Supercontig_1.10	575908	576950	-	VDAG_05474T0	ES	YES	NO	YES
Supercontig_1.10	978367	978431	+	VDAG_05587T0	A3SS	YES	NO	YES
Supercontig_1.10	996647	996706	-	VDAG_05594T0	A5SS	YES	NO	YES
Supercontig_1.10	219258	219391	-	VDAG_05362T0	A3SS	NO	NO	YES
Supercontig_1.10	49501	49595	-	VDAG_05308T0	A3SS	NO	NO	YES
Supercontig_1.10	601789	601858	+	VDAG_05481T0	A3SS	NO	NO	YES
Supercontig_1.10	1031395	1031449	-	VDAG_05603T0	A5SS	YES	NO	NO
Supercontig_1.10	931568	931639	-	VDAG_05570T0	A3SS	YES	NO	NO
Supercontig_1.11	299808	300142	-	VDAG_05732T0	A3SS	NO	YES	YES
Supercontig_1.11	983003	983129	+	VDAG_05944T0	A3SS	NO	NO	YES
Supercontig_1.11	598069	598132	+	VDAG_05827T0	A3SS	NO	YES	YES
Supercontig_1.11	121570	121975	+	VDAG_05675T0	II	YES	YES	YES
Supercontig_1.11	212431	212551	+	VDAG_05702T0	A5SS	NO	NO	YES
Supercontig_1.11	1005500	1005693	-	VDAG_05950T0	A5SS	YES	YES	YES
Supercontig_1.11	172743	173279	-	VDAG_05689T0	A3SS	YES	YES	YES
Supercontig_1.11	193811	193960	+	VDAG_05695T0	cassetteExon	YES	YES	YES
Supercontig_1.11	20668	20729	+	VDAG_05637T0	A5SS	YES	YES	YES
Supercontig_1.11	296793	296884	+	VDAG_05731T0	A3SS	YES	YES	YES
Supercontig_1.11	519775	519841	+	VDAG_05802T0	A3SS	YES	YES	YES
Supercontig_1.11	532155	532221	+	VDAG_05808T0	A3SS	YES	YES	YES
Supercontig_1.11	632381	632456	+	VDAG_05840T0	A3SS	YES	YES	YES
Supercontig_1.11	648188	648387	-	VDAG_05845T0	5pMXE	YES	YES	YES
Supercontig_1.11	685888	685939	+	VDAG_05856T0	A3SS	YES	YES	YES
Supercontig_1.11	688243	688511	+	VDAG_05857T0	A3SS	YES	YES	YES
Supercontig_1.11	742583	742655	+	VDAG_05873T0	A3SS	YES	YES	YES
Supercontig_1.11	93586	93845	-	VDAG_05663T0	A5SS&ES|93679:93752	YES	YES	YES
Supercontig_1.11	986599	986656	-	VDAG_05947T0	A5SS	YES	YES	YES
Supercontig_1.11	208562	208619	-	VDAG_05701T0	A3SS	NO	YES	YES
Supercontig_1.11	503996	504055	-	VDAG_05794T0	A3SS	NO	YES	YES
Supercontig_1.11	675952	676039	-	VDAG_05854T0	A3SS	NO	YES	YES
Supercontig_1.11	925489	925641	-	VDAG_05926T0	cassetteExon	NO	YES	YES
Supercontig_1.11	952397	952458	+	VDAG_05935T0	A3SS	NO	YES	YES
Supercontig_1.11	166289	166407	-	VDAG_05687T0	cassetteExon	YES	NO	YES
Supercontig_1.11	187932	188018	+	VDAG_05694T0	A3SS	YES	NO	YES
Supercontig_1.11	925397	925489	-	VDAG_05926T0	A5SS	YES	NO	NO
Supercontig_1.12	546451	547263	+	VDAG_06452T0	II	NO	YES	YES
Supercontig_1.12	907046	907129	+	VDAG_06555T0	cassetteExon	NO	YES	YES
Supercontig_1.12	1010213	1010443	+	VDAG_06592T0	A5SS	YES	YES	YES
Supercontig_1.12	117535	117764	-	VDAG_06328T0	5pMXE	YES	YES	YES
Supercontig_1.12	264737	265170	-	VDAG_06370T0	II	YES	YES	YES
Supercontig_1.12	361183	361270	+	VDAG_06396T0	A5SS	YES	YES	YES
Supercontig_1.12	372264	372323	-	VDAG_06400T0	A3SS	YES	YES	YES
Supercontig_1.12	490527	490547	-	VDAG_06432T0	cassetteExon	YES	YES	YES
Supercontig_1.12	684413	684835	+	VDAG_06494T0	A5SS	YES	YES	YES
Supercontig_1.12	800963	801020	+	VDAG_06527T0	A3SS	YES	YES	YES
Supercontig_1.12	207590	207766	-	VDAG_06352T0	cassetteExon	NO	YES	YES
Supercontig_1.12	227353	227409	-	VDAG_06358T0	A3SS	NO	YES	YES
Supercontig_1.12	265103	265170	-	VDAG_06370T0	A3SS	NO	YES	YES
Supercontig_1.12	650075	650157	-	VDAG_06482T0	A5SS	NO	YES	YES
Supercontig_1.12	67049	67114	-	VDAG_06311T0	cassetteExon	NO	YES	YES
Supercontig_1.12	708185	708241	-	VDAG_06500T0	A3SS	NO	YES	YES
Supercontig_1.12	743013	743076	-	VDAG_06508T0	A5SS	NO	YES	YES
Supercontig_1.12	788590	788667	-	VDAG_06522T0	A5SS	NO	YES	YES
Supercontig_1.12	284573	284625	+	VDAG_06376T0	A5SS	YES	NO	YES
Supercontig_1.12	407895	408580	-	VDAG_06412T0	A3SS	YES	NO	YES
Supercontig_1.12	527279	527335	-	VDAG_06444T0	A3SS	YES	NO	YES
Supercontig_1.12	653809	653862	-	VDAG_06482T0	A3SS	YES	NO	YES
Supercontig_1.12	405973	406026	-	VDAG_06412T0	A3SS	NO	NO	YES
Supercontig_1.12	906979	907046	+	VDAG_06555T0	A3SS	YES	NO	NO
Supercontig_1.12	207766	207823	-	VDAG_06352T0	A3SS	YES	NO	NO
Supercontig_1.12	67114	67177	-	VDAG_06311T0	A3SS	YES	NO	NO
Supercontig_1.13	27755	27805	-	VDAG_05964T0	cassetteExon	YES	YES	YES
Supercontig_1.13	762612	762693	+	VDAG_06195T0	A3SS	YES	YES	YES
Supercontig_1.13	389645	389709	+	VDAG_06077T0	A3SS	YES	YES	YES
Supercontig_1.13	572330	572389	-	VDAG_06128T0	A5SS	YES	YES	YES
Supercontig_1.13	690945	691001	+	VDAG_06168T0	A3SS	NO	YES	YES
Supercontig_1.13	936981	937229	+	VDAG_06266T0	II	NO	YES	YES
Supercontig_1.13	276672	276728	+	VDAG_06050T0	A5SS	YES	NO	YES
Supercontig_1.13	498736	498828	+	VDAG_06110T0	A3SS	YES	NO	YES
Supercontig_1.13	611801	611854	+	VDAG_06137T0	A5SS	YES	NO	YES
Supercontig_1.13	852640	852767	-	VDAG_06234T0	A5SS	YES	NO	YES
Supercontig_1.13	375138	375278	+	VDAG_06074T0	A3SS	NO	NO	YES
Supercontig_1.13	666830	666890	-	VDAG_06160T0	A3SS	NO	NO	YES
Supercontig_1.14	655070	655162	-	VDAG_06797T0	cassetteExon	YES	YES	YES
Supercontig_1.14	110090	110164	+	VDAG_06634T0	cassetteExon	YES	YES	YES
Supercontig_1.14	139121	139184	-	VDAG_06647T0	A5SS	YES	YES	YES
Supercontig_1.14	39201	39280	+	VDAG_06610T0	A3SS	YES	YES	YES
Supercontig_1.14	446727	446779	+	VDAG_06740T0	A3SS	YES	YES	YES
Supercontig_1.14	724510	724567	-	VDAG_06817T0	A3SS	YES	YES	YES
Supercontig_1.14	864110	864168	+	VDAG_06864T0	A5SS	YES	YES	YES
Supercontig_1.14	882492	882603	-	VDAG_06870T0	A3SS	YES	YES	YES
Supercontig_1.14	899773	899832	-	VDAG_06877T0	A3SS	YES	YES	YES
Supercontig_1.14	101032	101096	+	VDAG_06631T0	A5SS	NO	YES	YES
Supercontig_1.14	31886	31946	-	VDAG_06605T0	A3SS	NO	YES	YES
Supercontig_1.14	504122	504199	+	VDAG_06759T0	A3SS	NO	YES	YES
Supercontig_1.14	656887	657114	-	VDAG_06798T0	cassetteExon	NO	YES	YES
Supercontig_1.14	662502	662620	-	VDAG_06800T0	A5SS	NO	YES	YES
Supercontig_1.14	863965	864168	+	VDAG_06864T0	II	NO	YES	YES
Supercontig_1.14	920108	920167	+	VDAG_06883T0	A3SS	NO	YES	YES
Supercontig_1.14	101150	101295	+	VDAG_06631T0	ES	YES	NO	YES
Supercontig_1.14	322000	322247	+	VDAG_06697T0	ES	YES	NO	YES
Supercontig_1.14	443215	443419	-	VDAG_06739T0	A5SS	YES	NO	YES
Supercontig_1.14	860976	861033	+	VDAG_06863T0	A5SS	YES	NO	YES
Supercontig_1.14	133470	133527	-	VDAG_06645T0	A3SS	NO	NO	YES
Supercontig_1.14	251674	251729	+	VDAG_06674T0	A5SS	NO	NO	YES
Supercontig_1.14	656825	656887	-	VDAG_06798T0	A5SS	YES	NO	NO
Supercontig_1.15	193126	193184	+	VDAG_06944T0	A5SS	YES	YES	YES
Supercontig_1.15	326422	326448	+	VDAG_06992T0	cassetteExon	YES	YES	YES
Supercontig_1.15	47313	47473	+	VDAG_06906T0	A5SS	YES	YES	YES
Supercontig_1.15	563856	563931	-	VDAG_07058T0	A3SS	YES	YES	YES
Supercontig_1.15	690871	691032	-	VDAG_07101T0	5pMXE	YES	YES	YES
Supercontig_1.15	834425	834494	-	VDAG_07150T0	A5SS	YES	YES	YES
Supercontig_1.15	851404	851569	+	VDAG_07156T0	A3SS	YES	YES	YES
Supercontig_1.15	94438	94513	-	VDAG_06918T0	A3SS	YES	YES	YES
Supercontig_1.15	100012	100080	-	VDAG_06920T0	A3SS	NO	YES	YES
Supercontig_1.15	193012	193076	+	VDAG_06944T0	A3SS	NO	YES	YES
Supercontig_1.15	676143	676201	-	VDAG_07096T0	A5SS	NO	YES	YES
Supercontig_1.15	782956	783682	+	VDAG_07133T0	II	NO	YES	YES
Supercontig_1.15	902366	902419	-	VDAG_07173T0	A3SS	NO	YES	YES
Supercontig_1.15	282357	282942	+	VDAG_06977T0	A3SS&ES|282505:282537	YES	NO	YES
Supercontig_1.15	42770	42812	-	VDAG_06903T0	cassetteExon	YES	NO	YES
Supercontig_1.15	461338	461534	+	VDAG_07028T0	5pMXE	YES	NO	YES
Supercontig_1.15	499078	499358	-	VDAG_07039T0	II	YES	NO	YES
Supercontig_1.15	54277	54328	-	VDAG_06907T0	A3SS	YES	NO	YES
Supercontig_1.15	73652	73703	-	VDAG_06911T0	A5SS	YES	NO	YES
Supercontig_1.15	816358	816560	-	VDAG_07143T0	II	YES	NO	YES
Supercontig_1.15	171821	171945	-	VDAG_06937T0	A3SS	NO	NO	YES
Supercontig_1.15	176026	176095	+	VDAG_06938T0	A5SS	NO	NO	YES
Supercontig_1.15	42812	42870	-	VDAG_06903T0	A3SS	NO	YES	NO
Supercontig_1.16	141961	142055	-	VDAG_07229T0	A5SS	NO	YES	YES
Supercontig_1.16	590288	590340	+	VDAG_07383T0	A3SS	YES	YES	YES
Supercontig_1.16	752939	752992	+	VDAG_07430T0	A5SS	YES	YES	YES
Supercontig_1.16	773100	773155	+	VDAG_07434T0	A3SS	YES	YES	YES
Supercontig_1.16	789743	790012	-	VDAG_07440T0	cassetteExon	YES	YES	YES
Supercontig_1.16	863837	863940	+	VDAG_07461T0	A3SS	YES	YES	YES
Supercontig_1.16	88818	88883	-	VDAG_07212T0	A3SS	YES	YES	YES
Supercontig_1.16	157553	157684	+	VDAG_07235T0	cassetteExon	NO	YES	YES
Supercontig_1.16	494200	494257	+	VDAG_07346T0	A3SS	NO	YES	YES
Supercontig_1.16	578107	578453	+	VDAG_07378T0	II	NO	YES	YES
Supercontig_1.16	232901	233136	-	VDAG_07265T0	cassetteExon	YES	NO	YES
Supercontig_1.16	276441	276563	+	VDAG_07280T0	cassetteExon	YES	NO	YES
Supercontig_1.16	358936	359150	+	VDAG_07300T0	II	YES	NO	YES
Supercontig_1.16	578400	578453	+	VDAG_07378T0	A5SS	YES	NO	YES
Supercontig_1.16	584285	584339	-	VDAG_07380T0	A5SS	YES	NO	YES
Supercontig_1.16	64348	64579	+	VDAG_07203T0	A5SS	YES	NO	YES
Supercontig_1.16	754963	755017	+	VDAG_07430T0	A5SS	YES	NO	YES
Supercontig_1.16	232843	233206	-	VDAG_07265T0	II	NO	NO	YES
Supercontig_1.16	804949	805012	+	VDAG_07443T0	A5SS	NO	NO	YES
Supercontig_1.17	161997	162061	+	VDAG_07533T0	A3SS	YES	YES	YES
Supercontig_1.17	11801	11903	-	VDAG_07479T0	A3SS	YES	YES	YES
Supercontig_1.17	15231	15295	-	VDAG_07479T0	A5SS	YES	YES	YES
Supercontig_1.17	219261	219356	-	VDAG_07553T0	A3SS	YES	YES	YES
Supercontig_1.17	622494	622580	+	VDAG_07696T0	A3SS	YES	YES	YES
Supercontig_1.17	817391	817447	-	VDAG_07746T0	A3SS	YES	YES	YES
Supercontig_1.17	149413	149468	+	VDAG_07527T0	A5SS	NO	YES	YES
Supercontig_1.17	581961	582020	+	VDAG_07685T0	A3SS	NO	YES	YES
Supercontig_1.17	612016	612114	-	VDAG_07692T0	cassetteExon	NO	YES	YES
Supercontig_1.17	673161	673222	-	VDAG_07710T0	A5SS	NO	YES	YES
Supercontig_1.17	677198	677253	+	VDAG_07711T0	A3SS	NO	YES	YES
Supercontig_1.17	75870	75928	+	VDAG_07498T0	A3SS	NO	YES	YES
Supercontig_1.17	130011	130067	+	VDAG_07519T0	A3SS	YES	NO	YES
Supercontig_1.17	401030	401112	-	VDAG_07616T0	A3SS	YES	NO	YES
Supercontig_1.17	264055	264121	-	VDAG_07567T0	A3SS	NO	NO	YES
Supercontig_1.17	435344	435423	-	VDAG_07629T0	A3SS	NO	NO	YES
Supercontig_1.17	611964	612016	-	VDAG_07692T0	A5SS	YES	NO	NO
Supercontig_1.17	612358	612448	-	VDAG_07692T0	A5SS	YES	NO	NO
Supercontig_1.18	112242	112389	-	VDAG_07806T0	5pMXE	YES	NO	YES
Supercontig_1.18	721396	721447	+	VDAG_08020T0	A3SS	YES	NO	YES
Supercontig_1.18	303290	303374	-	VDAG_07883T0	A3SS	YES	YES	YES
Supercontig_1.18	304813	304878	-	VDAG_07883T0	A3SS	YES	YES	YES
Supercontig_1.18	475832	475889	-	VDAG_07944T0	A5SS	YES	YES	YES
Supercontig_1.18	686796	686852	-	VDAG_08006T0	A5SS	YES	YES	YES
Supercontig_1.18	85443	85636	+	VDAG_07795T0	A3SS	YES	YES	YES
Supercontig_1.18	134807	135186	-	VDAG_07816T0	cassetteExon	NO	YES	YES
Supercontig_1.18	135130	135186	-	VDAG_07816T0	cassetteExon	NO	YES	YES
Supercontig_1.18	531682	531755	-	VDAG_07965T0	A3SS	NO	YES	YES
Supercontig_1.18	691174	691227	-	VDAG_08009T0	A3SS	NO	YES	YES
Supercontig_1.18	85427	85716	+	VDAG_07795T0	II	NO	YES	YES
Supercontig_1.18	114641	114695	+	VDAG_07807T0	A3SS	YES	NO	YES
Supercontig_1.18	314022	314103	-	VDAG_07886T0	A5SS	YES	NO	YES
Supercontig_1.18	377288	377381	+	VDAG_07906T0	A3SS	YES	NO	YES
Supercontig_1.18	391870	391971	-	VDAG_07913T0	A3SS	YES	NO	YES
Supercontig_1.18	492131	492218	-	VDAG_07952T0	A3SS	NO	NO	YES
Supercontig_1.18	758839	758909	+	VDAG_08032T0	A5SS	NO	NO	YES
Supercontig_1.18	135186	135281	-	VDAG_07816T0	A3SS	YES	NO	NO
Supercontig_1.19	143873	143926	+	VDAG_08100T0	A5SS	YES	YES	YES
Supercontig_1.19	49058	49129	+	VDAG_08066T0	cassetteExon	YES	YES	YES
Supercontig_1.19	502421	502554	+	VDAG_08217T0	A5SS	YES	YES	YES
Supercontig_1.19	162512	162568	-	VDAG_08106T0	A5SS	NO	YES	YES
Supercontig_1.19	354406	354469	-	VDAG_08168T0	A3SS	NO	YES	YES
Supercontig_1.19	414528	414589	-	VDAG_08188T0	A5SS	NO	YES	YES
Supercontig_1.19	416112	416185	+	VDAG_08189T0	A3SS	NO	YES	YES
Supercontig_1.19	472216	472280	-	VDAG_08206T0	A3SS	NO	YES	YES
Supercontig_1.19	650712	651006	+	VDAG_08258T0	II	NO	YES	YES
Supercontig_1.19	357315	357401	+	VDAG_08169T0	5pMXE	YES	NO	YES
Supercontig_1.19	80831	80929	-	VDAG_08078T0	A5SS	YES	NO	YES
Supercontig_1.19	511267	511321	+	VDAG_08220T0	A5SS	NO	NO	YES
Supercontig_1.2	1487598	1487896	+	VDAG_01312T0	A3SS	YES	YES	YES
Supercontig_1.2	726193	726275	+	VDAG_01034T0	A5SS	NO	YES	YES
Supercontig_1.2	1487508	1488142	+	VDAG_01312T0	A5SS&ES|1487830:1487961	YES	YES	YES
Supercontig_1.2	1721306	1721493	-	VDAG_01386T0	A5SS	NO	YES	YES
Supercontig_1.2	1196020	1196121	+	VDAG_01207T0	A3SS	YES	YES	YES
Supercontig_1.2	2034334	2034396	+	VDAG_01481T0	A3SS	YES	NO	YES
Supercontig_1.2	1487598	1488142	+	VDAG_01312T0	ES	YES	YES	YES
Supercontig_1.2	1009332	1009697	+	VDAG_01137T0	A5SS	YES	YES	YES
Supercontig_1.2	112718	112826	+	VDAG_00836T0	A3SS	YES	YES	YES
Supercontig_1.2	131498	131550	-	VDAG_00843T0	A5SS	YES	YES	YES
Supercontig_1.2	1324030	1324082	-	VDAG_01252T0	A3SS	YES	YES	YES
Supercontig_1.2	1390863	1390925	+	VDAG_01274T0	A5SS	YES	YES	YES
Supercontig_1.2	1392455	1392516	-	VDAG_01275T0	A3SS	YES	YES	YES
Supercontig_1.2	1392556	1392724	-	VDAG_01275T0	A5SS	YES	YES	YES
Supercontig_1.2	1487508	1487896	+	VDAG_01312T0	II	YES	YES	YES
Supercontig_1.2	1642436	1642488	+	VDAG_01360T0	A5SS	YES	YES	YES
Supercontig_1.2	1666490	1666590	-	VDAG_01369T0	II	YES	YES	YES
Supercontig_1.2	1765235	1765302	-	VDAG_01396T0	A5SS	YES	YES	YES
Supercontig_1.2	177212	177268	+	VDAG_00859T0	A3SS	YES	YES	YES
Supercontig_1.2	1928854	1928913	-	VDAG_01452T0	A3SS	YES	YES	YES
Supercontig_1.2	201635	201707	+	VDAG_00867T0	A3SS	YES	YES	YES
Supercontig_1.2	2088812	2088856	+	VDAG_01502T0	cassetteExon	YES	YES	YES
Supercontig_1.2	2091163	2091218	+	VDAG_01502T0	A5SS	YES	YES	YES
Supercontig_1.2	2209480	2209575	-	VDAG_01539T0	cassetteExon	YES	YES	YES
Supercontig_1.2	2210099	2210168	-	VDAG_01539T0	A5SS	YES	YES	YES
Supercontig_1.2	2249629	2249702	+	VDAG_01553T0	A3SS	YES	YES	YES
Supercontig_1.2	2364256	2364361	+	VDAG_01587T0	A3SS	YES	YES	YES
Supercontig_1.2	2364256	2364608	+	VDAG_01587T0	II	YES	YES	YES
Supercontig_1.2	2412491	2412637	-	VDAG_01603T0	A3SS	YES	YES	YES
Supercontig_1.2	2466230	2466292	+	VDAG_01620T0	A5SS	YES	YES	YES
Supercontig_1.2	351620	351695	-	VDAG_00917T0	A3SS	YES	YES	YES
Supercontig_1.2	490398	490473	-	VDAG_00967T0	A3SS	YES	YES	YES
Supercontig_1.2	577825	577877	-	VDAG_00993T0	A3SS	YES	YES	YES
Supercontig_1.2	661804	662249	-	VDAG_01014T0	A3SS	YES	YES	YES
Supercontig_1.2	773034	773243	-	VDAG_01052T0	A5SS	YES	YES	YES
Supercontig_1.2	860481	860922	+	VDAG_01079T0	A5SS	YES	YES	YES
Supercontig_1.2	1282730	1282810	-	VDAG_01237T0	cassetteExon	NO	YES	YES
Supercontig_1.2	1390762	1390775	+	VDAG_01274T0	cassetteExon	NO	YES	YES
Supercontig_1.2	1628037	1628085	-	VDAG_01356T0	cassetteExon	NO	YES	YES
Supercontig_1.2	1870162	1870305	+	VDAG_01431T0	II	NO	YES	YES
Supercontig_1.2	1900949	1901013	-	VDAG_01443T0	A3SS	NO	YES	YES
Supercontig_1.2	2126035	2126104	-	VDAG_01513T0	II	NO	YES	YES
Supercontig_1.2	2249937	2250032	+	VDAG_01553T0	cassetteExon	NO	YES	YES
Supercontig_1.2	2251199	2251255	+	VDAG_01553T0	A5SS	NO	YES	YES
Supercontig_1.2	294729	294779	+	VDAG_00896T0	cassetteExon	NO	YES	YES
Supercontig_1.2	928445	928635	+	VDAG_01103T0	A3SS	NO	YES	YES
Supercontig_1.2	1247428	1247742	+	VDAG_01222T0	II	YES	NO	YES
Supercontig_1.2	1645	1707	+	VDAG_00810T0	A5SS	YES	NO	YES
Supercontig_1.2	1806171	1806374	-	VDAG_01410T0	A5SS&ES|1806300:1806368	YES	NO	YES
Supercontig_1.2	1816346	1816424	+	VDAG_01413T0	A5SS	YES	NO	YES
Supercontig_1.2	1922185	1922310	-	VDAG_01449T0	II	YES	NO	YES
Supercontig_1.2	2151224	2151281	-	VDAG_01520T0	A5SS	YES	NO	YES
Supercontig_1.2	2522601	2522661	+	VDAG_01638T0	A3SS	YES	NO	YES
Supercontig_1.2	510770	510844	-	VDAG_00971T0	A5SS	YES	NO	YES
Supercontig_1.2	857986	858321	-	VDAG_01078T0	3pMXE	YES	NO	YES
Supercontig_1.2	757854	757958	-	VDAG_01045T0	A3SS	NO	NO	YES
Supercontig_1.2	1282810	1282874	-	VDAG_01237T0	A3SS	YES	NO	NO
Supercontig_1.2	1390700	1390762	+	VDAG_01274T0	A3SS	YES	NO	NO
Supercontig_1.20	305063	305157	+	VDAG_08400T0	A5SS	YES	YES	YES
Supercontig_1.20	154868	154930	-	VDAG_08343T0	A3SS	YES	YES	YES
Supercontig_1.20	169814	169873	+	VDAG_08349T0	A3SS	YES	YES	YES
Supercontig_1.20	44830	44895	+	VDAG_08306T0	II	YES	YES	YES
Supercontig_1.20	564676	564739	-	VDAG_08478T0	A5SS	YES	YES	YES
Supercontig_1.20	175048	175213	-	VDAG_08351T0	A5SS	NO	YES	YES
Supercontig_1.20	455735	455789	+	VDAG_08441T0	A5SS	NO	YES	YES
Supercontig_1.20	489573	489823	+	VDAG_08451T0	ES	NO	YES	YES
Supercontig_1.20	524433	524501	+	VDAG_08458T0	A5SS	NO	YES	YES
Supercontig_1.20	13792	13855	-	VDAG_08295T0	A5SS	YES	NO	YES
Supercontig_1.20	142877	142935	+	VDAG_08340T0	A5SS	YES	NO	YES
Supercontig_1.20	244471	244538	+	VDAG_08379T0	A3SS	YES	NO	YES
Supercontig_1.20	538176	538310	-	VDAG_08465T0	A3SS	YES	NO	YES
Supercontig_1.20	80784	80902	-	VDAG_08321T0	A5SS	YES	NO	YES
Supercontig_1.20	407176	407239	+	VDAG_08427T0	A3SS	NO	NO	YES
Supercontig_1.20	557408	557474	-	VDAG_08475T0	A3SS	NO	NO	YES
Supercontig_1.20	425972	426034	+	VDAG_08431T0	A3SS	YES	NO	NO
Supercontig_1.21	150162	150425	+	VDAG_08547T0	A3SS	NO	NO	YES
Supercontig_1.21	349848	350086	-	VDAG_08609T0	5pMXE	YES	YES	YES
Supercontig_1.21	496349	496463	+	VDAG_08653T0	A3SS	NO	YES	YES
Supercontig_1.21	365479	365690	-	VDAG_08616T0	II	YES	YES	YES
Supercontig_1.21	365479	365547	-	VDAG_08616T0	A5SS	YES	YES	YES
Supercontig_1.21	417490	417551	-	VDAG_08631T0	A3SS	YES	YES	YES
Supercontig_1.21	293129	293213	-	VDAG_08591T0	A3SS	YES	YES	YES
Supercontig_1.21	297812	297895	+	VDAG_08592T0	A3SS	YES	YES	YES
Supercontig_1.21	420950	421154	+	VDAG_08632T0	A5SS&ES|421039:421075	YES	YES	YES
Supercontig_1.21	571432	571527	-	VDAG_08673T0	II	YES	YES	YES
Supercontig_1.21	612719	612780	-	VDAG_08687T0	A5SS	YES	YES	YES
Supercontig_1.21	71025	71106	-	VDAG_08521T0	A3SS	YES	YES	YES
Supercontig_1.21	46551	46614	-	VDAG_08514T0	A5SS	NO	YES	YES
Supercontig_1.21	62865	63035	-	VDAG_08519T0	cassetteExon	NO	YES	YES
Supercontig_1.21	111166	111229	-	VDAG_08532T0	A5SS	YES	NO	YES
Supercontig_1.21	111248	111304	-	VDAG_08532T0	A5SS	YES	NO	YES
Supercontig_1.21	116965	117019	-	VDAG_08535T0	II	YES	NO	YES
Supercontig_1.21	123821	123875	-	VDAG_08537T0	A5SS	YES	NO	YES
Supercontig_1.21	89134	89189	+	VDAG_08526T0	A5SS	YES	NO	YES
Supercontig_1.22	522760	522825	+	VDAG_08829T0	A3SS	YES	NO	YES
Supercontig_1.22	213100	213157	+	VDAG_08749T0	A3SS	YES	YES	YES
Supercontig_1.22	262249	262315	-	VDAG_08759T0	A5SS	YES	YES	YES
Supercontig_1.22	474849	474902	+	VDAG_08812T0	A5SS	YES	YES	YES
Supercontig_1.22	539191	539248	-	VDAG_08832T0	A3SS	YES	YES	YES
Supercontig_1.22	209471	209596	-	VDAG_08748T0	A5SS	NO	YES	YES
Supercontig_1.22	421842	421893	-	VDAG_08798T0	A3SS	NO	YES	YES
Supercontig_1.22	610774	610840	+	VDAG_08857T0	A3SS	NO	YES	YES
Supercontig_1.22	183168	183209	-	VDAG_08740T0	cassetteExon	YES	NO	YES
Supercontig_1.22	212864	212931	+	VDAG_08749T0	A5SS	YES	NO	YES
Supercontig_1.22	594498	594557	+	VDAG_08851T0	A5SS	YES	NO	YES
Supercontig_1.22	158885	158938	+	VDAG_08731T0	A3SS	NO	NO	YES
Supercontig_1.22	421955	422013	-	VDAG_08798T0	A5SS	NO	NO	YES
Supercontig_1.23	93811	93865	-	VDAG_09083T0	A3SS	YES	YES	YES
Supercontig_1.23	148506	148562	-	VDAG_09101T0	A5SS	YES	YES	YES
Supercontig_1.23	7329	7420	+	VDAG_09055T0	II	NO	YES	YES
Supercontig_1.23	145511	145750	-	VDAG_09100T0	cassetteExon	YES	NO	YES
Supercontig_1.23	145434	145828	-	VDAG_09100T0	II	NO	NO	YES
Supercontig_1.23	71711	71822	+	VDAG_09076T0	II	NO	NO	YES
Supercontig_1.24	524051	524112	+	VDAG_09043T0	A3SS	YES	NO	YES
Supercontig_1.24	141143	141200	-	VDAG_08911T0	A3SS	YES	YES	YES
Supercontig_1.24	176512	176626	-	VDAG_08925T0	A5SS	YES	YES	YES
Supercontig_1.24	177155	177224	+	VDAG_08926T0	A5SS	YES	YES	YES
Supercontig_1.24	209524	210435	-	VDAG_08939T0	II	YES	YES	YES
Supercontig_1.24	272555	272690	-	VDAG_08963T0	A3SS	YES	YES	YES
Supercontig_1.24	416417	416468	+	VDAG_09001T0	A3SS	YES	YES	YES
Supercontig_1.24	537187	537245	-	VDAG_09049T0	A3SS	YES	YES	YES
Supercontig_1.24	88366	88426	+	VDAG_08889T0	A5SS	YES	YES	YES
Supercontig_1.24	176641	176719	-	VDAG_08925T0	A5SS	NO	YES	YES
Supercontig_1.24	209524	209623	-	VDAG_08939T0	A5SS	NO	YES	YES
Supercontig_1.24	439983	440100	+	VDAG_09010T0	A3SS	NO	YES	YES
Supercontig_1.24	535570	535646	+	VDAG_09048T0	A5SS	NO	YES	YES
Supercontig_1.24	267233	267449	-	VDAG_08962T0	II	YES	NO	YES
Supercontig_1.24	106995	107183	-	VDAG_08895T0	cassetteExon	NO	NO	YES
Supercontig_1.24	320559	320616	-	VDAG_08976T0	A5SS	NO	NO	YES
Supercontig_1.24	381887	381943	-	VDAG_08992T0	A3SS	NO	NO	YES
Supercontig_1.24	107183	107240	-	VDAG_08895T0	A3SS	NO	YES	NO
Supercontig_1.24	106940	106995	-	VDAG_08895T0	A5SS	YES	NO	NO
Supercontig_1.25	9097	9188	-	VDAG_09230T0	A5SS	NO	NO	YES
Supercontig_1.25	9097	9269	-	VDAG_09230T0	A5SS	NO	NO	YES
Supercontig_1.25	9097	9734	-	VDAG_09230T0	A5SS&ES|9380:9457	NO	NO	YES
Supercontig_1.25	9097	9815	-	VDAG_09230T0	A5SS&ES|9380:9457	NO	NO	YES
Supercontig_1.25	9097	9908	-	VDAG_09230T0	A5SS&ES|9380:9457	NO	NO	YES
Supercontig_1.25	117993	118043	+	VDAG_09257T0	cassetteExon	YES	YES	YES
Supercontig_1.25	130789	130846	-	VDAG_09263T0	A5SS	YES	YES	YES
Supercontig_1.25	298126	298178	+	VDAG_09328T0	A5SS	YES	YES	YES
Supercontig_1.25	454398	454526	-	VDAG_09386T0	cassetteExon	YES	YES	YES
Supercontig_1.25	249936	249996	+	VDAG_09310T0	A3SS	NO	YES	YES
Supercontig_1.25	131186	131406	-	VDAG_09263T0	A5SS	YES	NO	YES
Supercontig_1.25	516267	516324	+	VDAG_09409T0	A3SS	YES	NO	YES
Supercontig_1.25	519785	519849	-	VDAG_09411T0	A3SS	YES	NO	YES
Supercontig_1.25	9097	9908	-	VDAG_09230T0	II	NO	NO	YES
Supercontig_1.26	49060	49123	+	VDAG_09432T0	cassetteExon	NO	YES	YES
Supercontig_1.26	42266	42329	-	VDAG_09430T0	A3SS	YES	NO	YES
Supercontig_1.26	172921	173070	+	VDAG_09467T0	5pMXE	YES	YES	YES
Supercontig_1.26	341874	341932	+	VDAG_09520T0	A5SS	NO	YES	YES
Supercontig_1.26	132855	132907	+	VDAG_09460T0	A3SS	YES	YES	YES
Supercontig_1.26	259767	259887	+	VDAG_09495T0	A3SS	YES	YES	YES
Supercontig_1.26	477494	477551	+	VDAG_09566T0	A5SS	YES	YES	YES
Supercontig_1.26	58847	58913	-	VDAG_09437T0	A3SS	YES	YES	YES
Supercontig_1.26	82512	82595	-	VDAG_09444T0	A3SS	YES	YES	YES
Supercontig_1.26	262428	262481	-	VDAG_09496T0	A5SS	NO	YES	YES
Supercontig_1.26	363997	364065	+	VDAG_09527T0	A5SS	NO	YES	YES
Supercontig_1.26	367581	367643	-	VDAG_09528T0	cassetteExon	NO	YES	YES
Supercontig_1.26	58609	58674	-	VDAG_09437T0	A5SS	NO	YES	YES
Supercontig_1.26	127057	127140	+	VDAG_09459T0	A5SS	YES	NO	YES
Supercontig_1.26	234461	234517	+	VDAG_09486T0	A5SS	YES	NO	YES
Supercontig_1.26	304987	305044	+	VDAG_09505T0	A5SS	NO	NO	YES
Supercontig_1.26	49123	49213	+	VDAG_09432T0	A5SS	YES	NO	NO
Supercontig_1.27	198159	198380	-	VDAG_09768T0	II	YES	YES	YES
Supercontig_1.27	198323	198380	-	VDAG_09768T0	A3SS	YES	YES	YES
Supercontig_1.27	405867	405932	+	VDAG_09830T0	A5SS	YES	YES	YES
Supercontig_1.27	163322	163380	-	VDAG_09761T0	A3SS	NO	YES	YES
Supercontig_1.27	136697	136765	+	VDAG_09750T0	A5SS	NO	NO	YES
Supercontig_1.28	109177	109237	-	VDAG_09604T0	A3SS	YES	YES	YES
Supercontig_1.28	202499	202675	+	VDAG_09631T0	A3SS	YES	YES	YES
Supercontig_1.28	296459	296516	-	VDAG_09663T0	A3SS	YES	YES	YES
Supercontig_1.28	333312	333392	+	VDAG_09674T0	cassetteExon	YES	YES	YES
Supercontig_1.28	409336	409390	-	VDAG_09696T0	A5SS	YES	YES	YES
Supercontig_1.28	409336	409516	-	VDAG_09696T0	II	YES	YES	YES
Supercontig_1.28	41429	42183	-	VDAG_09588T0	A3SS&ES|41905:42119	YES	YES	YES
Supercontig_1.28	2755	2845	+	VDAG_09577T0	A3SS	NO	YES	YES
Supercontig_1.28	399746	399802	+	VDAG_09693T0	A3SS	NO	YES	YES
Supercontig_1.28	6667	6727	+	VDAG_09578T0	A3SS	NO	YES	YES
Supercontig_1.28	104511	105799	+	VDAG_09602T0	ES	YES	NO	YES
Supercontig_1.28	295445	295504	-	VDAG_09663T0	A3SS	NO	NO	YES
Supercontig_1.29	108251	108309	+	VDAG_09868T0	A3SS	YES	YES	YES
Supercontig_1.29	124820	124881	-	VDAG_09875T0	A3SS	YES	YES	YES
Supercontig_1.29	340460	340522	-	VDAG_09949T0	A3SS	YES	YES	YES
Supercontig_1.29	55587	55766	-	VDAG_09850T0	A5SS&ES|55727:55748	YES	YES	YES
Supercontig_1.3	1061496	1061707	-	VDAG_01956T0	A5SS	NO	YES	YES
Supercontig_1.3	81105	81254	+	VDAG_01669T0	A5SS	NO	YES	YES
Supercontig_1.3	292168	292239	+	VDAG_01731T0	A3SS	NO	YES	YES
Supercontig_1.3	718895	718980	-	VDAG_01854T0	A3SS	YES	NO	YES
Supercontig_1.3	1211016	1211077	-	VDAG_02013T0	A5SS	NO	NO	YES
Supercontig_1.3	1236823	1236878	+	VDAG_02022T0	A3SS	YES	YES	YES
Supercontig_1.3	1320430	1320494	-	VDAG_02045T0	A3SS	YES	YES	YES
Supercontig_1.3	1492653	1492783	+	VDAG_02101T0	A5SS	YES	YES	YES
Supercontig_1.3	149947	150450	-	VDAG_01690T0	II	YES	YES	YES
Supercontig_1.3	1505616	1505682	+	VDAG_02106T0	A3SS	YES	YES	YES
Supercontig_1.3	1533917	1533972	+	VDAG_02116T0	A3SS	YES	YES	YES
Supercontig_1.3	168737	169193	-	VDAG_01696T0	A3SS	YES	YES	YES
Supercontig_1.3	2044583	2044655	-	VDAG_02290T0	A3SS	YES	YES	YES
Supercontig_1.3	2097071	2097191	+	VDAG_02307T0	A3SS	YES	YES	YES
Supercontig_1.3	2180912	2180966	-	VDAG_02335T0	A5SS	YES	YES	YES
Supercontig_1.3	283256	283649	+	VDAG_01726T0	A5SS	YES	YES	YES
Supercontig_1.3	342165	342351	-	VDAG_01745T0	5pMXE	YES	YES	YES
Supercontig_1.3	350929	351147	+	VDAG_01749T0	5pMXE	YES	YES	YES
Supercontig_1.3	494632	495261	+	VDAG_01780T0	A3SS&ES|494808:495055	YES	YES	YES
Supercontig_1.3	521753	521952	-	VDAG_01788T0	A5SS	YES	YES	YES
Supercontig_1.3	73645	73812	+	VDAG_01666T0	A3SS	YES	YES	YES
Supercontig_1.3	766503	766603	-	VDAG_01863T0	A5SS	YES	YES	YES
Supercontig_1.3	769208	769287	-	VDAG_01864T0	A3SS	YES	YES	YES
Supercontig_1.3	896361	896441	-	VDAG_01897T0	A5SS	YES	YES	YES
Supercontig_1.3	901854	901913	-	VDAG_01899T0	A3SS	YES	YES	YES
Supercontig_1.3	978569	978641	-	VDAG_01924T0	A5SS	YES	YES	YES
Supercontig_1.3	1060418	1060513	-	VDAG_01956T0	A5SS	NO	YES	YES
Supercontig_1.3	1137990	1138052	-	VDAG_01985T0	II	NO	YES	YES
Supercontig_1.3	1693795	1693876	+	VDAG_02169T0	A3SS	NO	YES	YES
Supercontig_1.3	2008615	2010553	-	VDAG_02281T0	II	NO	YES	YES
Supercontig_1.3	2073984	2074054	-	VDAG_02300T0	A3SS	NO	YES	YES
Supercontig_1.3	408692	408752	-	VDAG_01761T0	A5SS	NO	YES	YES
Supercontig_1.3	956953	957029	-	VDAG_01916T0	A5SS	NO	YES	YES
Supercontig_1.3	1744909	1744976	-	VDAG_02188T0	A5SS	YES	NO	YES
Supercontig_1.3	1886406	1886468	+	VDAG_02241T0	A3SS	YES	NO	YES
Supercontig_1.3	2093055	2093275	-	VDAG_02305T0	ES	YES	NO	YES
Supercontig_1.3	285198	285266	+	VDAG_01726T0	A5SS	YES	NO	YES
Supercontig_1.3	523244	523296	+	VDAG_01789T0	A3SS	YES	NO	YES
Supercontig_1.3	553379	553469	-	VDAG_01798T0	A3SS	YES	NO	YES
Supercontig_1.3	590879	590938	-	VDAG_01807T0	A3SS	YES	NO	YES
Supercontig_1.3	603288	603406	-	VDAG_01813T0	A5SS	YES	NO	YES
Supercontig_1.3	1693476	1693646	+	VDAG_02169T0	5pMXE	NO	NO	YES
Supercontig_1.3	2155541	2155608	-	VDAG_02324T0	A3SS	NO	NO	YES
Supercontig_1.3	2178014	2178074	-	VDAG_02334T0	cassetteExon	NO	NO	YES
Supercontig_1.3	514893	514955	+	VDAG_01785T0	A3SS	NO	NO	YES
Supercontig_1.3	829745	830009	-	VDAG_01882T0	A5SS	NO	NO	YES
Supercontig_1.3	2177958	2178014	-	VDAG_02334T0	A5SS	YES	NO	NO
Supercontig_1.30	185077	185131	-	VDAG_10015T0	A5SS	YES	YES	YES
Supercontig_1.30	228247	228308	-	VDAG_10023T0	A3SS	YES	YES	YES
Supercontig_1.30	240978	241061	+	VDAG_10028T0	A3SS	YES	YES	YES
Supercontig_1.30	34331	34383	-	VDAG_09963T0	A5SS	YES	YES	YES
Supercontig_1.31	214099	214207	-	VDAG_10107T0	II	YES	NO	YES
Supercontig_1.31	196433	196498	+	VDAG_10099T0	A3SS	YES	YES	YES
Supercontig_1.31	75799	76027	-	VDAG_10055T0	A5SS&ES|75903:75962	YES	NO	YES
Supercontig_1.31	217365	217577	-	VDAG_10108T0	II	NO	NO	YES
Supercontig_1.31	223351	223422	+	VDAG_10109T0	A5SS	NO	NO	YES
Supercontig_1.31	164193	164256	-	VDAG_10087T0	A3SS	YES	NO	NO
Supercontig_1.32	94205	94219	-	VDAG_10150T0	cassetteExon	YES	YES	YES
Supercontig_1.32	107405	107683	+	VDAG_10156T0	cassetteExon	YES	YES	YES
Supercontig_1.32	125127	125183	+	VDAG_10158T0	A3SS	YES	YES	YES
Supercontig_1.34	25345	25400	+	VDAG_10242T0	A5SS	YES	NO	YES
Supercontig_1.34	141702	142090	+	VDAG_10276T0	A5SS	NO	NO	YES
Supercontig_1.35	17625	18317	+	VDAG_10351T0	II	NO	NO	YES
Supercontig_1.35	8139	8218	+	VDAG_10349T0	A5SS	NO	YES	NO
Supercontig_1.35	8051	8131	+	VDAG_10349T0	A3SS	YES	NO	NO
Supercontig_1.36	16296	16891	-	VDAG_10321T0	A3SS	YES	YES	YES
Supercontig_1.36	21984	22057	+	VDAG_10323T0	A3SS	YES	YES	YES
Supercontig_1.36	127621	127681	-	VDAG_10345T0	A5SS	YES	YES	YES
Supercontig_1.36	15477	15528	-	VDAG_10321T0	A3SS	YES	YES	YES
Supercontig_1.36	59422	59508	+	VDAG_10327T0	cassetteExon	YES	NO	YES
Supercontig_1.36	59291	59422	+	VDAG_10327T0	A3SS	NO	YES	NO
Supercontig_1.37	58624	58677	-	VDAG_10292T0	A3SS	YES	NO	YES
Supercontig_1.38	13227	13326	+	VDAG_10386T0	A3SS	YES	NO	YES
Supercontig_1.39	85315	85407	-	VDAG_10445T0	A3SS	NO	YES	YES
Supercontig_1.39	23771	23850	-	VDAG_10426T0	A3SS	YES	YES	YES
Supercontig_1.39	14304	14514	+	VDAG_10423T0	II	NO	YES	YES
Supercontig_1.39	17091	17143	-	VDAG_10425T0	A3SS	YES	NO	YES
Supercontig_1.39	17243	17294	-	VDAG_10425T0	A3SS	NO	NO	YES
Supercontig_1.4	1937774	1937843	-	VDAG_02967T0	A3SS	YES	NO	YES
Supercontig_1.4	996874	996945	+	VDAG_02663T0	A3SS	YES	YES	YES
Supercontig_1.4	873633	873734	-	VDAG_02628T0	A5SS	YES	YES	YES
Supercontig_1.4	1055602	1055669	+	VDAG_02683T0	A3SS	YES	YES	YES
Supercontig_1.4	1069198	1069251	+	VDAG_02686T0	A5SS	YES	YES	YES
Supercontig_1.4	1097819	1098291	+	VDAG_02696T0	II	YES	YES	YES
Supercontig_1.4	1097882	1098224	+	VDAG_02696T0	cassetteExon	YES	YES	YES
Supercontig_1.4	1108214	1108287	+	VDAG_02698T0	A3SS	YES	YES	YES
Supercontig_1.4	1237296	1237359	-	VDAG_02737T0	A3SS	YES	YES	YES
Supercontig_1.4	1237512	1237541	-	VDAG_02737T0	cassetteExon	YES	YES	YES
Supercontig_1.4	1336605	1336664	+	VDAG_02773T0	A3SS	YES	YES	YES
Supercontig_1.4	1340591	1340648	+	VDAG_02775T0	A3SS	YES	YES	YES
Supercontig_1.4	1340726	1340780	+	VDAG_02775T0	A3SS	YES	YES	YES
Supercontig_1.4	1347377	1347446	-	VDAG_02777T0	A5SS	YES	YES	YES
Supercontig_1.4	1395195	1395251	-	VDAG_02790T0	A3SS	YES	YES	YES
Supercontig_1.4	1620528	1620590	+	VDAG_02867T0	A3SS	YES	YES	YES
Supercontig_1.4	344659	344790	+	VDAG_02442T0	II	YES	YES	YES
Supercontig_1.4	361589	361762	+	VDAG_02446T0	A5SS	YES	YES	YES
Supercontig_1.4	408228	408410	-	VDAG_02461T0	A3SS	YES	YES	YES
Supercontig_1.4	460133	460229	+	VDAG_02478T0	A3SS	YES	YES	YES
Supercontig_1.4	477727	477786	+	VDAG_02486T0	A5SS	YES	YES	YES
Supercontig_1.4	658575	658632	+	VDAG_02556T0	A5SS	YES	YES	YES
Supercontig_1.4	744544	744617	-	VDAG_02581T0	A3SS	YES	YES	YES
Supercontig_1.4	1620166	1620220	+	VDAG_02867T0	A3SS	NO	YES	YES
Supercontig_1.4	1885305	1885369	-	VDAG_02950T0	A3SS	NO	YES	YES
Supercontig_1.4	960726	960897	+	VDAG_02650T0	A3SS	NO	YES	YES
Supercontig_1.4	984716	984776	+	VDAG_02658T0	A3SS	NO	YES	YES
Supercontig_1.4	1049201	1049291	+	VDAG_02680T0	MXE|1049326|1049476	YES	NO	YES
Supercontig_1.4	1461214	1461266	+	VDAG_02813T0	A5SS	YES	NO	YES
Supercontig_1.4	1479743	1479938	+	VDAG_02818T0	A5SS	YES	NO	YES
Supercontig_1.4	1480755	1480907	+	VDAG_02818T0	A3SS	YES	NO	YES
Supercontig_1.4	1536130	1536278	-	VDAG_02836T0	II	YES	NO	YES
Supercontig_1.4	1537316	1537385	-	VDAG_02836T0	II	YES	NO	YES
Supercontig_1.4	1814982	1815055	-	VDAG_02927T0	A5SS	YES	NO	YES
Supercontig_1.4	417623	418006	+	VDAG_02463T0	cassetteExon	YES	NO	YES
Supercontig_1.4	726514	726760	-	VDAG_02571T0	5pMXE	YES	NO	YES
Supercontig_1.41	21620	21688	-	VDAG_10482T0	A5SS	YES	NO	YES
Supercontig_1.42	11791	11966	+	VDAG_10500T0	A5SS	NO	YES	YES
Supercontig_1.5	758397	758452	-	VDAG_03209T0	A3SS	NO	YES	YES
Supercontig_1.5	163918	164014	-	VDAG_03056T0	A3SS	YES	YES	YES
Supercontig_1.5	11775	11848	-	VDAG_02996T0	A5SS	NO	YES	YES
Supercontig_1.5	431145	431397	-	VDAG_03126T0	A3SS	NO	YES	YES
Supercontig_1.5	1033192	1033250	+	VDAG_03299T0	A3SS	YES	YES	YES
Supercontig_1.5	1033390	1033445	+	VDAG_03299T0	A5SS	YES	YES	YES
Supercontig_1.5	1038430	1038493	+	VDAG_03301T0	A3SS	YES	YES	YES
Supercontig_1.5	104898	104979	-	VDAG_03033T0	A3SS	YES	YES	YES
Supercontig_1.5	1275447	1275788	+	VDAG_03384T0	A3SS	YES	YES	YES
Supercontig_1.5	157274	157450	+	VDAG_03053T0	A3SS	YES	YES	YES
Supercontig_1.5	188286	188339	-	VDAG_03063T0	A3SS	YES	YES	YES
Supercontig_1.5	257840	257911	+	VDAG_03089T0	A3SS	YES	YES	YES
Supercontig_1.5	421090	421160	-	VDAG_03123T0	MXE|420547|420987	YES	YES	YES
Supercontig_1.5	430984	431397	-	VDAG_03126T0	II	YES	YES	YES
Supercontig_1.5	441900	442038	+	VDAG_03131T0	A3SS	YES	YES	YES
Supercontig_1.5	534673	534868	+	VDAG_03152T0	ES	YES	YES	YES
Supercontig_1.5	598537	598677	-	VDAG_03164T0	A3SS	YES	YES	YES
Supercontig_1.5	700291	700463	-	VDAG_03199T0	A5SS	YES	YES	YES
Supercontig_1.5	819483	819678	+	VDAG_03231T0	A3SS	YES	YES	YES
Supercontig_1.5	857962	858018	-	VDAG_03245T0	A5SS	YES	YES	YES
Supercontig_1.5	125829	125923	-	VDAG_03040T0	A5SS	NO	YES	YES
Supercontig_1.5	1316482	1317025	-	VDAG_03397T0	A3SS	NO	YES	YES
Supercontig_1.5	1616485	1616580	-	VDAG_03496T0	A3SS	NO	YES	YES
Supercontig_1.5	1684756	1684797	-	VDAG_03518T0	cassetteExon	NO	YES	YES
Supercontig_1.5	1698642	1698797	+	VDAG_03524T0	cassetteExon	NO	YES	YES
Supercontig_1.5	420627	420770	-	VDAG_03123T0	cassetteExon	NO	YES	YES
Supercontig_1.5	698892	698966	-	VDAG_03199T0	cassetteExon	NO	YES	YES
Supercontig_1.5	734278	734364	+	VDAG_03204T0	A3SS	NO	YES	YES
Supercontig_1.5	735628	735910	+	VDAG_03204T0	II	NO	YES	YES
Supercontig_1.5	771012	771083	-	VDAG_03214T0	A5SS	NO	YES	YES
Supercontig_1.5	862417	862602	-	VDAG_03246T0	A5SS	NO	YES	YES
Supercontig_1.5	908870	908930	-	VDAG_03259T0	A3SS	NO	YES	YES
Supercontig_1.5	967721	967782	+	VDAG_03277T0	A3SS	NO	YES	YES
Supercontig_1.5	1001503	1001567	-	VDAG_03291T0	A3SS	YES	NO	YES
Supercontig_1.5	135932	135993	-	VDAG_03044T0	A3SS	YES	NO	YES
Supercontig_1.5	259269	259484	+	VDAG_03089T0	cassetteExon	YES	NO	YES
Supercontig_1.5	587079	587135	-	VDAG_03162T0	A3SS	YES	NO	YES
Supercontig_1.5	587280	587331	-	VDAG_03162T0	A3SS	YES	NO	YES
Supercontig_1.5	587392	587445	-	VDAG_03162T0	A3SS	YES	NO	YES
Supercontig_1.5	735395	735458	+	VDAG_03204T0	A3SS	YES	NO	YES
Supercontig_1.5	882433	882515	+	VDAG_03251T0	A3SS	YES	NO	YES
Supercontig_1.5	882433	882790	+	VDAG_03251T0	II	YES	NO	YES
Supercontig_1.5	935541	935594	-	VDAG_03268T0	A3SS	YES	NO	YES
Supercontig_1.5	198389	198457	+	VDAG_03067T0	A3SS	NO	NO	YES
Supercontig_1.5	258261	258317	+	VDAG_03089T0	A5SS	NO	NO	YES
Supercontig_1.5	266080	266134	+	VDAG_03090T0	A5SS	NO	NO	YES
Supercontig_1.5	974458	974511	-	VDAG_03280T0	A5SS	NO	NO	YES
Supercontig_1.5	1698574	1698642	+	VDAG_03524T0	A3SS	YES	NO	NO
Supercontig_1.5	698966	699045	-	VDAG_03199T0	A3SS	YES	NO	NO
Supercontig_1.6	1213294	1213351	-	VDAG_03915T0	A3SS	YES	YES	YES
Supercontig_1.6	1213865	1213940	-	VDAG_03915T0	A3SS	YES	YES	YES
Supercontig_1.6	1219957	1220042	+	VDAG_03917T0	A5SS	YES	YES	YES
Supercontig_1.6	1231733	1231796	-	VDAG_03924T0	A3SS	YES	YES	YES
Supercontig_1.6	1413795	1413920	+	VDAG_03981T0	A5SS	YES	YES	YES
Supercontig_1.6	1674350	1674421	+	VDAG_04061T0	A3SS	YES	YES	YES
Supercontig_1.6	1736196	1736270	+	VDAG_04078T0	A3SS	YES	YES	YES
Supercontig_1.6	196544	196582	-	VDAG_03614T0	cassetteExon	YES	YES	YES
Supercontig_1.6	292352	292405	-	VDAG_03651T0	A5SS	YES	YES	YES
Supercontig_1.6	739441	739540	+	VDAG_03780T0	A5SS	YES	YES	YES
Supercontig_1.6	778368	778423	+	VDAG_03794T0	A3SS	YES	YES	YES
Supercontig_1.6	1069522	1069630	+	VDAG_03878T0	A3SS	NO	YES	YES
Supercontig_1.6	1083141	1083208	+	VDAG_03882T0	A3SS	NO	YES	YES
Supercontig_1.6	1739292	1739359	+	VDAG_04078T0	A5SS	NO	YES	YES
Supercontig_1.6	331699	331757	-	VDAG_03661T0	A5SS	NO	YES	YES
Supercontig_1.6	769033	769086	-	VDAG_03791T0	A3SS	NO	YES	YES
Supercontig_1.6	1023346	1023490	+	VDAG_03866T0	II	YES	NO	YES
Supercontig_1.6	1247530	1247584	-	VDAG_03927T0	A3SS	YES	NO	YES
Supercontig_1.6	575090	575167	-	VDAG_03736T0	A3SS	YES	NO	YES
Supercontig_1.6	746368	746426	-	VDAG_03782T0	A3SS	YES	NO	YES
Supercontig_1.6	1739896	1739998	+	VDAG_04078T0	A3SS	NO	NO	YES
Supercontig_1.7	1456538	1456593	-	VDAG_04551T0	A3SS	NO	YES	YES
Supercontig_1.7	70715	70853	-	VDAG_04099T0	A3SS	YES	YES	YES
Supercontig_1.7	1444117	1444396	-	VDAG_04546T0	A5SS	YES	YES	YES
Supercontig_1.7	1180061	1180152	-	VDAG_04464T0	A5SS	YES	YES	YES
Supercontig_1.7	473453	473532	-	VDAG_04227T0	A3SS	YES	YES	YES
Supercontig_1.7	1040041	1040561	+	VDAG_04413T0	A3SS	YES	YES	YES
Supercontig_1.7	1050774	1050833	-	VDAG_04416T0	A3SS	YES	YES	YES
Supercontig_1.7	1063605	1063662	+	VDAG_04423T0	A3SS	YES	YES	YES
Supercontig_1.7	108632	108693	-	VDAG_04114T0	A5SS	YES	YES	YES
Supercontig_1.7	1103698	1103792	-	VDAG_04436T0	A3SS	YES	YES	YES
Supercontig_1.7	1151772	1151837	-	VDAG_04453T0	A5SS	YES	YES	YES
Supercontig_1.7	1181631	1181782	+	VDAG_04465T0	A5SS	YES	YES	YES
Supercontig_1.7	1245939	1246148	-	VDAG_04485T0	ES	YES	YES	YES
Supercontig_1.7	138041	138107	-	VDAG_04126T0	A3SS	YES	YES	YES
Supercontig_1.7	165936	165995	-	VDAG_04136T0	A3SS	YES	YES	YES
Supercontig_1.7	181173	181439	+	VDAG_04138T0	cassetteExon	YES	YES	YES
Supercontig_1.7	242209	242262	+	VDAG_04157T0	A3SS	YES	YES	YES
Supercontig_1.7	340811	341042	+	VDAG_04183T0	II	YES	YES	YES
Supercontig_1.7	354942	354998	-	VDAG_04190T0	A3SS	YES	YES	YES
Supercontig_1.7	643370	643501	+	VDAG_04275T0	A3SS	YES	YES	YES
Supercontig_1.7	667217	667270	-	VDAG_04280T0	A5SS	YES	YES	YES
Supercontig_1.7	679178	679446	+	VDAG_04284T0	A3SS	YES	YES	YES
Supercontig_1.7	719504	719592	-	VDAG_04300T0	A3SS	YES	YES	YES
Supercontig_1.7	876508	876654	+	VDAG_04356T0	cassetteExon	YES	YES	YES
Supercontig_1.7	884450	884518	+	VDAG_04359T0	A3SS	YES	YES	YES
Supercontig_1.7	91302	91363	+	VDAG_04108T0	A5SS	YES	YES	YES
Supercontig_1.7	921215	921323	+	VDAG_04373T0	A3SS	YES	YES	YES
Supercontig_1.7	991851	991914	-	VDAG_04396T0	A3SS	YES	YES	YES
Supercontig_1.7	1392891	1392964	-	VDAG_04536T0	A3SS	NO	YES	YES
Supercontig_1.7	180222	180291	+	VDAG_04138T0	A3SS	NO	YES	YES
Supercontig_1.7	348273	348373	-	VDAG_04187T0	A3SS	NO	YES	YES
Supercontig_1.7	435332	435473	+	VDAG_04215T0	cassetteExon	NO	YES	YES
Supercontig_1.7	541935	542030	+	VDAG_04249T0	A3SS	NO	YES	YES
Supercontig_1.7	823200	823259	+	VDAG_04338T0	A3SS	NO	YES	YES
Supercontig_1.7	1139243	1139657	-	VDAG_04447T0	II	YES	NO	YES
Supercontig_1.7	1472945	1473005	-	VDAG_04557T0	A5SS	YES	NO	YES
Supercontig_1.7	159681	159735	-	VDAG_04135T0	A3SS	YES	NO	YES
Supercontig_1.7	165815	165870	-	VDAG_04136T0	A3SS	YES	NO	YES
Supercontig_1.7	216258	216322	+	VDAG_04147T0	A3SS	YES	NO	YES
Supercontig_1.7	564501	564556	+	VDAG_04257T0	A5SS	YES	NO	YES
Supercontig_1.7	762265	762317	-	VDAG_04313T0	A3SS	YES	NO	YES
Supercontig_1.7	1031128	1031179	-	VDAG_04410T0	A3SS	NO	NO	YES
Supercontig_1.7	1102806	1102858	-	VDAG_04436T0	A5SS	NO	NO	YES
Supercontig_1.7	702602	702659	-	VDAG_04293T0	A5SS	NO	NO	YES
Supercontig_1.7	94838	94916	-	VDAG_04109T0	A5SS	NO	NO	YES
Supercontig_1.7	541935	542050	+	VDAG_04249T0	A3SS	YES	NO	NO
Supercontig_1.8	286458	286512	-	VDAG_04647T0	A3SS	YES	YES	YES
Supercontig_1.8	5069	5129	+	VDAG_04559T0	A3SS	YES	YES	YES
Supercontig_1.8	621654	621713	-	VDAG_04748T0	cassetteExon	YES	YES	YES
Supercontig_1.8	687259	687312	+	VDAG_04774T0	A5SS	YES	YES	YES
Supercontig_1.8	780449	780502	-	VDAG_04797T0	A5SS	YES	YES	YES
Supercontig_1.8	820772	820833	-	VDAG_04812T0	A5SS	YES	YES	YES
Supercontig_1.8	127270	127350	+	VDAG_04603T0	A3SS	NO	YES	YES
Supercontig_1.8	668813	668998	+	VDAG_04768T0	II	NO	YES	YES
Supercontig_1.8	859337	859408	+	VDAG_04825T0	A5SS	NO	YES	YES
Supercontig_1.8	194646	194706	+	VDAG_04622T0	A5SS	YES	NO	YES
Supercontig_1.8	671223	671513	+	VDAG_04769T0	A5SS	YES	NO	YES
Supercontig_1.8	185793	185911	-	VDAG_04619T0	cassetteExon	NO	NO	YES
Supercontig_1.8	192249	192775	+	VDAG_04622T0	A3SS	NO	NO	YES
Supercontig_1.8	735323	735378	+	VDAG_04791T0	A5SS	NO	NO	YES
Supercontig_1.8	185911	185980	-	VDAG_04619T0	A3SS	NO	YES	NO
Supercontig_1.8	185723	185793	-	VDAG_04619T0	A5SS	YES	NO	NO
Supercontig_1.8	703527	703625	+	VDAG_04780T0	A3SS	YES	NO	NO
Supercontig_1.9	729110	729263	+	VDAG_05175T0	A3SS	YES	NO	YES
Supercontig_1.9	81692	81751	-	VDAG_04984T0	A3SS	YES	YES	YES
Supercontig_1.9	145394	145532	+	VDAG_05007T0	A3SS	NO	YES	YES
Supercontig_1.9	385908	386004	+	VDAG_05084T0	A3SS	NO	YES	YES
Supercontig_1.9	4411	4602	+	VDAG_04958T0	II	NO	YES	YES
Supercontig_1.9	106960	107030	-	VDAG_04994T0	A3SS	YES	NO	YES
Supercontig_1.9	1228635	1228704	+	VDAG_05277T0	A5SS	YES	NO	YES
Supercontig_1.9	178949	179170	+	VDAG_05016T0	cassetteExon	YES	NO	YES
Supercontig_1.9	819141	819194	-	VDAG_05189T0	A5SS	NO	NO	YES
Supercontig_1.9	1235535	1235602	+	VDAG_05280T0	A3SS	NO	YES	NO
Supercontig_1.9	732607	732674	+	VDAG_05176T0	A3SS	NO	YES	NO
