# Supplementary material for: Transcriptome analysis reveals the complexity of alternative splicing regulation in the fungus Verticillium dahliae
Source: BMC Genomics. 2017 Feb 6;18:130. doi: 10.1186/s12864-017-3507-y (PMC5294800; doi:10.1186/s12864-017-3507-y)
Supplement: Additional file 9: Table S9. — aJAS & Intronic intron-2nd dataset. (XLSX 74 kb) [file 12864_2017_3507_MOESM9_ESM.xlsx]

## Sheet: 2nd_NIR
Chomosome	Start	End	Strand	GeneSymbol	AS_type	V991w	V991b	All
Supercontig_1.1	2050663	2050879	+	VDAG_00616T0	A3SS	YES	YES	YES
Supercontig_1.1	1890066	1890160	-	VDAG_00576T0	A3SS	YES	YES	YES
Supercontig_1.1	1095515	1095566	-	VDAG_00332T0	A3SS	-	0.22	0.18
Supercontig_1.1	625095	625270	+	VDAG_00171T0	A5SS	YES	YES	YES
Supercontig_1.1	1139768	1139827	-	VDAG_00342T0	A3SS	-	-	1
Supercontig_1.1	1148922	1148979	-	VDAG_00344T0	A3SS	-	1	1
Supercontig_1.1	2050663	2051044	+	VDAG_00616T0	A3SS	YES	YES	YES
Supercontig_1.1	1783274	1783357	+	VDAG_00541T0	A3SS	YES	YES	YES
Supercontig_1.1	1769797	1769900	-	VDAG_00538T0	A3SS	YES	YES	YES
Supercontig_1.1	428961	429038	-	VDAG_00128T0	cassetteExon	YES	YES	YES
Supercontig_1.1	1250031	1250274	-	VDAG_00375T0	A3SS	YES	YES	YES
Supercontig_1.1	1478139	1478204	+	VDAG_00442T0	cassetteExon	YES	YES	YES
Supercontig_1.1	54352	54408	-	VDAG_00011T0	cassetteExon	YES	YES	YES
Supercontig_1.1	1098248	1098616	+	VDAG_00333T0	A5SS	YES	YES	YES
Supercontig_1.1	1360556	1360614	-	VDAG_00409T0	A3SS	-	1	1
Supercontig_1.1	2181610	2181663	+	VDAG_00652T0	A5SS	YES	YES	YES
Supercontig_1.1	1554705	1554764	-	VDAG_00463T0	A5SS	YES	YES	YES
Supercontig_1.1	1035224	1035279	-	VDAG_00316T0	A5SS	YES	YES	YES
Supercontig_1.1	1218021	1218131	+	VDAG_00364T0	A5SS	YES	YES	YES
Supercontig_1.1	1475630	1475691	-	VDAG_00440T0	A5SS	-	0.5	0.4
Supercontig_1.1	1243988	1244123	+	VDAG_00372T0	A3SS	YES	YES	YES
Supercontig_1.1	1251849	1252022	-	VDAG_00375T0	5pMXE	YES	YES	YES
Supercontig_1.1	1347559	1347640	+	VDAG_00405T0	A3SS	YES	YES	YES
Supercontig_1.1	1401446	1401603	-	VDAG_00421T0	A5SS	YES	YES	YES
Supercontig_1.1	1536140	1536318	+	VDAG_00460T0	II	-	-	1
Supercontig_1.1	1408793	1408889	-	VDAG_00423T0	A5SS	YES	YES	YES
Supercontig_1.1	1451273	1451329	+	VDAG_00433T0	A3SS	YES	YES	YES
Supercontig_1.1	1650302	1650358	+	VDAG_00501T0	A5SS	-	-	1
Supercontig_1.1	1663414	1663471	-	VDAG_00506T0	A3SS	YES	YES	YES
Supercontig_1.1	1673622	1673676	+	VDAG_00510T0	A5SS	YES	YES	YES
Supercontig_1.1	1722188	1722242	-	VDAG_00520T0	A3SS	YES	YES	YES
Supercontig_1.1	1767978	1768045	+	VDAG_00537T0	A5SS	-	0.6	0.63
Supercontig_1.1	1769940	1770028	-	VDAG_00538T0	A3SS	YES	YES	YES
Supercontig_1.1	1895459	1895516	+	VDAG_00578T0	A5SS	YES	YES	YES
Supercontig_1.1	2060188	2060263	-	VDAG_00619T0	A5SS	YES	YES	YES
Supercontig_1.1	2232372	2232429	+	VDAG_00670T0	A3SS	YES	YES	YES
Supercontig_1.1	2277729	2277927	+	VDAG_00683T0	A3SS	YES	YES	YES
Supercontig_1.1	2292206	2292299	+	VDAG_00687T0	A3SS	YES	YES	YES
Supercontig_1.1	2342168	2342233	-	VDAG_00699T0	5pMXE	YES	YES	YES
Supercontig_1.1	1923671	1924105	-	VDAG_00585T0	II	-	1	1
Supercontig_1.1	2350973	2351057	+	VDAG_00701T0	A5SS	YES	YES	YES
Supercontig_1.1	2441384	2441438	+	VDAG_00736T0	A5SS	YES	YES	YES
Supercontig_1.1	256252	256382	+	VDAG_00072T0	A5SS	YES	YES	YES
Supercontig_1.1	424371	424435	+	VDAG_00125T0	A5SS	YES	YES	YES
Supercontig_1.1	429435	429513	-	VDAG_00128T0	A5SS	YES	YES	YES
Supercontig_1.1	2060188	2060543	-	VDAG_00619T0	II	-	1	1
Supercontig_1.1	54022	54081	-	VDAG_00011T0	cassetteExon	YES	YES	YES
Supercontig_1.1	555578	555658	-	VDAG_00154T0	A5SS	YES	YES	YES
Supercontig_1.1	792272	792331	-	VDAG_00228T0	A3SS	YES	YES	YES
Supercontig_1.1	854470	854533	+	VDAG_00256T0	A3SS	YES	YES	YES
Supercontig_1.1	966110	966162	+	VDAG_00293T0	A3SS	YES	YES	YES
Supercontig_1.1	2226542	2226629	-	VDAG_00668T0	A3SS	-	-	1
Supercontig_1.1	2227655	2228059	-	VDAG_00668T0	II	-	1	1
Supercontig_1.1	2228319	2228389	-	VDAG_00668T0	A3SS	-	1	1
Supercontig_1.1	2228443	2228521	-	VDAG_00668T0	A5SS	-	1	-
Supercontig_1.1	2228521	2228561	-	VDAG_00668T0	cassetteExon	-	-	1
Supercontig_1.1	2000400	2000572	+	VDAG_00603T0	II	YES	NO	YES
Supercontig_1.1	1769810	1769900	-	VDAG_00538T0	A3SS	YES	NO	NO
Supercontig_1.1	2050663	2050828	+	VDAG_00616T0	A3SS	YES	NO	YES
Supercontig_1.1	2286621	2286676	-	VDAG_00686T0	A3SS	-	-	1
Supercontig_1.1	1209002	1209078	+	VDAG_00360T0	A5SS	YES	NO	YES
Supercontig_1.1	428872	429146	-	VDAG_00128T0	II	YES	NO	YES
Supercontig_1.1	1049916	1049976	-	VDAG_00319T0	A3SS	YES	NO	YES
Supercontig_1.1	1216323	1216379	+	VDAG_00363T0	A3SS	YES	NO	YES
Supercontig_1.1	1261188	1261247	-	VDAG_00377T0	A3SS	YES	NO	YES
Supercontig_1.1	2436763	2436815	+	VDAG_00735T0	A5SS	-	1	1
Supercontig_1.1	142744	142804	+	VDAG_00042T0	A5SS	YES	NO	YES
Supercontig_1.1	1534974	1535230	-	VDAG_00459T0	II	YES	NO	YES
Supercontig_1.1	2546403	2546457	-	VDAG_00770T0	A3SS	-	0.31	0.34
Supercontig_1.1	1535032	1535161	-	VDAG_00459T0	cassetteExon	YES	NO	YES
Supercontig_1.1	1536140	1536195	+	VDAG_00460T0	A3SS	YES	NO	YES
Supercontig_1.1	260712	260750	-	VDAG_00073T0	cassetteExon	-	1	1
Supercontig_1.1	2661765	2661845	+	VDAG_00807T0	A5SS	-	1	1
Supercontig_1.1	2663890	2663947	-	VDAG_00808T0	A5SS	-	1	1
Supercontig_1.1	277498	277589	+	VDAG_00078T0	A3SS	-	1	1
Supercontig_1.1	413173	413544	+	VDAG_00121T0	A3SS&ES|413296:413327	-	1	1
Supercontig_1.1	1613404	1613884	-	VDAG_00483T0	II	YES	NO	YES
Supercontig_1.1	1894157	1894395	+	VDAG_00578T0	5pMXE	YES	NO	YES
Supercontig_1.1	207468	207522	+	VDAG_00061T0	A3SS	YES	NO	YES
Supercontig_1.1	2080356	2080415	+	VDAG_00624T0	A5SS	YES	NO	YES
Supercontig_1.1	2181266	2181663	+	VDAG_00652T0	II	YES	NO	YES
Supercontig_1.1	489474	489605	+	VDAG_00137T0	A5SS	-	1	1
Supercontig_1.1	2205128	2205206	+	VDAG_00661T0	A5SS	YES	NO	YES
Supercontig_1.1	2295245	2295300	+	VDAG_00688T0	A3SS	YES	NO	YES
Supercontig_1.1	231749	231803	-	VDAG_00066T0	A5SS	YES	NO	YES
Supercontig_1.1	2540839	2540890	+	VDAG_00768T0	A3SS	YES	NO	YES
Supercontig_1.1	444521	444594	-	VDAG_00130T0	A5SS	YES	NO	YES
Supercontig_1.1	57218	58187	+	VDAG_00012T0	A3SS&ES|57751:57846	-	0.36	-
Supercontig_1.1	746564	746704	-	VDAG_00209T0	A3SS	YES	NO	YES
Supercontig_1.1	973860	973930	+	VDAG_00297T0	A5SS	YES	NO	YES
Supercontig_1.1	57218	58061	+	VDAG_00012T0	II	YES	NO	NO
Supercontig_1.1	57218	58061	+	VDAG_00012T0	A3SS&ES|57751:57846	YES	NO	NO
Supercontig_1.1	2228561	2228631	-	VDAG_00668T0	A3SS	YES	NO	NO
Supercontig_1.1	260640	260712	-	VDAG_00073T0	A5SS	YES	NO	NO
Supercontig_1.10	36531	36650	+	VDAG_05303T0	A5SS	YES	YES	YES
Supercontig_1.10	762002	762838	-	VDAG_05517T0	ES	YES	YES	YES
Supercontig_1.10	1033547	1033604	-	VDAG_05604T0	A5SS	-	1	1
Supercontig_1.10	1093415	1093490	+	VDAG_05618T0	A3SS	YES	YES	YES
Supercontig_1.10	1083635	1083691	-	VDAG_05614T0	A3SS	-	1	1
Supercontig_1.10	1031299	1031379	-	VDAG_05603T0	A5SS	YES	YES	YES
Supercontig_1.10	1031395	1031449	-	VDAG_05603T0	A5SS	YES	YES	YES
Supercontig_1.10	1064790	1064857	+	VDAG_05610T0	A5SS	YES	YES	YES
Supercontig_1.10	1106333	1106393	-	VDAG_05623T0	A3SS	YES	YES	YES
Supercontig_1.10	1119122	1119573	-	VDAG_05627T0	II	YES	YES	YES
Supercontig_1.10	149886	149952	+	VDAG_05341T0	A5SS	-	1	1
Supercontig_1.10	219023	219391	-	VDAG_05362T0	II	-	1	1
Supercontig_1.10	124150	124208	-	VDAG_05332T0	A3SS	YES	YES	YES
Supercontig_1.10	230250	230312	-	VDAG_05365T0	A5SS	-	0.44	0.39
Supercontig_1.10	24137	24194	-	VDAG_05300T0	A5SS	-	1	1
Supercontig_1.10	219258	219391	-	VDAG_05362T0	A3SS	YES	YES	YES
Supercontig_1.10	289915	290191	-	VDAG_05382T0	ES	YES	YES	YES
Supercontig_1.10	36520	36650	+	VDAG_05303T0	A5SS	-	0.27	0.28
Supercontig_1.10	496417	496470	+	VDAG_05447T0	A3SS	YES	YES	YES
Supercontig_1.10	482860	482970	-	VDAG_05444T0	A5SS	-	0.8	0.5
Supercontig_1.10	534016	534086	-	VDAG_05460T0	A3SS	YES	YES	YES
Supercontig_1.10	569724	569782	-	VDAG_05472T0	A5SS	YES	YES	YES
Supercontig_1.10	59642	59708	-	VDAG_05313T0	A5SS	YES	YES	YES
Supercontig_1.10	696355	696420	-	VDAG_05506T0	A3SS	YES	YES	YES
Supercontig_1.10	696653	696707	-	VDAG_05506T0	A3SS	YES	YES	YES
Supercontig_1.10	754765	754933	+	VDAG_05515T0	5pMXE	YES	YES	YES
Supercontig_1.10	796087	796259	-	VDAG_05526T0	A5SS	YES	YES	YES
Supercontig_1.10	937052	937108	-	VDAG_05572T0	A3SS	YES	YES	YES
Supercontig_1.10	964737	964788	+	VDAG_05582T0	A3SS	YES	YES	YES
Supercontig_1.10	1126708	1126761	-	VDAG_05630T0	A3SS	YES	NO	YES
Supercontig_1.10	927909	928146	+	VDAG_05568T0	II	-	1	1
Supercontig_1.10	242368	242397	-	VDAG_05369T0	cassetteExon	YES	NO	YES
Supercontig_1.10	931568	931639	-	VDAG_05570T0	A3SS	-	1	-
Supercontig_1.10	575908	576198	-	VDAG_05474T0	A5SS	YES	NO	YES
Supercontig_1.10	931434	931568	-	VDAG_05570T0	cassetteExon	YES	NO	YES
Supercontig_1.10	978367	978431	+	VDAG_05587T0	A3SS	YES	NO	YES
Supercontig_1.11	1004749	1004807	-	VDAG_05950T0	A3SS	-	1	1
Supercontig_1.11	1005500	1005693	-	VDAG_05950T0	A5SS	-	1	1
Supercontig_1.11	104347	104404	+	VDAG_05668T0	A5SS	-	0.37	0.37
Supercontig_1.11	598069	598132	+	VDAG_05827T0	A3SS	YES	YES	YES
Supercontig_1.11	166289	166407	-	VDAG_05687T0	cassetteExon	-	1	1
Supercontig_1.11	121570	121975	+	VDAG_05675T0	II	YES	YES	YES
Supercontig_1.11	187932	188018	+	VDAG_05694T0	A3SS	-	1	-
Supercontig_1.11	172743	173279	-	VDAG_05689T0	A3SS	YES	YES	YES
Supercontig_1.11	20668	20729	+	VDAG_05637T0	A5SS	-	1	1
Supercontig_1.11	193811	193960	+	VDAG_05695T0	cassetteExon	YES	YES	YES
Supercontig_1.11	212431	212551	+	VDAG_05702T0	A5SS	-	1	-
Supercontig_1.11	208562	208619	-	VDAG_05701T0	A3SS	YES	YES	YES
Supercontig_1.11	296793	296884	+	VDAG_05731T0	A3SS	YES	YES	YES
Supercontig_1.11	29971	30123	+	VDAG_05640T0	A3SS	-	-	1
Supercontig_1.11	476031	476082	-	VDAG_05785T0	A3SS	-	1	1
Supercontig_1.11	503996	504055	-	VDAG_05794T0	A3SS	YES	YES	YES
Supercontig_1.11	518565	518634	-	VDAG_05801T0	A5SS	-	1	1
Supercontig_1.11	519007	519064	-	VDAG_05801T0	A5SS	YES	YES	YES
Supercontig_1.11	519775	519841	+	VDAG_05802T0	A3SS	YES	YES	YES
Supercontig_1.11	532155	532221	+	VDAG_05808T0	A3SS	YES	YES	YES
Supercontig_1.11	573678	573743	-	VDAG_05820T0	A5SS	-	1	1
Supercontig_1.11	580334	581183	+	VDAG_05821T0	II	-	0.666667	0.285714
Supercontig_1.11	580515	580601	+	VDAG_05821T0	A3SS	-	0.88	0.68
Supercontig_1.11	644791	644852	-	VDAG_05844T0	A3SS	YES	YES	YES
Supercontig_1.11	648188	648387	-	VDAG_05845T0	5pMXE	YES	YES	YES
Supercontig_1.11	675952	676039	-	VDAG_05854T0	A3SS	YES	YES	YES
Supercontig_1.11	688243	688511	+	VDAG_05857T0	A3SS	YES	YES	YES
Supercontig_1.11	67343	67511	+	VDAG_05652T0	II	-	1	1
Supercontig_1.11	742583	742655	+	VDAG_05873T0	A3SS	YES	YES	YES
Supercontig_1.11	785639	786108	+	VDAG_05886T0	II	YES	YES	YES
Supercontig_1.11	822051	822103	-	VDAG_05898T0	A3SS	YES	YES	YES
Supercontig_1.11	93586	93845	-	VDAG_05663T0	A5SS&ES|93679:93752	YES	YES	YES
Supercontig_1.11	952397	952458	+	VDAG_05935T0	A3SS	YES	YES	YES
Supercontig_1.11	986599	986656	-	VDAG_05947T0	A5SS	YES	YES	YES
Supercontig_1.11	825573	825686	+	VDAG_05900T0	A3SS	-	-	0.38
Supercontig_1.11	212446	212551	+	VDAG_05702T0	A5SS	YES	NO	YES
Supercontig_1.11	925489	925641	-	VDAG_05926T0	cassetteExon	-	1	1
Supercontig_1.11	632381	632456	+	VDAG_05840T0	A3SS	YES	NO	YES
Supercontig_1.11	685888	685939	+	VDAG_05856T0	A3SS	YES	NO	YES
Supercontig_1.11	951599	951653	+	VDAG_05935T0	A3SS	YES	NO	YES
Supercontig_1.11	925397	925489	-	VDAG_05926T0	A5SS	YES	NO	NO
Supercontig_1.12	907046	907129	+	VDAG_06555T0	cassetteExon	YES	YES	YES
Supercontig_1.12	1010213	1010452	+	VDAG_06592T0	II	-	1	-
Supercontig_1.12	1010213	1010443	+	VDAG_06592T0	A5SS	YES	YES	YES
Supercontig_1.12	117535	117764	-	VDAG_06328T0	5pMXE	YES	YES	YES
Supercontig_1.12	227353	227409	-	VDAG_06358T0	A3SS	-	1	1
Supercontig_1.12	227670	227723	-	VDAG_06358T0	A3SS	-	1	1
Supercontig_1.12	207521	207590	-	VDAG_06352T0	A5SS	YES	YES	YES
Supercontig_1.12	264737	265170	-	VDAG_06370T0	II	YES	YES	YES
Supercontig_1.12	265103	265170	-	VDAG_06370T0	A3SS	YES	YES	YES
Supercontig_1.12	284573	284625	+	VDAG_06376T0	A5SS	YES	YES	YES
Supercontig_1.12	334804	334858	+	VDAG_06388T0	A5SS	YES	YES	YES
Supercontig_1.12	372264	372323	-	VDAG_06400T0	A3SS	YES	YES	YES
Supercontig_1.12	405973	406026	-	VDAG_06412T0	A3SS	YES	YES	YES
Supercontig_1.12	407112	407206	-	VDAG_06412T0	A3SS	YES	YES	YES
Supercontig_1.12	407895	408580	-	VDAG_06412T0	A3SS	YES	YES	YES
Supercontig_1.12	527279	527335	-	VDAG_06444T0	A3SS	YES	YES	YES
Supercontig_1.12	490527	490547	-	VDAG_06432T0	cassetteExon	-	1	1
Supercontig_1.12	641841	641993	-	VDAG_06479T0	A5SS	YES	YES	YES
Supercontig_1.12	669056	669110	-	VDAG_06487T0	A5SS	YES	YES	YES
Supercontig_1.12	67049	67114	-	VDAG_06311T0	cassetteExon	YES	YES	YES
Supercontig_1.12	684413	684835	+	VDAG_06494T0	A5SS	YES	YES	YES
Supercontig_1.12	788590	788667	-	VDAG_06522T0	A5SS	YES	YES	YES
Supercontig_1.12	800963	801020	+	VDAG_06527T0	A3SS	YES	YES	YES
Supercontig_1.12	571360	571669	+	VDAG_06460T0	A5SS	YES	NO	YES
Supercontig_1.12	931670	931759	-	VDAG_06562T0	A5SS	YES	NO	YES
Supercontig_1.12	743076	743327	-	VDAG_06508T0	cassetteExon	YES	NO	YES
Supercontig_1.12	743013	743076	-	VDAG_06508T0	A5SS	-	0.92	-
Supercontig_1.12	361183	361270	+	VDAG_06396T0	A5SS	YES	NO	YES
Supercontig_1.12	471346	471508	-	VDAG_06427T0	A5SS	YES	NO	YES
Supercontig_1.12	653537	653593	-	VDAG_06482T0	A3SS	YES	NO	YES
Supercontig_1.12	653809	653862	-	VDAG_06482T0	A3SS	YES	NO	YES
Supercontig_1.12	879170	879246	+	VDAG_06550T0	A5SS	YES	NO	YES
Supercontig_1.12	935516	935589	-	VDAG_06563T0	A3SS	YES	NO	YES
Supercontig_1.12	490547	490602	-	VDAG_06432T0	A3SS	YES	NO	NO
Supercontig_1.12	9767	9883	-	VDAG_06286T0	A5SS	-	1	1
Supercontig_1.13	214794	214847	-	VDAG_06031T0	A3SS	-	1	1
Supercontig_1.13	740692	740752	+	VDAG_06187T0	A3SS	YES	YES	YES
Supercontig_1.13	375138	375278	+	VDAG_06074T0	A3SS	YES	YES	YES
Supercontig_1.13	27755	27805	-	VDAG_05964T0	cassetteExon	YES	YES	YES
Supercontig_1.13	276672	276728	+	VDAG_06050T0	A5SS	-	1	1
Supercontig_1.13	429791	429933	-	VDAG_06086T0	A3SS	YES	YES	YES
Supercontig_1.13	265517	265757	-	VDAG_06044T0	5pMXE	YES	YES	YES
Supercontig_1.13	270039	270367	+	VDAG_06047T0	II	YES	YES	YES
Supercontig_1.13	270313	270367	+	VDAG_06047T0	A5SS	YES	YES	YES
Supercontig_1.13	389645	389709	+	VDAG_06077T0	A3SS	YES	YES	YES
Supercontig_1.13	429821	429933	-	VDAG_06086T0	A3SS	-	-	0.2
Supercontig_1.13	498736	498828	+	VDAG_06110T0	A3SS	-	1	1
Supercontig_1.13	611801	611854	+	VDAG_06137T0	A5SS	-	-	1
Supercontig_1.13	399954	400046	+	VDAG_06081T0	A3SS	YES	YES	YES
Supercontig_1.13	762612	762693	+	VDAG_06195T0	A3SS	YES	YES	YES
Supercontig_1.13	74132	74185	+	VDAG_05979T0	A3SS	-	1	1
Supercontig_1.13	79755	79851	+	VDAG_05982T0	A3SS	YES	YES	YES
Supercontig_1.13	852640	852767	-	VDAG_06234T0	A5SS	YES	YES	YES
Supercontig_1.13	874106	874194	-	VDAG_06241T0	A3SS	YES	YES	YES
Supercontig_1.13	920468	920527	+	VDAG_06258T0	A5SS	YES	NO	NO
Supercontig_1.13	873392	873502	-	VDAG_06241T0	cassetteExon	-	1	1
Supercontig_1.13	678105	678172	+	VDAG_06164T0	A5SS	YES	NO	YES
Supercontig_1.13	890325	890398	+	VDAG_06246T0	A3SS	-	0.16	0.15
Supercontig_1.13	936981	937229	+	VDAG_06266T0	II	YES	NO	YES
Supercontig_1.13	873338	873392	-	VDAG_06241T0	A5SS	YES	NO	NO
Supercontig_1.14	402279	402336	-	VDAG_06723T0	A3SS	YES	YES	YES
Supercontig_1.14	882492	882603	-	VDAG_06870T0	A3SS	YES	YES	YES
Supercontig_1.14	655070	655162	-	VDAG_06797T0	cassetteExon	YES	YES	YES
Supercontig_1.14	133470	133527	-	VDAG_06645T0	A3SS	YES	YES	YES
Supercontig_1.14	101032	101096	+	VDAG_06631T0	A5SS	YES	YES	YES
Supercontig_1.14	101150	101295	+	VDAG_06631T0	ES	YES	YES	YES
Supercontig_1.14	110090	110164	+	VDAG_06634T0	cassetteExon	YES	YES	YES
Supercontig_1.14	205974	206557	-	VDAG_06665T0	II	-	1	1
Supercontig_1.14	139121	139184	-	VDAG_06647T0	A5SS	YES	YES	YES
Supercontig_1.14	161148	161210	-	VDAG_06653T0	A5SS	YES	YES	YES
Supercontig_1.14	172179	172230	-	VDAG_06654T0	A3SS	YES	YES	YES
Supercontig_1.14	322000	322247	+	VDAG_06697T0	ES	-	1	1
Supercontig_1.14	251674	251729	+	VDAG_06674T0	A5SS	YES	YES	YES
Supercontig_1.14	31886	31946	-	VDAG_06605T0	A3SS	YES	YES	YES
Supercontig_1.14	360620	360680	+	VDAG_06709T0	A3SS	YES	YES	YES
Supercontig_1.14	39201	39280	+	VDAG_06610T0	A3SS	YES	YES	YES
Supercontig_1.14	443215	443419	-	VDAG_06739T0	A5SS	YES	YES	YES
Supercontig_1.14	446727	446779	+	VDAG_06740T0	A3SS	-	1	1
Supercontig_1.14	53693	55217	+	VDAG_06614T0	II	-	-	0.53125
Supercontig_1.14	589790	589854	+	VDAG_06779T0	A5SS	-	-	1
Supercontig_1.14	662502	662620	-	VDAG_06800T0	A5SS	YES	YES	YES
Supercontig_1.14	656887	657114	-	VDAG_06798T0	cassetteExon	-	0.9	0.92
Supercontig_1.14	724510	724567	-	VDAG_06817T0	A3SS	YES	YES	YES
Supercontig_1.14	863965	864168	+	VDAG_06864T0	II	YES	YES	YES
Supercontig_1.14	864110	864168	+	VDAG_06864T0	A5SS	YES	YES	YES
Supercontig_1.14	698298	698369	-	VDAG_06811T0	A5SS	-	-	1
Supercontig_1.14	88106	88178	-	VDAG_06627T0	A3SS	YES	YES	YES
Supercontig_1.14	899773	899832	-	VDAG_06877T0	A3SS	YES	YES	YES
Supercontig_1.14	920108	920167	+	VDAG_06883T0	A3SS	YES	YES	YES
Supercontig_1.14	933506	933547	+	VDAG_06888T0	cassetteExon	YES	YES	NO
Supercontig_1.14	681349	683149	+	VDAG_06806T0	II	YES	NO	YES
Supercontig_1.14	42866	42926	-	VDAG_06611T0	A3SS	YES	NO	YES
Supercontig_1.14	28334	28407	+	VDAG_06603T0	A3SS	YES	NO	NO
Supercontig_1.14	933443	933506	+	VDAG_06888T0	A3SS	-	-	1
Supercontig_1.14	657114	657180	-	VDAG_06798T0	A3SS	YES	NO	NO
Supercontig_1.15	282357	282942	+	VDAG_06977T0	A3SS&ES|282505:282537	YES	YES	YES
Supercontig_1.15	171821	171945	-	VDAG_06937T0	A3SS	-	1	1
Supercontig_1.15	192942	193551	+	VDAG_06944T0	A3SS&ES|193000:193012	-	1	-
Supercontig_1.15	193012	193076	+	VDAG_06944T0	A3SS	YES	YES	YES
Supercontig_1.15	100012	100080	-	VDAG_06920T0	A3SS	YES	YES	YES
Supercontig_1.15	198052	198109	+	VDAG_06945T0	A3SS	-	1	1
Supercontig_1.15	193126	193184	+	VDAG_06944T0	A5SS	YES	YES	YES
Supercontig_1.15	292110	292244	-	VDAG_06980T0	A5SS	YES	YES	YES
Supercontig_1.15	390345	390432	-	VDAG_07010T0	A3SS	YES	YES	YES
Supercontig_1.15	311669	311731	-	VDAG_06986T0	A5SS	-	1	1
Supercontig_1.15	47313	47473	+	VDAG_06906T0	A5SS	YES	YES	YES
Supercontig_1.15	54277	54328	-	VDAG_06907T0	A3SS	YES	YES	YES
Supercontig_1.15	391899	392055	-	VDAG_07010T0	A3SS	-	1	1
Supercontig_1.15	563856	563931	-	VDAG_07058T0	A3SS	YES	YES	YES
Supercontig_1.15	42812	42870	-	VDAG_06903T0	A3SS	-	1	-
Supercontig_1.15	472826	472888	-	VDAG_07031T0	A5SS	-	-	1
Supercontig_1.15	676143	676201	-	VDAG_07096T0	A5SS	YES	YES	YES
Supercontig_1.15	690871	691032	-	VDAG_07101T0	5pMXE	YES	YES	YES
Supercontig_1.15	545529	545804	+	VDAG_07054T0	ES	-	0.15	-
Supercontig_1.15	559178	559282	-	VDAG_07057T0	A5SS	-	1	1
Supercontig_1.15	709680	709858	+	VDAG_07107T0	5pMXE	YES	YES	YES
Supercontig_1.15	586426	586517	-	VDAG_07069T0	A5SS	-	-	1
Supercontig_1.15	641254	641311	+	VDAG_07083T0	A5SS	-	0.33	-
Supercontig_1.15	710240	710299	+	VDAG_07107T0	A3SS	YES	YES	YES
Supercontig_1.15	73652	73703	-	VDAG_06911T0	A5SS	YES	YES	YES
Supercontig_1.15	816358	816560	-	VDAG_07143T0	II	YES	YES	YES
Supercontig_1.15	834425	834494	-	VDAG_07150T0	A5SS	YES	YES	YES
Supercontig_1.15	851404	851569	+	VDAG_07156T0	A3SS	YES	YES	YES
Supercontig_1.15	902366	902419	-	VDAG_07173T0	A3SS	YES	YES	YES
Supercontig_1.15	94438	94513	-	VDAG_06918T0	A3SS	YES	YES	YES
Supercontig_1.15	292334	292405	-	VDAG_06980T0	A3SS	YES	NO	YES
Supercontig_1.15	326358	326422	+	VDAG_06992T0	A3SS	YES	NO	YES
Supercontig_1.15	906102	906190	-	VDAG_07174T0	A3SS	-	1	1
Supercontig_1.15	42770	42812	-	VDAG_06903T0	cassetteExon	YES	NO	YES
Supercontig_1.16	789743	790012	-	VDAG_07440T0	cassetteExon	YES	YES	YES
Supercontig_1.16	141961	142055	-	VDAG_07229T0	A5SS	-	0.2	-
Supercontig_1.16	152068	152384	-	VDAG_07233T0	A3SS	-	1	-
Supercontig_1.16	590288	590340	+	VDAG_07383T0	A3SS	YES	YES	YES
Supercontig_1.16	157553	157684	+	VDAG_07235T0	cassetteExon	YES	YES	YES
Supercontig_1.16	270953	271183	+	VDAG_07278T0	3pMXE	YES	YES	YES
Supercontig_1.16	232843	233206	-	VDAG_07265T0	II	YES	YES	YES
Supercontig_1.16	232901	233136	-	VDAG_07265T0	cassetteExon	YES	YES	YES
Supercontig_1.16	358936	359150	+	VDAG_07300T0	II	YES	YES	YES
Supercontig_1.16	494200	494257	+	VDAG_07346T0	A3SS	YES	YES	YES
Supercontig_1.16	754963	755017	+	VDAG_07430T0	A5SS	YES	YES	YES
Supercontig_1.16	773100	773155	+	VDAG_07434T0	A3SS	YES	YES	YES
Supercontig_1.16	704928	705020	+	VDAG_07413T0	A3SS	YES	NO	YES
Supercontig_1.16	578170	578400	+	VDAG_07378T0	cassetteExon	-	1	1
Supercontig_1.16	155194	155292	-	VDAG_07234T0	A5SS	YES	NO	YES
Supercontig_1.16	630862	631176	+	VDAG_07392T0	cassetteExon	-	1	1
Supercontig_1.16	704928	705017	+	VDAG_07413T0	A3SS	-	0.3	0.18
Supercontig_1.16	276277	276441	+	VDAG_07280T0	A3SS	YES	NO	YES
Supercontig_1.16	499043	499261	-	VDAG_07349T0	II	YES	NO	YES
Supercontig_1.16	752832	752939	+	VDAG_07430T0	cassetteExon	-	1	1
Supercontig_1.16	500561	500613	-	VDAG_07349T0	A5SS	YES	NO	YES
Supercontig_1.16	747992	748053	+	VDAG_07428T0	A5SS	YES	NO	YES
Supercontig_1.16	104200	104254	-	VDAG_07215T0	A3SS	YES	NO	NO
Supercontig_1.16	752939	752992	+	VDAG_07430T0	A5SS	YES	NO	NO
Supercontig_1.16	804778	804842	+	VDAG_07443T0	A3SS	-	1	1
Supercontig_1.16	88818	88883	-	VDAG_07212T0	A3SS	-	-	1
Supercontig_1.17	161997	162061	+	VDAG_07533T0	A3SS	YES	YES	YES
Supercontig_1.17	817391	817447	-	VDAG_07746T0	A3SS	YES	YES	YES
Supercontig_1.17	15231	15295	-	VDAG_07479T0	A5SS	YES	YES	YES
Supercontig_1.17	11801	11903	-	VDAG_07479T0	A3SS	YES	YES	YES
Supercontig_1.17	176910	176981	-	VDAG_07539T0	A5SS	-	1	1
Supercontig_1.17	130011	130067	+	VDAG_07519T0	A3SS	YES	YES	YES
Supercontig_1.17	221273	221510	-	VDAG_07554T0	A5SS	-	0.4	0.37
Supercontig_1.17	2375	2460	+	VDAG_07475T0	A3SS	-	1	1
Supercontig_1.17	308835	308930	-	VDAG_07583T0	A5SS	YES	YES	YES
Supercontig_1.17	434945	435003	-	VDAG_07629T0	A3SS	YES	YES	YES
Supercontig_1.17	435344	435423	-	VDAG_07629T0	A3SS	YES	YES	YES
Supercontig_1.17	54913	54970	+	VDAG_07492T0	A5SS	YES	YES	YES
Supercontig_1.17	75870	75928	+	VDAG_07498T0	A3SS	YES	YES	YES
Supercontig_1.17	487161	487220	-	VDAG_07647T0	A3SS	-	1	1
Supercontig_1.17	773971	774147	-	VDAG_07734T0	A5SS	YES	YES	YES
Supercontig_1.17	575968	576114	-	VDAG_07683T0	II	-	-	1
Supercontig_1.17	611964	612016	-	VDAG_07692T0	A5SS	-	1	-
Supercontig_1.17	612016	612114	-	VDAG_07692T0	cassetteExon	-	-	1
Supercontig_1.17	191000	191068	-	VDAG_07545T0	A3SS	YES	NO	YES
Supercontig_1.17	264055	264121	-	VDAG_07567T0	A3SS	YES	NO	YES
Supercontig_1.17	401030	401112	-	VDAG_07616T0	A3SS	YES	NO	YES
Supercontig_1.17	677198	677253	+	VDAG_07711T0	A3SS	YES	NO	YES
Supercontig_1.17	773614	773693	-	VDAG_07734T0	A5SS	-	1	1
Supercontig_1.17	677198	677418	+	VDAG_07711T0	II	YES	NO	YES
Supercontig_1.17	612114	612165	-	VDAG_07692T0	A3SS	YES	NO	NO
Supercontig_1.18	114641	114695	+	VDAG_07807T0	A3SS	YES	YES	YES
Supercontig_1.18	122154	122218	+	VDAG_07811T0	A5SS	-	1	-
Supercontig_1.18	85443	85636	+	VDAG_07795T0	A3SS	YES	YES	YES
Supercontig_1.18	377288	377381	+	VDAG_07906T0	A3SS	YES	YES	YES
Supercontig_1.18	193940	194062	+	VDAG_07839T0	cassetteExon	-	1	1
Supercontig_1.18	134210	134308	-	VDAG_07816T0	A3SS	YES	YES	YES
Supercontig_1.18	219755	219990	-	VDAG_07851T0	A3SS	-	0.22	-
Supercontig_1.18	135130	135186	-	VDAG_07816T0	cassetteExon	YES	YES	YES
Supercontig_1.18	290245	290301	-	VDAG_07878T0	A3SS	-	1	1
Supercontig_1.18	303290	303374	-	VDAG_07883T0	A3SS	-	1	1
Supercontig_1.18	279514	279571	-	VDAG_07876T0	A5SS	YES	YES	YES
Supercontig_1.18	304813	304878	-	VDAG_07883T0	A3SS	YES	YES	YES
Supercontig_1.18	314022	314103	-	VDAG_07886T0	A5SS	YES	YES	YES
Supercontig_1.18	391870	391971	-	VDAG_07913T0	A3SS	YES	YES	YES
Supercontig_1.18	446732	447164	-	VDAG_07932T0	A5SS	-	1	1
Supercontig_1.18	475832	475889	-	VDAG_07944T0	A5SS	YES	YES	YES
Supercontig_1.18	492131	492218	-	VDAG_07952T0	A3SS	YES	YES	YES
Supercontig_1.18	531682	531755	-	VDAG_07965T0	A3SS	YES	YES	YES
Supercontig_1.18	576729	576793	+	VDAG_07973T0	A3SS	-	1	1
Supercontig_1.18	686796	686852	-	VDAG_08006T0	A5SS	YES	YES	YES
Supercontig_1.18	691174	691227	-	VDAG_08009T0	A3SS	YES	YES	YES
Supercontig_1.18	742234	742302	+	VDAG_08027T0	A3SS	YES	YES	YES
Supercontig_1.18	219710	219990	-	VDAG_07851T0	A3SS	YES	NO	YES
Supercontig_1.18	606928	606985	-	VDAG_07983T0	A5SS	YES	NO	YES
Supercontig_1.18	711489	711557	+	VDAG_08015T0	A5SS	YES	NO	YES
Supercontig_1.19	511515	512916	+	VDAG_08220T0	II	YES	YES	YES
Supercontig_1.19	143873	143926	+	VDAG_08100T0	A5SS	YES	YES	YES
Supercontig_1.19	227496	227668	+	VDAG_08126T0	A3SS	YES	YES	YES
Supercontig_1.19	308756	308809	+	VDAG_08150T0	A5SS	-	-	1
Supercontig_1.19	354406	354469	-	VDAG_08168T0	A3SS	YES	YES	YES
Supercontig_1.19	357315	357401	+	VDAG_08169T0	5pMXE	-	1	1
Supercontig_1.19	357912	357985	+	VDAG_08169T0	A5SS	YES	YES	YES
Supercontig_1.19	358753	358859	+	VDAG_08169T0	A3SS	-	-	1
Supercontig_1.19	365661	365945	-	VDAG_08172T0	ES	-	0.15	-
Supercontig_1.19	402123	402539	+	VDAG_08184T0	II	-	1	1
Supercontig_1.19	414528	414589	-	VDAG_08188T0	A5SS	-	1	1
Supercontig_1.19	416112	416185	+	VDAG_08189T0	A3SS	-	0.85	0.9
Supercontig_1.19	450493	450548	-	VDAG_08200T0	A3SS	YES	YES	YES
Supercontig_1.19	464239	464473	-	VDAG_08204T0	II	-	1	1
Supercontig_1.19	472216	472280	-	VDAG_08206T0	A3SS	YES	YES	YES
Supercontig_1.19	49058	49129	+	VDAG_08066T0	cassetteExon	YES	YES	YES
Supercontig_1.19	472473	472546	-	VDAG_08206T0	A3SS	-	1	-
Supercontig_1.19	477792	477845	+	VDAG_08209T0	A5SS	-	-	1
Supercontig_1.19	502421	502554	+	VDAG_08217T0	A5SS	YES	YES	YES
Supercontig_1.19	162512	162568	-	VDAG_08106T0	A5SS	YES	NO	YES
Supercontig_1.19	472417	472473	-	VDAG_08206T0	cassetteExon	YES	NO	YES
Supercontig_1.19	62330	62389	-	VDAG_08071T0	A3SS	-	1	1
Supercontig_1.2	1828592	1828730	+	VDAG_01417T0	A5SS	YES	YES	YES
Supercontig_1.2	1011742	1011809	-	VDAG_01138T0	A3SS	-	-	1
Supercontig_1.2	102933	103004	-	VDAG_00832T0	cassetteExon	-	1	1
Supercontig_1.2	1487508	1488142	+	VDAG_01312T0	A5SS&ES|1487830:1487961	YES	YES	YES
Supercontig_1.2	1487598	1488142	+	VDAG_01312T0	ES	YES	YES	YES
Supercontig_1.2	1487598	1487896	+	VDAG_01312T0	A3SS	YES	YES	YES
Supercontig_1.2	1128990	1129109	+	VDAG_01185T0	cassetteExon	-	1	1
Supercontig_1.2	1196020	1196121	+	VDAG_01207T0	A3SS	YES	YES	YES
Supercontig_1.2	1009332	1009697	+	VDAG_01137T0	A5SS	YES	YES	YES
Supercontig_1.2	1282730	1282810	-	VDAG_01237T0	cassetteExon	-	1	1
Supercontig_1.2	2091163	2091218	+	VDAG_01502T0	A5SS	YES	YES	YES
Supercontig_1.2	857986	858321	-	VDAG_01078T0	3pMXE	YES	YES	YES
Supercontig_1.2	1323909	1323964	-	VDAG_01252T0	A5SS	-	1	1
Supercontig_1.2	1487508	1487896	+	VDAG_01312T0	II	YES	YES	YES
Supercontig_1.2	1375067	1376342	-	VDAG_01270T0	A3SS&ES|1375969:1376240	-	-	0.15
Supercontig_1.2	489778	489832	-	VDAG_00967T0	A3SS	YES	YES	YES
Supercontig_1.2	1666490	1666590	-	VDAG_01369T0	II	YES	YES	YES
Supercontig_1.2	2522601	2522661	+	VDAG_01638T0	A3SS	YES	YES	YES
Supercontig_1.2	112718	112826	+	VDAG_00836T0	A3SS	YES	YES	YES
Supercontig_1.2	1169954	1170008	-	VDAG_01198T0	A3SS	YES	YES	YES
Supercontig_1.2	1434859	1434926	+	VDAG_01291T0	A3SS	-	-	1
Supercontig_1.2	130109	130243	-	VDAG_00842T0	A3SS	YES	YES	YES
Supercontig_1.2	1390700	1390762	+	VDAG_01274T0	A3SS	YES	YES	YES
Supercontig_1.2	1390863	1390925	+	VDAG_01274T0	A5SS	YES	YES	YES
Supercontig_1.2	1392455	1392516	-	VDAG_01275T0	A3SS	YES	YES	YES
Supercontig_1.2	1525209	1525262	-	VDAG_01322T0	A3SS	-	1	1
Supercontig_1.2	1392556	1392724	-	VDAG_01275T0	A5SS	YES	YES	YES
Supercontig_1.2	1565775	1565844	-	VDAG_01337T0	A3SS	YES	YES	YES
Supercontig_1.2	1605544	1605609	-	VDAG_01348T0	A3SS	YES	YES	YES
Supercontig_1.2	1628037	1628085	-	VDAG_01356T0	cassetteExon	YES	YES	YES
Supercontig_1.2	1765235	1765302	-	VDAG_01396T0	A5SS	YES	YES	YES
Supercontig_1.2	1642436	1642488	+	VDAG_01360T0	A5SS	-	1	1
Supercontig_1.2	177212	177268	+	VDAG_00859T0	A3SS	YES	YES	YES
Supercontig_1.2	1681244	1682419	-	VDAG_01373T0	II	-	1	1
Supercontig_1.2	1721306	1721493	-	VDAG_01386T0	A5SS	-	0.33	0.31
Supercontig_1.2	1804276	1804334	+	VDAG_01409T0	A3SS	YES	YES	YES
Supercontig_1.2	1806171	1806374	-	VDAG_01410T0	A5SS&ES|1806300:1806368	YES	YES	YES
Supercontig_1.2	1792857	1792910	+	VDAG_01406T0	A3SS	-	1	1
Supercontig_1.2	1849175	1849227	+	VDAG_01426T0	A3SS	YES	YES	YES
Supercontig_1.2	1870162	1870305	+	VDAG_01431T0	II	YES	YES	YES
Supercontig_1.2	1901095	1901164	-	VDAG_01443T0	A5SS	YES	YES	YES
Supercontig_1.2	1837230	1837316	+	VDAG_01423T0	A3SS	-	1	1
Supercontig_1.2	1922185	1922310	-	VDAG_01449T0	II	YES	YES	YES
Supercontig_1.2	1928854	1928913	-	VDAG_01452T0	A3SS	YES	YES	YES
Supercontig_1.2	2088812	2088856	+	VDAG_01502T0	cassetteExon	YES	YES	YES
Supercontig_1.2	1878226	1878336	+	VDAG_01434T0	cassetteExon	-	-	1
Supercontig_1.2	2126035	2126104	-	VDAG_01513T0	II	YES	YES	YES
Supercontig_1.2	2209480	2209575	-	VDAG_01539T0	cassetteExon	YES	YES	YES
Supercontig_1.2	2210099	2210168	-	VDAG_01539T0	A5SS	YES	YES	YES
Supercontig_1.2	1900941	1901013	-	VDAG_01443T0	II	-	1	1
Supercontig_1.2	1900949	1901013	-	VDAG_01443T0	A3SS	-	1	1
Supercontig_1.2	2249629	2249702	+	VDAG_01553T0	A3SS	YES	YES	YES
Supercontig_1.2	1919613	1919696	-	VDAG_01448T0	A3SS	-	1	1
Supercontig_1.2	2249867	2249937	+	VDAG_01553T0	A3SS	YES	YES	YES
Supercontig_1.2	2364256	2364361	+	VDAG_01587T0	A3SS	YES	YES	YES
Supercontig_1.2	1966074	1966238	-	VDAG_01461T0	A5SS&ES|1966121:1966163	-	-	1
Supercontig_1.2	2010352	2010471	-	VDAG_01475T0	cassetteExon	-	1	1
Supercontig_1.2	2364256	2364608	+	VDAG_01587T0	II	YES	YES	YES
Supercontig_1.2	2034334	2034396	+	VDAG_01481T0	A3SS	-	0.72	0.52
Supercontig_1.2	2078532	2078589	-	VDAG_01499T0	A3SS	-	1	1
Supercontig_1.2	2412491	2412637	-	VDAG_01603T0	A3SS	YES	YES	YES
Supercontig_1.2	2466230	2466292	+	VDAG_01620T0	A5SS	YES	YES	YES
Supercontig_1.2	297490	297543	+	VDAG_00896T0	A3SS	YES	YES	YES
Supercontig_1.2	2167755	2167819	-	VDAG_01526T0	A3SS	-	0.22	-
Supercontig_1.2	418463	418515	-	VDAG_00940T0	A3SS	YES	YES	YES
Supercontig_1.2	488423	488480	-	VDAG_00967T0	A5SS	YES	YES	YES
Supercontig_1.2	490398	490473	-	VDAG_00967T0	A3SS	YES	YES	YES
Supercontig_1.2	510770	510844	-	VDAG_00971T0	A5SS	YES	YES	YES
Supercontig_1.2	585352	585453	+	VDAG_00995T0	cassetteExon	YES	YES	YES
Supercontig_1.2	773034	773243	-	VDAG_01052T0	A5SS	YES	YES	YES
Supercontig_1.2	2251199	2251255	+	VDAG_01553T0	A5SS	-	-	1
Supercontig_1.2	2302763	2302822	+	VDAG_01567T0	A3SS	-	1	1
Supercontig_1.2	818300	818353	-	VDAG_01066T0	A3SS	YES	YES	YES
Supercontig_1.2	1895240	1895895	+	VDAG_01441T0	A5SS	YES	NO	YES
Supercontig_1.2	2381408	2381465	-	VDAG_01593T0	A3SS	-	1	1
Supercontig_1.2	1895758	1895895	+	VDAG_01441T0	A5SS	YES	NO	YES
Supercontig_1.2	2521688	2521762	+	VDAG_01638T0	A3SS	YES	NO	YES
Supercontig_1.2	979029	979106	-	VDAG_01123T0	A3SS	YES	NO	YES
Supercontig_1.2	638511	638583	+	VDAG_01008T0	A3SS	YES	NO	YES
Supercontig_1.2	1081440	1081647	-	VDAG_01166T0	II	YES	NO	YES
Supercontig_1.2	1337816	1337871	-	VDAG_01258T0	A5SS	YES	NO	YES
Supercontig_1.2	269402	269471	+	VDAG_00889T0	A3SS	-	1	1
Supercontig_1.2	1389292	1389346	-	VDAG_01273T0	A3SS	YES	NO	YES
Supercontig_1.2	1589351	1589358	-	VDAG_01345T0	cassetteExon	YES	NO	YES
Supercontig_1.2	351620	351695	-	VDAG_00917T0	A3SS	-	1	1
Supercontig_1.2	1638156	1638210	-	VDAG_01359T0	A3SS	YES	NO	YES
Supercontig_1.2	2209272	2209323	-	VDAG_01539T0	A5SS	YES	NO	YES
Supercontig_1.2	2220113	2220189	+	VDAG_01543T0	A3SS	YES	NO	YES
Supercontig_1.2	2417634	2417709	-	VDAG_01604T0	A3SS	YES	NO	YES
Supercontig_1.2	294729	294779	+	VDAG_00896T0	cassetteExon	YES	NO	YES
Supercontig_1.2	510758	510844	-	VDAG_00971T0	II	YES	NO	YES
Supercontig_1.2	577825	577877	-	VDAG_00993T0	A3SS	YES	NO	YES
Supercontig_1.2	757854	757958	-	VDAG_01045T0	A3SS	YES	NO	YES
Supercontig_1.2	843875	844070	-	VDAG_01072T0	II	YES	NO	YES
Supercontig_1.2	995184	995539	-	VDAG_01129T0	II	YES	NO	YES
Supercontig_1.2	705804	705870	-	VDAG_01027T0	A3SS	YES	NO	NO
Supercontig_1.2	621923	622075	-	VDAG_01004T0	A3SS	YES	NO	NO
Supercontig_1.2	1895234	1895895	+	VDAG_01441T0	A5SS	YES	NO	NO
Supercontig_1.2	806712	806770	+	VDAG_01062T0	A3SS	-	-	1
Supercontig_1.2	2522601	2522780	+	VDAG_01638T0	A3SS	YES	NO	NO
Supercontig_1.2	843746	843814	-	VDAG_01072T0	A3SS	-	1	1
Supercontig_1.2	103004	103086	-	VDAG_00832T0	A3SS	YES	NO	NO
Supercontig_1.2	1282810	1282874	-	VDAG_01237T0	A3SS	YES	NO	NO
Supercontig_1.2	860481	860922	+	VDAG_01079T0	A5SS	-	1	-
Supercontig_1.2	1878172	1878226	+	VDAG_01434T0	A3SS	YES	NO	NO
Supercontig_1.2	2010471	2010552	-	VDAG_01475T0	A3SS	YES	NO	NO
Supercontig_1.20	169814	169873	+	VDAG_08349T0	A3SS	YES	YES	YES
Supercontig_1.20	154868	154930	-	VDAG_08343T0	A3SS	YES	YES	YES
Supercontig_1.20	175048	175213	-	VDAG_08351T0	A5SS	YES	YES	YES
Supercontig_1.20	14013	14065	-	VDAG_08295T0	A3SS	-	0.81	-
Supercontig_1.20	142877	142935	+	VDAG_08340T0	A5SS	-	1	1
Supercontig_1.20	232568	232623	-	VDAG_08375T0	A3SS	YES	YES	YES
Supercontig_1.20	244471	244538	+	VDAG_08379T0	A3SS	YES	YES	YES
Supercontig_1.20	305063	305157	+	VDAG_08400T0	A5SS	YES	YES	YES
Supercontig_1.20	367141	367317	+	VDAG_08413T0	A3SS	YES	YES	YES
Supercontig_1.20	403938	404195	+	VDAG_08425T0	5pMXE	YES	YES	YES
Supercontig_1.20	24860	24918	+	VDAG_08300T0	A5SS	-	-	0.25
Supercontig_1.20	407176	407239	+	VDAG_08427T0	A3SS	YES	YES	YES
Supercontig_1.20	425972	426034	+	VDAG_08431T0	A3SS	YES	YES	YES
Supercontig_1.20	438026	438085	+	VDAG_08436T0	A5SS&ES|438031:438050	YES	YES	YES
Supercontig_1.20	44225	44278	+	VDAG_08306T0	A5SS	YES	YES	YES
Supercontig_1.20	44830	44895	+	VDAG_08306T0	II	YES	YES	YES
Supercontig_1.20	455655	455735	+	VDAG_08441T0	cassetteExon	YES	YES	YES
Supercontig_1.20	489573	489823	+	VDAG_08451T0	ES	YES	YES	YES
Supercontig_1.20	524350	524433	+	VDAG_08458T0	cassetteExon	YES	YES	YES
Supercontig_1.20	541225	541278	-	VDAG_08467T0	A3SS	YES	YES	YES
Supercontig_1.20	45014	45174	+	VDAG_08306T0	ES	-	-	0.15
Supercontig_1.20	564676	564739	-	VDAG_08478T0	A5SS	YES	YES	YES
Supercontig_1.20	13054	13193	-	VDAG_08295T0	A3SS	YES	NO	YES
Supercontig_1.20	13128	13193	-	VDAG_08295T0	A3SS	YES	NO	YES
Supercontig_1.20	13855	14013	-	VDAG_08295T0	cassetteExon	YES	NO	YES
Supercontig_1.20	539158	539223	+	VDAG_08466T0	A5SS	-	1	1
Supercontig_1.20	297346	297406	-	VDAG_08396T0	A3SS	YES	NO	YES
Supercontig_1.20	518088	518146	-	VDAG_08456T0	A5SS	YES	NO	YES
Supercontig_1.20	574647	574840	-	VDAG_08481T0	II	-	1	1
Supercontig_1.20	620185	620243	+	VDAG_08499T0	A5SS	-	1	-
Supercontig_1.21	150162	150425	+	VDAG_08547T0	A3SS	YES	YES	YES
Supercontig_1.21	349848	350086	-	VDAG_08609T0	5pMXE	YES	YES	YES
Supercontig_1.21	56858	56946	-	VDAG_08517T0	A3SS	YES	YES	YES
Supercontig_1.21	297812	297895	+	VDAG_08592T0	A3SS	YES	YES	YES
Supercontig_1.21	365479	365547	-	VDAG_08616T0	A5SS	YES	YES	YES
Supercontig_1.21	133623	134411	-	VDAG_08540T0	A3SS&ES|133841:134338	-	0.24	-
Supercontig_1.21	365479	365690	-	VDAG_08616T0	II	YES	YES	YES
Supercontig_1.21	101081	101138	-	VDAG_08529T0	A3SS	YES	YES	YES
Supercontig_1.21	111248	111304	-	VDAG_08532T0	A5SS	YES	YES	YES
Supercontig_1.21	116965	117019	-	VDAG_08535T0	II	YES	YES	YES
Supercontig_1.21	123821	123875	-	VDAG_08537T0	A5SS	YES	YES	YES
Supercontig_1.21	194831	194885	+	VDAG_08560T0	A3SS	YES	YES	YES
Supercontig_1.21	293129	293213	-	VDAG_08591T0	A3SS	YES	YES	YES
Supercontig_1.21	417490	417551	-	VDAG_08631T0	A3SS	-	1	1
Supercontig_1.21	420950	421154	+	VDAG_08632T0	A5SS&ES|421039:421075	YES	YES	YES
Supercontig_1.21	429415	430067	+	VDAG_08636T0	II	-	-	0.403509
Supercontig_1.21	571432	571527	-	VDAG_08673T0	II	YES	YES	YES
Supercontig_1.21	612780	612953	-	VDAG_08687T0	cassetteExon	YES	YES	YES
Supercontig_1.21	111166	111229	-	VDAG_08532T0	A5SS	YES	NO	YES
Supercontig_1.21	46551	46614	-	VDAG_08514T0	A5SS	YES	NO	YES
Supercontig_1.21	614312	614366	-	VDAG_08687T0	A3SS	YES	NO	YES
Supercontig_1.21	62748	62865	-	VDAG_08519T0	A5SS	YES	NO	YES
Supercontig_1.21	89134	89189	+	VDAG_08526T0	A5SS	YES	NO	YES
Supercontig_1.22	522760	522825	+	VDAG_08829T0	A3SS	YES	YES	YES
Supercontig_1.22	213100	213157	+	VDAG_08749T0	A3SS	YES	YES	YES
Supercontig_1.22	610774	610840	+	VDAG_08857T0	A3SS	YES	YES	YES
Supercontig_1.22	542669	542722	-	VDAG_08833T0	A3SS	YES	YES	YES
Supercontig_1.22	158885	158938	+	VDAG_08731T0	A3SS	YES	YES	YES
Supercontig_1.22	209471	209596	-	VDAG_08748T0	A5SS	YES	YES	YES
Supercontig_1.22	212864	212931	+	VDAG_08749T0	A5SS	YES	YES	YES
Supercontig_1.22	262386	262440	-	VDAG_08759T0	A3SS	-	1	-
Supercontig_1.22	311562	311616	-	VDAG_08772T0	A5SS	-	1	1
Supercontig_1.22	421955	422013	-	VDAG_08798T0	A5SS	YES	YES	YES
Supercontig_1.22	539191	539248	-	VDAG_08832T0	A3SS	YES	YES	YES
Supercontig_1.22	560907	560976	-	VDAG_08841T0	A3SS	YES	YES	YES
Supercontig_1.22	437353	437407	-	VDAG_08801T0	A3SS	-	-	1
Supercontig_1.22	474849	474902	+	VDAG_08812T0	A5SS	-	1	1
Supercontig_1.22	594498	594557	+	VDAG_08851T0	A5SS	YES	YES	YES
Supercontig_1.22	616667	616721	-	VDAG_08860T0	A5SS	YES	YES	YES
Supercontig_1.22	37426	37481	-	VDAG_08699T0	A5SS	YES	NO	YES
Supercontig_1.22	183168	183209	-	VDAG_08740T0	cassetteExon	YES	NO	YES
Supercontig_1.22	578738	579255	+	VDAG_08845T0	II	-	1	1
Supercontig_1.22	589778	589940	+	VDAG_08850T0	A3SS	-	1	-
Supercontig_1.22	262315	262386	-	VDAG_08759T0	cassetteExon	YES	NO	YES
Supercontig_1.22	589849	589919	+	VDAG_08850T0	A5SS	YES	NO	YES
Supercontig_1.22	255143	257384	-	VDAG_08757T0	II	YES	NO	NO
Supercontig_1.22	372470	372754	+	VDAG_08785T0	A3SS&ES|372610:372679	YES	NO	NO
Supercontig_1.22	82151	84132	+	VDAG_08713T0	II	-	0.673469	-
Supercontig_1.23	112292	112345	-	VDAG_09089T0	A5SS	-	1	1
Supercontig_1.23	145434	145511	-	VDAG_09100T0	A5SS	-	0.91	-
Supercontig_1.23	145434	145828	-	VDAG_09100T0	II	-	1	-
Supercontig_1.23	145496	145750	-	VDAG_09100T0	cassetteExon	-	-	0.64
Supercontig_1.23	93811	93865	-	VDAG_09083T0	A3SS	YES	YES	YES
Supercontig_1.23	148506	148562	-	VDAG_09101T0	A5SS	YES	YES	YES
Supercontig_1.23	145511	145750	-	VDAG_09100T0	cassetteExon	YES	NO	YES
Supercontig_1.23	7329	7420	+	VDAG_09055T0	II	YES	NO	YES
Supercontig_1.24	494948	495414	-	VDAG_09033T0	II	YES	YES	YES
Supercontig_1.24	494948	495006	-	VDAG_09033T0	A5SS	YES	YES	YES
Supercontig_1.24	12375	12728	-	VDAG_08866T0	cassetteExon	-	-	1
Supercontig_1.24	12728	12792	-	VDAG_08866T0	A3SS	-	1	-
Supercontig_1.24	106995	107183	-	VDAG_08895T0	cassetteExon	YES	YES	YES
Supercontig_1.24	141143	141200	-	VDAG_08911T0	A3SS	YES	YES	YES
Supercontig_1.24	176512	176626	-	VDAG_08925T0	A5SS	YES	YES	YES
Supercontig_1.24	176641	176719	-	VDAG_08925T0	A5SS	YES	YES	YES
Supercontig_1.24	177155	177224	+	VDAG_08926T0	A5SS	YES	YES	YES
Supercontig_1.24	187628	187723	-	VDAG_08930T0	A3SS	YES	YES	YES
Supercontig_1.24	209524	209623	-	VDAG_08939T0	A5SS	YES	YES	YES
Supercontig_1.24	272555	272690	-	VDAG_08963T0	A3SS	YES	YES	YES
Supercontig_1.24	352124	352206	+	VDAG_08983T0	A3SS	YES	YES	YES
Supercontig_1.24	320559	320616	-	VDAG_08976T0	A5SS	-	1	1
Supercontig_1.24	381887	381943	-	VDAG_08992T0	A3SS	YES	YES	YES
Supercontig_1.24	439983	440100	+	VDAG_09010T0	A3SS	YES	YES	YES
Supercontig_1.24	535570	535646	+	VDAG_09048T0	A5SS	YES	YES	YES
Supercontig_1.24	372948	373051	+	VDAG_08988T0	A3SS	YES	NO	YES
Supercontig_1.24	372948	373137	+	VDAG_08988T0	II	YES	NO	YES
Supercontig_1.24	88343	88366	+	VDAG_08889T0	cassetteExon	YES	NO	YES
Supercontig_1.24	166830	166897	+	VDAG_08920T0	A5SS	YES	NO	YES
Supercontig_1.24	267233	267449	-	VDAG_08962T0	II	YES	NO	YES
Supercontig_1.24	524051	524112	+	VDAG_09043T0	A3SS	-	1	1
Supercontig_1.24	488555	488626	-	VDAG_09031T0	A3SS	YES	NO	YES
Supercontig_1.24	537187	537245	-	VDAG_09049T0	A3SS	-	1	1
Supercontig_1.24	69654	70375	-	VDAG_08880T0	II	-	-	0.25
Supercontig_1.24	12298	12375	-	VDAG_08866T0	A5SS	YES	NO	NO
Supercontig_1.24	88366	88426	+	VDAG_08889T0	A5SS	-	1	-
Supercontig_1.25	117993	118019	+	VDAG_09257T0	cassetteExon	YES	YES	YES
Supercontig_1.25	117993	118043	+	VDAG_09257T0	cassetteExon	YES	YES	YES
Supercontig_1.25	12541	12672	+	VDAG_09231T0	II	-	1	1
Supercontig_1.25	131186	131406	-	VDAG_09263T0	A5SS	YES	YES	YES
Supercontig_1.25	130995	131063	-	VDAG_09263T0	A3SS	-	1	-
Supercontig_1.25	454346	454398	-	VDAG_09386T0	A5SS	YES	YES	YES
Supercontig_1.25	249936	249996	+	VDAG_09310T0	A3SS	YES	YES	YES
Supercontig_1.25	298126	298178	+	VDAG_09328T0	A5SS	-	1	1
Supercontig_1.25	316154	316213	-	VDAG_09335T0	A3SS	YES	YES	YES
Supercontig_1.25	354984	355038	-	VDAG_09351T0	A5SS	-	-	1
Supercontig_1.25	62854	62966	-	VDAG_09240T0	A5SS	YES	YES	YES
Supercontig_1.25	79087	79622	-	VDAG_09245T0	A3SS	YES	YES	YES
Supercontig_1.25	9097	9908	-	VDAG_09230T0	A5SS&ES|9380:9457	YES	NO	YES
Supercontig_1.25	130846	130995	-	VDAG_09263T0	cassetteExon	YES	NO	YES
Supercontig_1.25	481790	482133	-	VDAG_09396T0	II	-	1	1
Supercontig_1.25	363157	363208	-	VDAG_09354T0	A5SS	YES	NO	YES
Supercontig_1.25	406209	406265	+	VDAG_09372T0	A5SS	YES	NO	YES
Supercontig_1.25	433718	433777	-	VDAG_09380T0	A3SS	YES	NO	YES
Supercontig_1.25	78862	79622	-	VDAG_09245T0	II	-	1	-
Supercontig_1.25	516267	516324	+	VDAG_09409T0	A3SS	YES	NO	YES
Supercontig_1.25	9097	9413	-	VDAG_09230T0	A5SS	-	-	0.16
Supercontig_1.25	519785	519849	-	VDAG_09411T0	A3SS	YES	NO	YES
Supercontig_1.25	9097	9890	-	VDAG_09230T0	II	YES	NO	YES
Supercontig_1.25	9097	9908	-	VDAG_09230T0	II	YES	NO	YES
Supercontig_1.25	97039	97115	+	VDAG_09252T0	A5SS	-	1	1
Supercontig_1.26	58609	58674	-	VDAG_09437T0	A5SS	YES	YES	YES
Supercontig_1.26	132855	132907	+	VDAG_09460T0	A3SS	-	1	0.83
Supercontig_1.26	341874	341932	+	VDAG_09520T0	A5SS	YES	YES	YES
Supercontig_1.26	58847	58913	-	VDAG_09437T0	A3SS	YES	YES	YES
Supercontig_1.26	248082	248168	-	VDAG_09492T0	II	-	1	1
Supercontig_1.26	127057	127140	+	VDAG_09459T0	A5SS	YES	YES	YES
Supercontig_1.26	172921	173070	+	VDAG_09467T0	5pMXE	YES	YES	YES
Supercontig_1.26	304853	304922	+	VDAG_09505T0	A3SS	-	1	1
Supercontig_1.26	259767	259887	+	VDAG_09495T0	A3SS	YES	YES	YES
Supercontig_1.26	363997	364065	+	VDAG_09527T0	A5SS	-	0.86	0.86
Supercontig_1.26	367581	367643	-	VDAG_09528T0	cassetteExon	-	1	1
Supercontig_1.26	262428	262481	-	VDAG_09496T0	A5SS	YES	YES	YES
Supercontig_1.26	42989	43046	-	VDAG_09430T0	A5SS	-	1	1
Supercontig_1.26	42266	42329	-	VDAG_09430T0	A3SS	YES	YES	YES
Supercontig_1.26	477494	477551	+	VDAG_09566T0	A5SS	YES	YES	YES
Supercontig_1.26	234461	234517	+	VDAG_09486T0	A5SS	YES	NO	YES
Supercontig_1.26	49060	49123	+	VDAG_09432T0	cassetteExon	YES	NO	YES
Supercontig_1.27	198159	198380	-	VDAG_09768T0	II	YES	YES	YES
Supercontig_1.27	198323	198380	-	VDAG_09768T0	A3SS	YES	YES	YES
Supercontig_1.27	217122	217504	+	VDAG_09773T0	II	YES	YES	YES
Supercontig_1.27	231938	232115	-	VDAG_09778T0	ES	YES	YES	YES
Supercontig_1.27	405867	405932	+	VDAG_09830T0	A5SS	YES	YES	YES
Supercontig_1.27	157121	157281	-	VDAG_09759T0	A3SS	YES	NO	YES
Supercontig_1.27	163322	163380	-	VDAG_09761T0	A3SS	YES	NO	YES
Supercontig_1.28	399746	399802	+	VDAG_09693T0	A3SS	YES	YES	YES
Supercontig_1.28	333312	333392	+	VDAG_09674T0	cassetteExon	YES	YES	YES
Supercontig_1.28	409336	409516	-	VDAG_09696T0	II	YES	YES	YES
Supercontig_1.28	409336	409390	-	VDAG_09696T0	A5SS	YES	YES	YES
Supercontig_1.28	104511	105799	+	VDAG_09602T0	ES	YES	YES	YES
Supercontig_1.28	398167	398338	+	VDAG_09692T0	II	-	-	0.00344353
Supercontig_1.28	202499	202675	+	VDAG_09631T0	A3SS	YES	YES	YES
Supercontig_1.28	295445	295504	-	VDAG_09663T0	A3SS	YES	YES	YES
Supercontig_1.28	296459	296516	-	VDAG_09663T0	A3SS	YES	YES	YES
Supercontig_1.28	41429	42183	-	VDAG_09588T0	A3SS&ES|41905:42119	YES	YES	YES
Supercontig_1.28	63526	63607	+	VDAG_09594T0	A3SS	YES	YES	YES
Supercontig_1.29	108251	108309	+	VDAG_09868T0	A3SS	YES	YES	YES
Supercontig_1.29	120576	120665	-	VDAG_09874T0	A3SS	YES	YES	YES
Supercontig_1.29	124820	124881	-	VDAG_09875T0	A3SS	YES	YES	YES
Supercontig_1.29	174624	175024	+	VDAG_09892T0	II	-	0.103448	-
Supercontig_1.29	178553	178722	+	VDAG_09893T0	A3SS	YES	YES	YES
Supercontig_1.29	27507	28437	+	VDAG_09841T0	II	-	0.434783	0.460317
Supercontig_1.29	280102	280188	-	VDAG_09930T0	A3SS	YES	YES	YES
Supercontig_1.29	340460	340522	-	VDAG_09949T0	A3SS	YES	YES	YES
Supercontig_1.29	55587	55766	-	VDAG_09850T0	A5SS&ES|55727:55748	YES	YES	YES
Supercontig_1.3	1036954	1036956	-	VDAG_01944T0	cassetteExon	-	-	1
Supercontig_1.3	1036956	1037032	-	VDAG_01944T0	A3SS	-	1	-
Supercontig_1.3	2180912	2180966	-	VDAG_02335T0	A5SS	YES	YES	YES
Supercontig_1.3	523244	523296	+	VDAG_01789T0	A3SS	YES	YES	YES
Supercontig_1.3	718895	718980	-	VDAG_01854T0	A3SS	YES	YES	YES
Supercontig_1.3	769155	769208	-	VDAG_01864T0	cassetteExon	YES	YES	YES
Supercontig_1.3	1236823	1236878	+	VDAG_02022T0	A3SS	YES	YES	YES
Supercontig_1.3	1274196	1274387	+	VDAG_02027T0	cassetteExon	YES	YES	YES
Supercontig_1.3	1320430	1320494	-	VDAG_02045T0	A3SS	YES	YES	YES
Supercontig_1.3	1492653	1492783	+	VDAG_02101T0	A5SS	YES	YES	YES
Supercontig_1.3	149947	150450	-	VDAG_01690T0	II	YES	YES	YES
Supercontig_1.3	168737	169193	-	VDAG_01696T0	A3SS	YES	YES	YES
Supercontig_1.3	1373180	1373314	+	VDAG_02065T0	II	-	1	1
Supercontig_1.3	140248	140303	+	VDAG_01687T0	A3SS	-	1	1
Supercontig_1.3	1693476	1693646	+	VDAG_02169T0	5pMXE	YES	YES	YES
Supercontig_1.3	1693795	1693876	+	VDAG_02169T0	A3SS	YES	YES	YES
Supercontig_1.3	1744909	1744976	-	VDAG_02188T0	A5SS	YES	YES	YES
Supercontig_1.3	1533917	1533972	+	VDAG_02116T0	A3SS	-	1	1
Supercontig_1.3	1543457	1543508	-	VDAG_02120T0	A5SS	-	1	1
Supercontig_1.3	1547566	1548490	-	VDAG_02122T0	II	-	1	1
Supercontig_1.3	1911588	1911654	-	VDAG_02250T0	A5SS	YES	YES	YES
Supercontig_1.3	2000454	2000507	-	VDAG_02278T0	A3SS	YES	YES	YES
Supercontig_1.3	2073984	2074054	-	VDAG_02300T0	A3SS	YES	YES	YES
Supercontig_1.3	2074253	2074315	-	VDAG_02300T0	A3SS	YES	YES	YES
Supercontig_1.3	1772284	1772349	+	VDAG_02200T0	A3SS	-	-	1
Supercontig_1.3	1818195	1818274	-	VDAG_02217T0	A3SS	-	1	1
Supercontig_1.3	1818546	1818610	-	VDAG_02217T0	A3SS	-	1	1
Supercontig_1.3	2075520	2075750	-	VDAG_02300T0	II	YES	YES	YES
Supercontig_1.3	1932388	1932587	+	VDAG_02255T0	II	-	-	1
Supercontig_1.3	2093055	2093275	-	VDAG_02305T0	ES	YES	YES	YES
Supercontig_1.3	2097071	2097191	+	VDAG_02307T0	A3SS	YES	YES	YES
Supercontig_1.3	2006052	2006272	+	VDAG_02280T0	A3SS&ES|2006110:2006202	-	0.83	-
Supercontig_1.3	2123341	2123396	-	VDAG_02315T0	A3SS	YES	YES	YES
Supercontig_1.3	285198	285266	+	VDAG_01726T0	A5SS	YES	YES	YES
Supercontig_1.3	350929	351147	+	VDAG_01749T0	5pMXE	YES	YES	YES
Supercontig_1.3	494632	495261	+	VDAG_01780T0	A3SS&ES|494808:495055	YES	YES	YES
Supercontig_1.3	521753	521952	-	VDAG_01788T0	A5SS	YES	YES	YES
Supercontig_1.3	553379	553469	-	VDAG_01798T0	A3SS	YES	YES	YES
Supercontig_1.3	590879	590938	-	VDAG_01807T0	A3SS	YES	YES	YES
Supercontig_1.3	653553	653624	-	VDAG_01831T0	A5SS	YES	YES	YES
Supercontig_1.3	654525	654601	-	VDAG_01831T0	A5SS	YES	YES	YES
Supercontig_1.3	21504	21527	+	VDAG_01649T0	cassetteExon	-	-	1
Supercontig_1.3	73645	73812	+	VDAG_01666T0	A3SS	YES	YES	YES
Supercontig_1.3	2166225	2166294	+	VDAG_02329T0	A3SS	-	1	-
Supercontig_1.3	2178014	2178056	-	VDAG_02334T0	cassetteExon	-	1	-
Supercontig_1.3	766503	766603	-	VDAG_01863T0	A5SS	YES	YES	YES
Supercontig_1.3	826934	827014	+	VDAG_01881T0	A5SS	YES	YES	YES
Supercontig_1.3	89467	89530	+	VDAG_01672T0	A3SS	YES	YES	YES
Supercontig_1.3	283256	283649	+	VDAG_01726T0	A5SS	-	1	1
Supercontig_1.3	896441	896536	-	VDAG_01897T0	cassetteExon	YES	YES	YES
Supercontig_1.3	901854	901913	-	VDAG_01899T0	A3SS	YES	YES	YES
Supercontig_1.3	328692	328791	+	VDAG_01742T0	A5SS	-	0.33	0.35
Supercontig_1.3	337549	337630	+	VDAG_01743T0	A3SS	-	1	1
Supercontig_1.3	342165	342351	-	VDAG_01745T0	5pMXE	-	0.57	0.62
Supercontig_1.3	978569	978641	-	VDAG_01924T0	A5SS	YES	YES	YES
Supercontig_1.3	408692	408752	-	VDAG_01761T0	A5SS	-	1	1
Supercontig_1.3	1505255	1505312	+	VDAG_02106T0	A5SS	YES	NO	YES
Supercontig_1.3	1069680	1069848	+	VDAG_01960T0	A3SS	YES	NO	YES
Supercontig_1.3	1211016	1211077	-	VDAG_02013T0	A5SS	YES	NO	YES
Supercontig_1.3	1060418	1060513	-	VDAG_01956T0	A5SS	YES	NO	YES
Supercontig_1.3	292168	292239	+	VDAG_01731T0	A3SS	YES	NO	YES
Supercontig_1.3	2008615	2010553	-	VDAG_02281T0	II	YES	NO	YES
Supercontig_1.3	2178074	2178137	-	VDAG_02334T0	A3SS	YES	NO	YES
Supercontig_1.3	603288	603406	-	VDAG_01813T0	A5SS	-	-	1
Supercontig_1.3	64947	64998	+	VDAG_01664T0	A3SS	-	1	1
Supercontig_1.3	98742	98806	+	VDAG_01674T0	A3SS	YES	NO	YES
Supercontig_1.3	1111713	1112096	+	VDAG_01974T0	A5SS	YES	NO	YES
Supercontig_1.3	111400	111547	+	VDAG_01676T0	A5SS	YES	NO	YES
Supercontig_1.3	1137990	1138052	-	VDAG_01985T0	II	YES	NO	YES
Supercontig_1.3	1302742	1302819	+	VDAG_02039T0	A3SS	YES	NO	YES
Supercontig_1.3	1962782	1962857	+	VDAG_02264T0	A3SS	YES	NO	YES
Supercontig_1.3	2044583	2044655	-	VDAG_02290T0	A3SS	YES	NO	YES
Supercontig_1.3	2129640	2129715	-	VDAG_02318T0	A3SS	YES	NO	YES
Supercontig_1.3	22336	22425	+	VDAG_01649T0	A5SS	YES	NO	YES
Supercontig_1.3	514893	514955	+	VDAG_01785T0	A3SS	YES	NO	YES
Supercontig_1.3	829745	830009	-	VDAG_01882T0	A5SS	YES	NO	YES
Supercontig_1.3	977704	977768	-	VDAG_01924T0	A5SS	YES	NO	YES
Supercontig_1.3	575896	576510	-	VDAG_01803T0	A3SS	YES	NO	NO
Supercontig_1.3	21527	21648	+	VDAG_01649T0	A5SS	YES	NO	NO
Supercontig_1.3	98859	98934	+	VDAG_01674T0	A3SS	-	-	1
Supercontig_1.30	185077	185131	-	VDAG_10015T0	A5SS	YES	YES	YES
Supercontig_1.30	148822	148907	+	VDAG_10002T0	A3SS	YES	YES	YES
Supercontig_1.30	228247	228308	-	VDAG_10023T0	A3SS	YES	YES	YES
Supercontig_1.30	228419	228480	-	VDAG_10023T0	A3SS	YES	YES	YES
Supercontig_1.30	240978	241061	+	VDAG_10028T0	A3SS	YES	YES	YES
Supercontig_1.30	240978	241324	+	VDAG_10028T0	II	YES	YES	YES
Supercontig_1.30	24356	24428	-	VDAG_09959T0	A5SS	YES	YES	YES
Supercontig_1.30	239200	239276	-	VDAG_10027T0	A3SS	YES	NO	YES
Supercontig_1.30	251950	252004	-	VDAG_10031T0	A3SS	-	1	1
Supercontig_1.30	50663	50751	-	VDAG_09971T0	A3SS	-	0.33	-
Supercontig_1.30	53949	54116	+	VDAG_09973T0	A3SS	-	-	1
Supercontig_1.30	67202	67258	+	VDAG_09977T0	A5SS	YES	NO	YES
Supercontig_1.30	74752	74827	+	VDAG_09980T0	A5SS	-	1	1
Supercontig_1.31	104703	104754	-	VDAG_10065T0	A3SS	-	1	1
Supercontig_1.31	75799	75859	-	VDAG_10055T0	A5SS	YES	YES	YES
Supercontig_1.31	146017	146148	-	VDAG_10078T0	A5SS	-	1	1
Supercontig_1.31	75799	76027	-	VDAG_10055T0	A5SS&ES|75903:75962	YES	YES	YES
Supercontig_1.31	204905	205079	-	VDAG_10104T0	A5SS	-	0.45	0.39
Supercontig_1.31	164193	164256	-	VDAG_10087T0	A3SS	YES	YES	YES
Supercontig_1.31	110940	111022	+	VDAG_10068T0	A5SS	YES	NO	YES
Supercontig_1.31	71199	71334	-	VDAG_10053T0	A3SS	YES	NO	YES
Supercontig_1.32	94205	94219	-	VDAG_10150T0	cassetteExon	YES	YES	YES
Supercontig_1.32	107405	107683	+	VDAG_10156T0	cassetteExon	YES	YES	YES
Supercontig_1.32	125127	125183	+	VDAG_10158T0	A3SS	YES	YES	YES
Supercontig_1.32	58695	58751	+	VDAG_10136T0	A3SS	-	-	1
Supercontig_1.32	106648	107198	+	VDAG_10156T0	A5SS&ES|107034:107047	YES	NO	YES
Supercontig_1.34	145431	147858	+	VDAG_10276T0	II	-	-	1
Supercontig_1.34	145431	148110	+	VDAG_10276T0	II	-	-	1
Supercontig_1.34	145431	148510	+	VDAG_10276T0	II	-	-	1
Supercontig_1.34	145431	148731	+	VDAG_10276T0	II	-	-	1
Supercontig_1.34	145431	148778	+	VDAG_10276T0	II	-	-	1
Supercontig_1.34	145431	148895	+	VDAG_10276T0	II	-	-	1
Supercontig_1.34	23115	23170	+	VDAG_10242T0	A3SS	YES	YES	YES
Supercontig_1.34	145431	148925	+	VDAG_10276T0	II	YES	NO	YES
Supercontig_1.34	145431	149184	+	VDAG_10276T0	II	-	-	1
Supercontig_1.34	145431	148911	+	VDAG_10276T0	II	YES	NO	NO
Supercontig_1.35	17625	18317	+	VDAG_10351T0	II	YES	YES	YES
Supercontig_1.35	8051	8131	+	VDAG_10349T0	A3SS	-	0.93	0.96
Supercontig_1.35	8139	8218	+	VDAG_10349T0	A5SS	-	1	1
Supercontig_1.36	16293	16535	-	VDAG_10321T0	A5SS	YES	YES	YES
Supercontig_1.36	16293	16891	-	VDAG_10321T0	II	YES	YES	YES
Supercontig_1.36	16296	16891	-	VDAG_10321T0	A3SS	YES	YES	YES
Supercontig_1.36	127621	127681	-	VDAG_10345T0	A5SS	YES	YES	YES
Supercontig_1.36	59291	59422	+	VDAG_10327T0	A3SS	YES	YES	YES
Supercontig_1.36	21984	22057	+	VDAG_10323T0	A3SS	-	1	1
Supercontig_1.36	15477	15528	-	VDAG_10321T0	A3SS	YES	NO	YES
Supercontig_1.36	76805	76859	+	VDAG_10334T0	A5SS	YES	NO	YES
Supercontig_1.36	9936	9994	-	VDAG_10319T0	A3SS	YES	NO	YES
Supercontig_1.37	80965	81052	-	VDAG_10299T0	A5SS	-	1	1
Supercontig_1.38	22353	22358	+	VDAG_10390T0	cassetteExon	-	-	1
Supercontig_1.38	70782	70837	+	VDAG_10406T0	A3SS	-	-	1
Supercontig_1.39	23771	23850	-	VDAG_10426T0	A3SS	YES	YES	YES
Supercontig_1.39	14356	14460	+	VDAG_10423T0	cassetteExon	-	0.89	0.94
Supercontig_1.39	14304	14514	+	VDAG_10423T0	II	YES	NO	YES
Supercontig_1.39	17243	17294	-	VDAG_10425T0	A3SS	-	1	1
Supercontig_1.39	14460	14514	+	VDAG_10423T0	A5SS	YES	NO	NO
Supercontig_1.39	85315	85407	-	VDAG_10445T0	A3SS	-	1	0.6
Supercontig_1.4	1049201	1049291	+	VDAG_02680T0	A3SS	-	1	-
Supercontig_1.4	996874	996945	+	VDAG_02663T0	A3SS	YES	YES	YES
Supercontig_1.4	477727	477786	+	VDAG_02486T0	A5SS	YES	YES	YES
Supercontig_1.4	1097882	1098224	+	VDAG_02696T0	cassetteExon	YES	YES	YES
Supercontig_1.4	1097819	1098291	+	VDAG_02696T0	II	YES	YES	YES
Supercontig_1.4	1055602	1055669	+	VDAG_02683T0	A3SS	YES	YES	YES
Supercontig_1.4	509336	509391	+	VDAG_02500T0	A3SS	YES	YES	YES
Supercontig_1.4	1108214	1108287	+	VDAG_02698T0	A3SS	YES	YES	YES
Supercontig_1.4	1237296	1237359	-	VDAG_02737T0	A3SS	YES	YES	YES
Supercontig_1.4	1261959	1263816	-	VDAG_02747T0	II	-	0.428571	0.25
Supercontig_1.4	1288759	1288982	+	VDAG_02756T0	A5SS	-	-	1
Supercontig_1.4	1237512	1237541	-	VDAG_02737T0	cassetteExon	YES	YES	YES
Supercontig_1.4	1336605	1336664	+	VDAG_02773T0	A3SS	YES	YES	YES
Supercontig_1.4	1340591	1340648	+	VDAG_02775T0	A3SS	YES	YES	YES
Supercontig_1.4	1340726	1340780	+	VDAG_02775T0	A3SS	YES	YES	YES
Supercontig_1.4	1347377	1347446	-	VDAG_02777T0	A5SS	YES	YES	YES
Supercontig_1.4	1389362	1389444	-	VDAG_02789T0	A3SS	-	1	1
Supercontig_1.4	1360683	1360782	+	VDAG_02780T0	A5SS	YES	YES	YES
Supercontig_1.4	1395195	1395251	-	VDAG_02790T0	A3SS	YES	YES	YES
Supercontig_1.4	1461214	1461266	+	VDAG_02813T0	A5SS	YES	YES	YES
Supercontig_1.4	1480755	1480907	+	VDAG_02818T0	A3SS	-	1	1
Supercontig_1.4	1479743	1479938	+	VDAG_02818T0	A5SS	YES	YES	YES
Supercontig_1.4	1536130	1536278	-	VDAG_02836T0	II	YES	YES	YES
Supercontig_1.4	1537316	1537385	-	VDAG_02836T0	II	YES	YES	YES
Supercontig_1.4	1620166	1620220	+	VDAG_02867T0	A3SS	YES	YES	YES
Supercontig_1.4	1767764	1768025	-	VDAG_02912T0	5pMXE	YES	YES	YES
Supercontig_1.4	361589	361762	+	VDAG_02446T0	A5SS	YES	YES	YES
Supercontig_1.4	408228	408410	-	VDAG_02461T0	A3SS	YES	YES	YES
Supercontig_1.4	1889768	1889853	-	VDAG_02951T0	A5SS	-	-	1
Supercontig_1.4	1911624	1911689	+	VDAG_02961T0	A5SS	-	1	1
Supercontig_1.4	1988260	1988328	-	VDAG_02987T0	A3SS	-	1	1
Supercontig_1.4	354307	354361	-	VDAG_02443T0	A3SS	-	1	1
Supercontig_1.4	658575	658632	+	VDAG_02556T0	A5SS	YES	YES	YES
Supercontig_1.4	744544	744617	-	VDAG_02581T0	A3SS	YES	YES	YES
Supercontig_1.4	417572	417623	+	VDAG_02463T0	A3SS	-	1	1
Supercontig_1.4	873745	873807	-	VDAG_02628T0	A3SS	YES	YES	YES
Supercontig_1.4	960726	960897	+	VDAG_02650T0	A3SS	YES	YES	YES
Supercontig_1.4	984716	984776	+	VDAG_02658T0	A3SS	YES	YES	YES
Supercontig_1.4	564765	564948	+	VDAG_02524T0	A5SS	-	1	1
Supercontig_1.4	603902	603968	+	VDAG_02536T0	A3SS	-	1	1
Supercontig_1.4	645773	645837	+	VDAG_02550T0	A3SS	-	1	1
Supercontig_1.4	1049326	1049476	+	VDAG_02680T0	A5SS&ES|1049372:1049425	YES	NO	YES
Supercontig_1.4	1066987	1067048	-	VDAG_02685T0	A3SS	YES	NO	YES
Supercontig_1.4	744417	746303	-	VDAG_02581T0	A3SS&ES|746032:746242	-	0.79	-
Supercontig_1.4	1620528	1620590	+	VDAG_02867T0	A3SS	YES	NO	YES
Supercontig_1.4	845607	845668	-	VDAG_02617T0	A5SS	-	1	-
Supercontig_1.4	1770185	1770244	+	VDAG_02913T0	A3SS	YES	NO	YES
Supercontig_1.4	855346	855402	-	VDAG_02621T0	A3SS	-	1	1
Supercontig_1.4	862172	862266	-	VDAG_02624T0	A3SS	-	0.5	0.44
Supercontig_1.4	1814982	1815055	-	VDAG_02927T0	A5SS	YES	NO	YES
Supercontig_1.4	918015	918090	+	VDAG_02638T0	A5SS	-	0.26	0.19
Supercontig_1.4	726514	726760	-	VDAG_02571T0	5pMXE	YES	NO	YES
Supercontig_1.4	845668	845750	-	VDAG_02617T0	cassetteExon	YES	NO	YES
Supercontig_1.4	939332	939393	+	VDAG_02643T0	A3SS	YES	NO	YES
Supercontig_1.4	555370	555963	+	VDAG_02521T0	II	YES	NO	NO
Supercontig_1.41	21620	21688	-	VDAG_10482T0	A5SS	YES	NO	YES
Supercontig_1.5	758397	758452	-	VDAG_03209T0	A3SS	YES	YES	YES
Supercontig_1.5	11775	11848	-	VDAG_02996T0	A5SS	YES	YES	YES
Supercontig_1.5	188286	188339	-	VDAG_03063T0	A3SS	YES	YES	YES
Supercontig_1.5	163918	164014	-	VDAG_03056T0	A3SS	YES	YES	YES
Supercontig_1.5	104898	104979	-	VDAG_03033T0	A3SS	-	1	1
Supercontig_1.5	1059344	1059395	-	VDAG_03309T0	A3SS	-	1	0.4
Supercontig_1.5	1105229	1105283	-	VDAG_03329T0	A5SS	-	-	1
Supercontig_1.5	771012	771183	-	VDAG_03214T0	A5SS&ES|771064:771131	YES	YES	YES
Supercontig_1.5	1187008	1187233	+	VDAG_03352T0	A3SS	-	1	1
Supercontig_1.5	1218677	1218743	+	VDAG_03365T0	A3SS	-	1	1
Supercontig_1.5	1001503	1001567	-	VDAG_03291T0	A3SS	YES	YES	YES
Supercontig_1.5	1033192	1033250	+	VDAG_03299T0	A3SS	YES	YES	YES
Supercontig_1.5	1316482	1317025	-	VDAG_03397T0	A3SS	-	1	1
Supercontig_1.5	1033390	1033445	+	VDAG_03299T0	A5SS	YES	YES	YES
Supercontig_1.5	1038430	1038493	+	VDAG_03301T0	A3SS	YES	YES	YES
Supercontig_1.5	1315938	1316004	-	VDAG_03397T0	A3SS	YES	YES	YES
Supercontig_1.5	1490355	1491822	+	VDAG_03455T0	II	-	1	1
Supercontig_1.5	135932	135993	-	VDAG_03044T0	A3SS	YES	YES	YES
Supercontig_1.5	1470618	1471063	-	VDAG_03445T0	A3SS	YES	YES	YES
Supercontig_1.5	1616485	1616580	-	VDAG_03496T0	A3SS	-	1	1
Supercontig_1.5	157274	157450	+	VDAG_03053T0	A3SS	YES	YES	YES
Supercontig_1.5	1698642	1698797	+	VDAG_03524T0	cassetteExon	YES	YES	YES
Supercontig_1.5	192503	192559	+	VDAG_03064T0	A5SS	YES	YES	YES
Supercontig_1.5	249193	249321	-	VDAG_03085T0	cassetteExon	YES	YES	YES
Supercontig_1.5	257840	257911	+	VDAG_03089T0	A3SS	YES	YES	YES
Supercontig_1.5	2613	2667	-	VDAG_02992T0	A3SS	YES	YES	YES
Supercontig_1.5	430984	431397	-	VDAG_03126T0	II	YES	YES	YES
Supercontig_1.5	441900	442038	+	VDAG_03131T0	A3SS	YES	YES	YES
Supercontig_1.5	258211	258261	+	VDAG_03089T0	cassetteExon	-	1	1
Supercontig_1.5	586771	586825	-	VDAG_03162T0	A5SS	YES	YES	YES
Supercontig_1.5	259269	259484	+	VDAG_03089T0	cassetteExon	-	0.8	0.81
Supercontig_1.5	598537	598677	-	VDAG_03164T0	A3SS	YES	YES	YES
Supercontig_1.5	698892	698966	-	VDAG_03199T0	cassetteExon	YES	YES	YES
Supercontig_1.5	296568	296644	-	VDAG_03096T0	A3SS	-	-	1
Supercontig_1.5	420547	420627	-	VDAG_03123T0	A5SS	-	1	-
Supercontig_1.5	700291	700463	-	VDAG_03199T0	A5SS	YES	YES	YES
Supercontig_1.5	421090	421160	-	VDAG_03123T0	A3SS	-	1	-
Supercontig_1.5	819483	819678	+	VDAG_03231T0	A3SS	YES	YES	YES
Supercontig_1.5	857962	858018	-	VDAG_03245T0	A5SS	YES	YES	YES
Supercontig_1.5	974458	974511	-	VDAG_03280T0	A5SS	YES	YES	YES
Supercontig_1.5	771669	771727	-	VDAG_03214T0	A3SS	YES	NO	NO
Supercontig_1.5	534673	534868	+	VDAG_03152T0	ES	YES	NO	YES
Supercontig_1.5	920511	920597	+	VDAG_03261T0	II	YES	NO	YES
Supercontig_1.5	125829	125923	-	VDAG_03040T0	A5SS	YES	NO	YES
Supercontig_1.5	1368972	1369029	+	VDAG_03413T0	A3SS	YES	NO	YES
Supercontig_1.5	229549	229607	-	VDAG_03077T0	A3SS	YES	NO	YES
Supercontig_1.5	687291	688629	-	VDAG_03197T0	II	-	0.285714	-
Supercontig_1.5	266080	266134	+	VDAG_03090T0	A5SS	YES	NO	YES
Supercontig_1.5	420627	420770	-	VDAG_03123T0	cassetteExon	YES	NO	YES
Supercontig_1.5	421090	421160	-	VDAG_03123T0	MXE|420547|420987	YES	NO	YES
Supercontig_1.5	425607	425660	+	VDAG_03124T0	A5SS	YES	NO	YES
Supercontig_1.5	553454	553697	+	VDAG_03156T0	5pMXE	YES	NO	YES
Supercontig_1.5	587280	587331	-	VDAG_03162T0	A3SS	YES	NO	YES
Supercontig_1.5	734278	734364	+	VDAG_03204T0	A3SS	YES	NO	YES
Supercontig_1.5	734278	734493	+	VDAG_03204T0	II	YES	NO	YES
Supercontig_1.5	735395	735458	+	VDAG_03204T0	A3SS	YES	NO	YES
Supercontig_1.5	735628	735689	+	VDAG_03204T0	A3SS	YES	NO	YES
Supercontig_1.5	862417	862602	-	VDAG_03246T0	A5SS	YES	NO	YES
Supercontig_1.5	882433	882790	+	VDAG_03251T0	II	YES	NO	YES
Supercontig_1.5	882433	882515	+	VDAG_03251T0	A3SS	-	1	-
Supercontig_1.5	882515	882723	+	VDAG_03251T0	cassetteExon	YES	NO	YES
Supercontig_1.5	921600	921655	+	VDAG_03261T0	A5SS	YES	NO	YES
Supercontig_1.5	967721	968091	+	VDAG_03277T0	II	YES	NO	YES
Supercontig_1.5	1508624	1508685	+	VDAG_03462T0	A3SS	YES	NO	NO
Supercontig_1.5	258129	258211	+	VDAG_03089T0	A3SS	YES	NO	NO
Supercontig_1.5	967782	968040	+	VDAG_03277T0	cassetteExon	-	-	1
Supercontig_1.5	968040	968091	+	VDAG_03277T0	A5SS	-	1	-
Supercontig_1.5	259215	259269	+	VDAG_03089T0	A3SS	YES	NO	NO
Supercontig_1.6	768561	768619	-	VDAG_03791T0	A3SS	YES	YES	YES
Supercontig_1.6	665440	665491	+	VDAG_03767T0	A5SS	YES	YES	YES
Supercontig_1.6	1083141	1083208	+	VDAG_03882T0	A3SS	-	0.84	0.85
Supercontig_1.6	1184071	1184253	+	VDAG_03912T0	A5SS	-	-	0.28
Supercontig_1.6	702830	702892	-	VDAG_03774T0	A3SS	YES	YES	YES
Supercontig_1.6	1020509	1020563	-	VDAG_03864T0	A3SS	YES	YES	YES
Supercontig_1.6	1213294	1213351	-	VDAG_03915T0	A3SS	YES	YES	YES
Supercontig_1.6	1219957	1220042	+	VDAG_03917T0	A5SS	YES	YES	YES
Supercontig_1.6	1355050	1355112	+	VDAG_03961T0	A5SS	-	1	1
Supercontig_1.6	1231733	1231796	-	VDAG_03924T0	A3SS	YES	YES	YES
Supercontig_1.6	1247530	1247584	-	VDAG_03927T0	A3SS	YES	YES	YES
Supercontig_1.6	1474299	1474447	-	VDAG_04002T0	II	-	1	1
Supercontig_1.6	1542242	1542307	+	VDAG_04021T0	A3SS	-	1	1
Supercontig_1.6	1655824	1655883	-	VDAG_04055T0	A5SS	-	1	1
Supercontig_1.6	1413795	1413920	+	VDAG_03981T0	A5SS	YES	YES	YES
Supercontig_1.6	1471541	1471732	-	VDAG_04001T0	II	YES	YES	YES
Supercontig_1.6	172856	173101	+	VDAG_03605T0	II	-	1	1
Supercontig_1.6	1738954	1739005	+	VDAG_04078T0	A3SS	-	1	1
Supercontig_1.6	1674350	1674421	+	VDAG_04061T0	A3SS	YES	YES	YES
Supercontig_1.6	177554	177647	+	VDAG_03607T0	A3SS	-	-	1
Supercontig_1.6	196544	196582	-	VDAG_03614T0	cassetteExon	-	-	1
Supercontig_1.6	196582	196645	-	VDAG_03614T0	A3SS	-	1	-
Supercontig_1.6	263435	263496	-	VDAG_03641T0	A3SS	-	1	1
Supercontig_1.6	1728317	1728376	-	VDAG_04076T0	A3SS	YES	YES	YES
Supercontig_1.6	308591	308648	+	VDAG_03655T0	A3SS	-	1	1
Supercontig_1.6	313409	313462	+	VDAG_03656T0	A5SS	-	1	1
Supercontig_1.6	1739896	1739998	+	VDAG_04078T0	A3SS	YES	YES	YES
Supercontig_1.6	292352	292405	-	VDAG_03651T0	A5SS	YES	YES	YES
Supercontig_1.6	613101	613155	+	VDAG_03748T0	A3SS	YES	YES	YES
Supercontig_1.6	739441	739540	+	VDAG_03780T0	A5SS	YES	YES	YES
Supercontig_1.6	613101	613243	+	VDAG_03748T0	II	-	1	-
Supercontig_1.6	746368	746426	-	VDAG_03782T0	A3SS	YES	YES	YES
Supercontig_1.6	39840	40214	-	VDAG_03573T0	5pMXE	YES	NO	YES
Supercontig_1.6	520811	520868	+	VDAG_03718T0	A5SS	YES	NO	YES
Supercontig_1.6	575090	575167	-	VDAG_03736T0	A3SS	YES	NO	YES
Supercontig_1.6	769033	769086	-	VDAG_03791T0	A3SS	YES	NO	YES
Supercontig_1.6	778368	778423	+	VDAG_03794T0	A3SS	YES	NO	YES
Supercontig_1.6	862748	862935	-	VDAG_03824T0	A3SS	YES	NO	YES
Supercontig_1.6	763306	764798	-	VDAG_03789T0	II	YES	NO	NO
Supercontig_1.6	1069522	1069630	+	VDAG_03878T0	A3SS	YES	NO	NO
Supercontig_1.7	70715	70853	-	VDAG_04099T0	A3SS	YES	YES	YES
Supercontig_1.7	1392891	1392964	-	VDAG_04536T0	A3SS	YES	YES	YES
Supercontig_1.7	679178	679446	+	VDAG_04284T0	A3SS	YES	YES	YES
Supercontig_1.7	342461	342539	+	VDAG_04184T0	A3SS	YES	YES	YES
Supercontig_1.7	1180061	1180152	-	VDAG_04464T0	A5SS	YES	YES	YES
Supercontig_1.7	435030	435243	+	VDAG_04215T0	ES	YES	YES	YES
Supercontig_1.7	1104557	1104633	+	VDAG_04437T0	A3SS	-	1	1
Supercontig_1.7	138041	138107	-	VDAG_04126T0	A3SS	YES	YES	YES
Supercontig_1.7	1117268	1117367	-	VDAG_04442T0	A3SS	-	-	1
Supercontig_1.7	1040041	1040561	+	VDAG_04413T0	A3SS	YES	YES	YES
Supercontig_1.7	1050774	1050833	-	VDAG_04416T0	A3SS	YES	YES	YES
Supercontig_1.7	1063605	1063662	+	VDAG_04423T0	A3SS	YES	YES	YES
Supercontig_1.7	1102992	1103048	-	VDAG_04436T0	A3SS	YES	YES	YES
Supercontig_1.7	1280714	1280781	+	VDAG_04497T0	A5SS	-	1	1
Supercontig_1.7	1103698	1103792	-	VDAG_04436T0	A3SS	YES	YES	YES
Supercontig_1.7	1104557	1104897	+	VDAG_04437T0	II	YES	YES	YES
Supercontig_1.7	1151772	1151837	-	VDAG_04453T0	A5SS	YES	YES	YES
Supercontig_1.7	1181631	1181782	+	VDAG_04465T0	A5SS	YES	YES	YES
Supercontig_1.7	1384449	1384555	-	VDAG_04532T0	A3SS	-	1	1
Supercontig_1.7	1245939	1246148	-	VDAG_04485T0	ES	YES	YES	YES
Supercontig_1.7	1305445	1305514	+	VDAG_04505T0	A5SS	YES	YES	YES
Supercontig_1.7	1456538	1456593	-	VDAG_04551T0	A3SS	-	0.28	0.25
Supercontig_1.7	1444117	1444396	-	VDAG_04546T0	A5SS	YES	YES	YES
Supercontig_1.7	1472945	1473005	-	VDAG_04557T0	A5SS	YES	YES	YES
Supercontig_1.7	165815	165870	-	VDAG_04136T0	A3SS	YES	YES	YES
Supercontig_1.7	179289	180190	+	VDAG_04138T0	A5SS&ES|179666:180073	-	1	-
Supercontig_1.7	165936	165995	-	VDAG_04136T0	A3SS	YES	YES	YES
Supercontig_1.7	180222	180291	+	VDAG_04138T0	A3SS	YES	YES	YES
Supercontig_1.7	181173	181439	+	VDAG_04138T0	cassetteExon	YES	YES	YES
Supercontig_1.7	242209	242262	+	VDAG_04157T0	A3SS	YES	YES	YES
Supercontig_1.7	216258	216322	+	VDAG_04147T0	A3SS	-	-	1
Supercontig_1.7	340811	341042	+	VDAG_04183T0	II	YES	YES	YES
Supercontig_1.7	354942	354998	-	VDAG_04190T0	A3SS	YES	YES	YES
Supercontig_1.7	435274	435527	+	VDAG_04215T0	II	YES	YES	YES
Supercontig_1.7	435332	435473	+	VDAG_04215T0	cassetteExon	YES	YES	YES
Supercontig_1.7	473453	473532	-	VDAG_04227T0	A3SS	YES	YES	YES
Supercontig_1.7	580560	580617	+	VDAG_04258T0	A5SS	YES	YES	YES
Supercontig_1.7	643370	643501	+	VDAG_04275T0	A3SS	YES	YES	YES
Supercontig_1.7	702602	702659	-	VDAG_04293T0	A5SS	YES	YES	YES
Supercontig_1.7	823200	823259	+	VDAG_04338T0	A3SS	YES	YES	YES
Supercontig_1.7	876508	876654	+	VDAG_04356T0	cassetteExon	YES	YES	YES
Supercontig_1.7	541935	542050	+	VDAG_04249T0	A3SS	-	-	0.66
Supercontig_1.7	91302	91363	+	VDAG_04108T0	A5SS	YES	YES	YES
Supercontig_1.7	921215	921323	+	VDAG_04373T0	A3SS	YES	YES	YES
Supercontig_1.7	991851	991914	-	VDAG_04396T0	A3SS	YES	YES	YES
Supercontig_1.7	1293259	1293343	+	VDAG_04500T0	A3SS	YES	NO	YES
Supercontig_1.7	673804	673857	+	VDAG_04281T0	A5SS	-	1	1
Supercontig_1.7	564501	564556	+	VDAG_04257T0	A5SS	YES	NO	YES
Supercontig_1.7	719430	719504	-	VDAG_04300T0	cassetteExon	YES	NO	YES
Supercontig_1.7	1031128	1031179	-	VDAG_04410T0	A3SS	YES	NO	YES
Supercontig_1.7	719347	719430	-	VDAG_04300T0	A5SS	-	1	-
Supercontig_1.7	1308613	1308779	-	VDAG_04506T0	II	YES	NO	YES
Supercontig_1.7	750618	750696	+	VDAG_04307T0	A3SS	-	-	1
Supercontig_1.7	772974	773028	-	VDAG_04318T0	A5SS	-	1	1
Supercontig_1.7	186460	188201	-	VDAG_04139T0	ES	YES	NO	YES
Supercontig_1.7	348273	348373	-	VDAG_04187T0	A3SS	YES	NO	YES
Supercontig_1.7	667217	667270	-	VDAG_04280T0	A5SS	YES	NO	YES
Supercontig_1.7	858392	858474	+	VDAG_04350T0	A3SS	YES	NO	YES
Supercontig_1.7	524932	524996	+	VDAG_04242T0	A3SS	YES	NO	NO
Supercontig_1.7	94973	95043	-	VDAG_04109T0	A3SS	-	1	-
Supercontig_1.7	200492	200550	-	VDAG_04141T0	A3SS	YES	NO	NO
Supercontig_1.8	703527	703625	+	VDAG_04780T0	A3SS	YES	YES	YES
Supercontig_1.8	127270	127350	+	VDAG_04603T0	A3SS	YES	YES	YES
Supercontig_1.8	1269506	1269560	+	VDAG_04931T0	A5SS	YES	YES	YES
Supercontig_1.8	185793	185911	-	VDAG_04619T0	cassetteExon	YES	YES	YES
Supercontig_1.8	191615	191733	+	VDAG_04622T0	A3SS	YES	YES	YES
Supercontig_1.8	192249	192775	+	VDAG_04622T0	A3SS	YES	YES	YES
Supercontig_1.8	197234	197609	-	VDAG_04624T0	II	-	1	1
Supercontig_1.8	194646	194706	+	VDAG_04622T0	A5SS	YES	YES	YES
Supercontig_1.8	232141	232195	+	VDAG_04634T0	A3SS	YES	YES	YES
Supercontig_1.8	286458	286512	-	VDAG_04647T0	A3SS	YES	YES	YES
Supercontig_1.8	292457	292530	+	VDAG_04650T0	A3SS	YES	YES	YES
Supercontig_1.8	298082	298133	-	VDAG_04652T0	A3SS	YES	YES	YES
Supercontig_1.8	5069	5129	+	VDAG_04559T0	A3SS	YES	YES	YES
Supercontig_1.8	438456	438516	-	VDAG_04687T0	A3SS	-	-	1
Supercontig_1.8	463583	463698	-	VDAG_04697T0	A5SS	-	1	1
Supercontig_1.8	621654	621713	-	VDAG_04748T0	cassetteExon	YES	YES	YES
Supercontig_1.8	531794	532288	+	VDAG_04714T0	A3SS	-	-	1
Supercontig_1.8	668813	668998	+	VDAG_04768T0	II	YES	YES	YES
Supercontig_1.8	687259	687312	+	VDAG_04774T0	A5SS	YES	YES	YES
Supercontig_1.8	671223	671513	+	VDAG_04769T0	A5SS	-	1	-
Supercontig_1.8	820772	820833	-	VDAG_04812T0	A5SS	YES	YES	YES
Supercontig_1.8	202363	202416	+	VDAG_04627T0	A3SS	YES	NO	YES
Supercontig_1.8	780449	780502	-	VDAG_04797T0	A5SS	-	-	1
Supercontig_1.8	815823	816158	-	VDAG_04810T0	A3SS	-	0.21	-
Supercontig_1.8	290360	290413	-	VDAG_04649T0	A5SS	YES	NO	YES
Supercontig_1.8	8236	9619	+	VDAG_04561T0	II	-	-	0.689655
Supercontig_1.8	859337	859408	+	VDAG_04825T0	A5SS	-	1	1
Supercontig_1.8	873156	873237	+	VDAG_04829T0	A3SS	YES	NO	YES
Supercontig_1.9	101226	101284	+	VDAG_04992T0	A5SS	-	-	1
Supercontig_1.9	106960	107030	-	VDAG_04994T0	A3SS	-	1	1
Supercontig_1.9	1110520	1110586	-	VDAG_05257T0	A3SS	-	1	1
Supercontig_1.9	1175168	1175287	-	VDAG_05265T0	A5SS	YES	YES	YES
Supercontig_1.9	1159800	1159865	+	VDAG_05262T0	A3SS	-	0.15	0.15
Supercontig_1.9	81692	81751	-	VDAG_04984T0	A3SS	YES	YES	YES
Supercontig_1.9	1228635	1228704	+	VDAG_05277T0	A5SS	-	1	1
Supercontig_1.9	1236539	1236695	+	VDAG_05280T0	ES	-	-	1
Supercontig_1.9	145394	145532	+	VDAG_05007T0	A3SS	YES	YES	YES
Supercontig_1.9	145394	145754	+	VDAG_05007T0	II	YES	YES	YES
Supercontig_1.9	158627	158684	+	VDAG_05011T0	A3SS	-	1	1
Supercontig_1.9	178875	178949	+	VDAG_05016T0	A3SS	YES	YES	YES
Supercontig_1.9	278319	278384	+	VDAG_05052T0	A3SS	-	-	1
Supercontig_1.9	285028	285316	-	VDAG_05054T0	II	YES	YES	YES
Supercontig_1.9	286898	287002	-	VDAG_05054T0	A5SS	YES	YES	YES
Supercontig_1.9	385908	386004	+	VDAG_05084T0	A3SS	YES	YES	YES
Supercontig_1.9	4411	4602	+	VDAG_04958T0	II	YES	YES	YES
Supercontig_1.9	819141	819194	-	VDAG_05189T0	A5SS	YES	YES	YES
Supercontig_1.9	496331	496387	-	VDAG_05120T0	A5SS	-	1	1
Supercontig_1.9	517179	517279	-	VDAG_05126T0	A3SS	-	-	1
Supercontig_1.9	574662	574718	-	VDAG_05141T0	A3SS	-	1	1
Supercontig_1.9	724810	724924	-	VDAG_05173T0	A5SS	-	0.3	0.27
Supercontig_1.9	724810	724938	-	VDAG_05173T0	A5SS	-	0.2	0.18
Supercontig_1.9	729263	729282	+	VDAG_05175T0	cassetteExon	-	1	1
Supercontig_1.9	113128	113187	+	VDAG_04995T0	A3SS	YES	NO	YES
Supercontig_1.9	300575	300699	-	VDAG_05059T0	A5SS	YES	NO	YES
Supercontig_1.9	820422	820523	-	VDAG_05190T0	A3SS	-	0.16	0.15
